# Supplementary material for: Transcriptomic and metabolomic characterization of post-hatch metabolic reprogramming during hepatic development in the chicken
Source: BMC Genomics. 2021 May 24;22:380. doi: 10.1186/s12864-021-07724-w (PMC8147372; doi:10.1186/s12864-021-07724-w)
Supplement: Supplementary file 1 — Additional file 1. [file 12864_2021_7724_MOESM1_ESM.zip]

Archive with 2 entries (2 files):
- S1A_D4top100.xlsx
- S1B_D20top100.xlsx
