# Supplementary material for: Transcriptomic and metabolomic characterization of post-hatch metabolic reprogramming during hepatic development in the chicken
Source: BMC Genomics. 2021 May 24;22:380. doi: 10.1186/s12864-021-07724-w (PMC8147372; doi:10.1186/s12864-021-07724-w)
Supplement: Supplementary file 1 — Additional file 1. [file 12864_2021_7724_MOESM1_ESM.zip › S1A_D4top100.xlsx]

## Sheet: Sheet1
Ensembl_Gene_ID	Gene_Symbol	D4 _Mean_Expession_(TPM)
ENSGALG00000035219	ALB	77680.8
ENSGALG00000032142	COX1	72588.4
ENSGALG00000035334	COX3	52172.9
ENSGALG00000032456	COX2	48600.7
ENSGALG00000032465	ATP8	35584.3
ENSGALG00000032079	CYTB	19519.8
ENSGALG00000042750	ND1	15470.7
ENSGALG00000030920	APOC3	13792.9
ENSGALG00000031496	SPIK5	12405.3
ENSGALG00000046217	PIT54	11319.1
ENSGALG00000036229	ND4	11178.3
ENSGALG00000015143	TTR	10222.9
ENSGALG00000004141	LBFABP	9929.13
ENSGALG00000015544	ALDOB	9349.96
ENSGALG00000036956	-	9274.29
ENSGALG00000029500	ND5	9091.46
ENSGALG00000019845	AvBD9	8439.73
ENSGALG00000043768	ND2	8356.16
ENSGALG00000006453	TF	8284.36
ENSGALG00000004129	SPP2	8162.73
ENSGALG00000030436	ND3	7808.77
ENSGALG00000008601	AHSG	7678.64
ENSGALG00000043598	-	7125.2
ENSGALG00000009268	FGG	6866.98
ENSGALG00000044811	LOC100858647	6647
ENSGALG00000014442	GAPDH	6375.97
ENSGALG00000038283	-	6207.77
ENSGALG00000002397	PSPH	6149.57
ENSGALG00000009262	FGB	5846.6
ENSGALG00000042478	ND4L	5421
ENSGALG00000015937	FABP1	5300.23
ENSGALG00000035803	THRSP	4960.19
ENSGALG00000037838	ND6	4691.84
ENSGALG00000007220	FTH1	4313.31
ENSGALG00000033462	-	3865.05
ENSGALG00000007114	APOA1	3745.54
ENSGALG00000027716	HPS5	3684.73
ENSGALG00000003589	VTN	3635.76
ENSGALG00000022586	HPX	3057.41
ENSGALG00000015917	EEF1A1	3025.38
ENSGALG00000013575	IFI6	2995.55
ENSGALG00000033376	APOH	2892.44
ENSGALG00000009266	FGA	2616.44
ENSGALG00000041091	ATP6	2425.3
ENSGALG00000030255	AMBP	2362.4
ENSGALG00000033139	-	2338.92
ENSGALG00000016667	AvBD10	2276.84
ENSGALG00000010427	TM4SF4	2249.53
ENSGALG00000004871	RPS24	2234.77
ENSGALG00000011612	GC	2181.55
ENSGALG00000035392	-	2112.79
ENSGALG00000006629	RBP4A	2101.24
ENSGALG00000008620	RPL39	2029.85
ENSGALG00000011287	SULT	2025.72
ENSGALG00000043234	HBA1	1992.49
ENSGALG00000005099	ORM1	1888.94
ENSGALG00000011455	CL2	1888.4
ENSGALG00000012613	FBP1	1887.68
ENSGALG00000007109	APOA4	1876.56
ENSGALG00000016592	PRPS2	1843.96
ENSGALG00000026970	IFITM3	1741.25
ENSGALG00000041621	LY6E	1730.75
ENSGALG00000003570	ATIC	1698.94
ENSGALG00000002868	RPL26	1681.55
ENSGALG00000001634	RPL23	1657.85
ENSGALG00000043779	-	1643.93
ENSGALG00000011921	DHRS7	1638.65
ENSGALG00000009621	ACTB	1637.53
ENSGALG00000005849	PPDPF	1596.47
ENSGALG00000010124	RPS8	1592.48
ENSGALG00000038801	ATP5F1B	1542.87
ENSGALG00000023070	SPIA1	1473.28
ENSGALG00000036774	RPL17	1453.61
ENSGALG00000023435	GATM	1440.38
ENSGALG00000002377	ENO1	1424.15
ENSGALG00000034312	-	1344.2
ENSGALG00000003966	RPL23A	1342.19
ENSGALG00000002837	RPL27	1264.97
ENSGALG00000004057	HMGCL	1253.6
ENSGALG00000005490	RPS2	1223.5
ENSGALG00000013990	RPS12	1211.75
ENSGALG00000015082	RPS6	1192.9
ENSGALG00000004952	RPL36A	1174.06
ENSGALG00000001658	RPL19	1173
ENSGALG00000010077	RPS3A	1159.6
ENSGALG00000008608	FETUB	1146.36
ENSGALG00000004521	GPX3	1135.39
ENSGALG00000035079	RPSAP58	1101.65
ENSGALG00000004343	HPD	1092.94
ENSGALG00000030878	RPLP1	1034.04
ENSGALG00000010969	SPIA4	1033.93
ENSGALG00000044026	SULT6B1L	1032.28
ENSGALG00000004591	SERPINC1	1030.2
ENSGALG00000004293	PLG	1019.62
ENSGALG00000039239	SERPIND1	1010.52
ENSGALG00000005739	SCD	999.14
ENSGALG00000002813	RPS10	996.978
ENSGALG00000042642	RARRES2	995.23
ENSGALG00000010652	SCP2	971.797
ENSGALG00000040368	-	968.365
