# Supplementary material for: Transcriptomic and metabolomic characterization of post-hatch metabolic reprogramming during hepatic development in the chicken
Source: BMC Genomics. 2021 May 24;22:380. doi: 10.1186/s12864-021-07724-w (PMC8147372; doi:10.1186/s12864-021-07724-w)
Supplement: Supplementary file 1 — Additional file 1. [file 12864_2021_7724_MOESM1_ESM.zip › S1B_D20top100.xlsx]

## Sheet: d20top100
Ensembl_Gene_ID	Gene_Symbol	D4 _Mean_Expession_(TPM)
ENSGALG00000032142	COX1	85604.4
ENSGALG00000032465	ATP8	74463.2
ENSGALG00000035334	COX3	68546.2
ENSGALG00000032456	COX2	68048.1
ENSGALG00000035219	ALB	50480.1
ENSGALG00000032079	CYTB	33683.4
ENSGALG00000042750	ND1	24378.2
ENSGALG00000041091	ATP6	21142.6
ENSGALG00000043768	ND2	19737.9
ENSGALG00000036229	ND4	19730.4
ENSGALG00000029500	ND5	16852.7
ENSGALG00000030436	ND3	12832
ENSGALG00000042478	ND4L	12501.3
ENSGALG00000015143	TTR	11834.3
ENSGALG00000033462	-	10071.1
ENSGALG00000030920	APOC3	10051.3
ENSGALG00000046217	PIT54	10047.4
ENSGALG00000004141	LBFABP	8940.39
ENSGALG00000038283	-	8728.57
ENSGALG00000009268	FGG	7382.16
ENSGALG00000008601	AHSG	7374.46
ENSGALG00000031496	SPIK5	6812.22
ENSGALG00000044811	LOC100858647	6300.74
ENSGALG00000009262	FGB	6089.37
ENSGALG00000006453	TF	5959.59
ENSGALG00000037838	ND6	5740.45
ENSGALG00000007220	FTH1	5307.08
ENSGALG00000015544	ALDOB	5188.2
ENSGALG00000022586	HPX	4832.81
ENSGALG00000003589	VTN	4787.57
ENSGALG00000002397	PSPH	4634.31
ENSGALG00000014442	GAPDH	4609.2
ENSGALG00000019845	AvBD9	4389.12
ENSGALG00000005099	ORM1	4298.08
ENSGALG00000007114	APOA1	4231.71
ENSGALG00000004129	SPP2	4047.29
ENSGALG00000027716	HPS5	3783.72
ENSGALG00000036956	-	3464.12
ENSGALG00000004521	GPX3	3285.91
ENSGALG00000035392	-	3169.77
ENSGALG00000033376	APOH	2887.63
ENSGALG00000035803	THRSP	2864.33
ENSGALG00000033139	-	2746.88
ENSGALG00000011612	GC	2597.02
ENSGALG00000009266	FGA	2416.08
ENSGALG00000015917	EEF1A1	2343.26
ENSGALG00000015937	FABP1	2115.44
ENSGALG00000043598	-	2103.03
ENSGALG00000030255	AMBP	2057.79
ENSGALG00000034312	-	2018.07
ENSGALG00000004871	RPS24	1823.82
ENSGALG00000011455	CL2	1738.47
ENSGALG00000044239	-	1666.38
ENSGALG00000003570	ATIC	1539.11
ENSGALG00000006629	RBP4A	1521.1
ENSGALG00000012613	FBP1	1297.37
ENSGALG00000044026	SULT6B1L	1278.4
ENSGALG00000002868	RPL26	1236.29
ENSGALG00000008620	RPL39	1223.31
ENSGALG00000010427	TM4SF4	1189.96
ENSGALG00000001634	RPL23	1182.47
ENSGALG00000007109	APOA4	1177.71
ENSGALG00000038801	ATP5F1B	1176.4
ENSGALG00000026970	IFITM3	1167.18
ENSGALG00000001658	RPL19	1166.74
ENSGALG00000016667	AvBD10	1142.06
ENSGALG00000037369	-	1135.41
ENSGALG00000002837	RPL27	1123.02
ENSGALG00000011921	DHRS7	1120.93
ENSGALG00000034813	-	1117.72
ENSGALG00000030038	C3	1086.52
ENSGALG00000009621	ACTB	1084.88
ENSGALG00000013990	RPS12	1054.67
ENSGALG00000042642	RARRES2	1052.73
ENSGALG00000005849	PPDPF	1048.67
ENSGALG00000015082	RPS6	1041.19
ENSGALG00000005490	RPS2	1024.89
ENSGALG00000041621	LY6E	1020.14
ENSGALG00000035079	RPSAP58	1016.68
ENSGALG00000010124	RPS8	997.746
ENSGALG00000004293	PLG	985.864
ENSGALG00000002377	ENO1	973.357
ENSGALG00000004591	SERPINC1	967.976
ENSGALG00000041228	-	948.858
ENSGALG00000023070	SPIA1	943.005
ENSGALG00000043779	-	939.096
ENSGALG00000016592	PRPS2	932.965
ENSGALG00000006179	RPL13	926.54
ENSGALG00000036774	RPL17	918.807
ENSGALG00000002813	RPS10	918.443
ENSGALG00000002160	B2M	903.851
ENSGALG00000008332	F2	902.303
ENSGALG00000037641	-	871.549
ENSGALG00000010077	RPS3A	861.319
ENSGALG00000030034	G6PC	834.814
ENSGALG00000040368	-	833.638
ENSGALG00000013575	IFI6	827.633
ENSGALG00000008608	FETUB	825.912
ENSGALG00000012172	RPL3	822.874
ENSGALG00000014432	RPS20	818.448
