# Supplementary material for: Transcriptomic and metabolomic characterization of post-hatch metabolic reprogramming during hepatic development in the chicken
Source: BMC Genomics. 2021 May 24;22:380. doi: 10.1186/s12864-021-07724-w (PMC8147372; doi:10.1186/s12864-021-07724-w)
Supplement: Supplementary file 2 — Additional file 2. [file 12864_2021_7724_MOESM2_ESM.xlsx]

## Sheet: hypoxia_PCAcoord
Gene_Symbol	Dim.1_coordinates	Dim.2_coordinates
GPC4	0.913621	-0.0083812
TGFB3	0.91036	0.0108614
IGFBP3	0.904282	-0.172141
PFKP	0.894658	-0.315949
COL5A1	0.890936	0.0330273
MYH9	0.890395	0.354384
ETS1	0.890103	0.25579
ACKR3	0.889974	-0.097512
PRKCA	0.887128	-0.0171538
TGFBI	0.887047	0.140721
MXI1	0.886891	-0.113905
HK1	0.88482	0.321306
MAP3K1	0.881616	0.154719
P4HA1	0.878555	-0.257726
ANXA2	0.876369	-0.17068
LDHA	0.870456	-0.270114
PGM2	0.864855	-0.315617
EXT1	0.85964	0.363992
NR3C1	0.842608	0.231098
CASP6	0.839515	-0.239382
SLC2A5	0.836815	-0.0386161
ADORA2B	0.835214	0.269455
KDM3A	0.831481	-0.40065
AKAP12	0.826675	0.222717
SAP30	0.82441	0.0265643
DCN	0.81937	-0.431465
SLC2A1	0.815347	-0.301321
ZNF292	0.811116	-0.17317
ALDOB	0.808366	-0.189232
VEGFA	0.80584	0.0167076
TPD52	0.80306	-0.303163
CAV1	0.800958	-0.0433487
PAM	0.798618	-0.162372
CAVIN1	0.797795	0.439342
PLIN2	0.797263	-0.182399
PGM1	0.796318	-0.146873
BNIP3L	0.794394	-0.351786
SLC37A4	0.787515	-0.294221
PDK1	0.781183	-0.332047
PHKG1	0.77754	0.259304
BCL2	0.773177	0.069966
FBP1	0.768624	-0.179099
SDC4	0.760351	0.246451
TES	0.759017	-0.118876
BTG1	0.758925	-0.0218639
ENO1	0.749872	-0.407672
HDLBP	0.749432	0.285697
RRAGD	0.745914	-0.603585
SLC6A6	0.739361	0.394238
KLF6	0.732172	-0.350481
TGM2	0.731738	0.538463
WSB1	0.731633	-0.45367
TPI1	0.730184	-0.049029
SIAH2	0.72375	0.0750876
GPI	0.721597	-0.425024
EGFR	0.709947	-0.0180778
NDST1	0.708364	0.576529
KDELR3	0.701011	0.284905
ENO2	0.700093	-0.275998
KLHL24	0.693894	-0.0400847
CDKN1B	0.690637	0.160888
GAPDH	0.689409	0.0196844
SRPX	0.688623	-0.0178898
SLC25A1	0.685516	-0.0488113
CHST3	0.680258	0.348117
NOCT	0.672737	0.241428
TNFAIP3	0.67117	0.435458
SDC3	0.670749	0.331884
PDGFB	0.670704	0.145827
PDK3	0.665938	-0.361326
GPC1	0.665819	0.129184
FOSL2	0.655566	0.285262
DUSP1	0.652303	-0.0697112
HMOX1	0.652091	0.117867
KLF7	0.646265	0.381125
DTNA	0.644585	0.42114
HS3ST1	0.640377	-0.661034
MAFF	0.63965	0.250804
CXCR4	0.631709	-0.422347
SCARB1	0.627264	0.441511
VLDLR	0.620822	-0.0491465
CCNG2	0.616933	-0.340466
FAM162A	0.608243	-0.323286
RORA	0.603559	-0.0920876
TIPARP	0.595677	-0.540651
XPNPEP1	0.581523	0.38669
F3	0.568006	-0.638091
FOXO3	0.567912	0.294479
AMPD3	0.566769	-0.423974
HK2	0.56372	0.590695
GLRX	0.563188	-0.399192
PNRC1	0.554029	0.32311
NFIL3	0.546061	-0.256648
UGP2	0.542745	-0.165073
P4HA2	0.53947	0.18423
CSRP2	0.533387	0.0642587
ANGPTL4	0.53124	-0.19671
TMEM45A	0.530487	0.0102167
ERRFI1	0.524139	-0.418868
LXN	0.519868	-0.136347
SDC2	0.518385	-0.674444
GPC3	0.516212	-0.36543
JUN	0.515177	-0.104476
PCK1	0.511619	0.111761
GRHPR	0.509834	0.176483
STC1	0.506539	-0.353478
LARGE1	0.486708	0.501157
GBE1	0.480345	-0.225978
MIF	0.476843	0.255197
BHLHE40	0.474335	0.112385
TPST2	0.469092	0.730433
IGFBP1	0.466699	0.127894
ALDOC	0.459939	0.722633
PFKL	0.446905	0.423378
PIM1	0.438147	0.37555
STC2	0.427135	0.161778
DDIT4	0.421352	0.233708
JMJD6	0.418967	0.171175
SELENBP1	0.405122	0.503615
PFKFB3	0.403836	0.51355
FOS	0.394785	-0.160467
ERO1A	0.391773	0.433167
ATF3	0.389731	-0.538149
CITED2	0.375932	0.575959
PPARGC1A	0.37203	0.424488
EDN2	0.32985	-0.300408
AK4	0.311216	0.489185
TPBG	0.298307	0.327648
GALK1	0.258921	0.355387
ANKZF1	0.251146	0.520298
DPYSL4	0.24365	0.468343
HSPA5	0.206302	-0.216299
PPP1R3C	0.193268	-0.327283
IL6	0.084951	-0.415832
RBPJ	0.0381334	0.110897
NCAN	0.0154069	0.18524
CA12	0	0
BRS3	0	0
INHA	0	0
HOXB9	-1.19534e-16	5.25901e-17
PKP1	-3.86154e-16	-4.66092e-16
PPFIA4	-1.43358e-15	4.00747e-16
S100A4	-0.0662332	0.443416
BCAN	-0.0969739	-0.311038
CP	-0.131486	0.0596865
CDKN1A	-0.160056	0.0722336
GCK	-0.434621	0.144937
