# Supplementary material for: Transcriptomic and metabolomic characterization of post-hatch metabolic reprogramming during hepatic development in the chicken
Source: BMC Genomics. 2021 May 24;22:380. doi: 10.1186/s12864-021-07724-w (PMC8147372; doi:10.1186/s12864-021-07724-w)
Supplement: Supplementary file 3 — Additional file 3. [file 12864_2021_7724_MOESM3_ESM.xlsx]

## Sheet: expressionTable_supplemental
Ensembl_GeneID	log2_FoldChange (Positive = up D4; Negative = up D20)	Adjusted p-value	NCBI_GeneID	Gene_Symbol	Gene_Info	Kegg_Color	1651_D4	1653_D4	1654_D4	1655_D4	1656_D4	1657_D4	1671_D4	1672_D4	1673_D4	1733_D20	1734_D20	1735_D20	1736_D20	1744_D20	1745_D20	1746_D20	1747_D20	1748_D20	1749_D20	1776_D4
ENSGALG00000000067	-0.8281	0.000219213	425255	SPR	425255 [Gene Symbol: SPR] [Locus Tag: ] [Chromosome: 4] [Map Location: ] [Description: sepiapterin reductase (7,8-dihydrobiopterin:NADP+ oxidoreductase)] [Gene Type: protein-coding]	red	91.7743	103.47	106.099	86.0001	126.793	108.803	95.4992	89.8503	110.41	87.7232	98.8507	54.5891	87.8297	115.946	86.4303	116.449	130.249	112.744	90.2292	77.6756
ENSGALG00000000102	1.05944	0.00171554	421149	UBE2T	421149 [Gene Symbol: UBE2T] [Locus Tag: ] [Chromosome: 26] [Map Location: ] [Description: ubiquitin conjugating enzyme E2 T] [Gene Type: protein-coding]	yellow	8.08008	7.88105	12.9215	3.85103	6.0332	9.11859	12.6421	12.4762	11.3534	1.14716	4.15529	0.755278	2.20063	6.44795	4.9496	2.42118	2.28768	4.33029	0.970719	3.13052
ENSGALG00000000107	-2.42651	0.0269312	417040	TRIM7	417040 [Gene Symbol: TRIM7] [Locus Tag: ] [Chromosome: 16] [Map Location: ] [Description: tripartite motif containing 7] [Gene Type: protein-coding]	red	0.408473	0.276102	0.073894	0	1.04144	0	0.308889	0	0	0	2.72121	0.660032	0.339846	0.446061	1.28207	1.39077	0.091778	0.285432	0.355633	0.063677
ENSGALG00000000109	-0.729517	0.00195759	769005	AFMID	769005 [Gene Symbol: AFMID] [Locus Tag: ] [Chromosome: 18] [Map Location: ] [Description: arylformamidase] [Gene Type: protein-coding]	red	85.2243	64.6418	110.155	71.8293	92.59	55.0002	74.9744	46.1723	62.059	79.641	67.5737	31.747	49.5541	156.865	127.008	125.678	95.7173	130.366	41.7009	102.836
ENSGALG00000000112	-2.81874	0.00180755	396214	PLP1	-	red	2.08488	1.58866	0.24263	1.06395	0.079545	0.431961	5.48322	0.418532	1.86235	25.2165	4.48851	2.53314	2.95285	5.56414	1.15379	9.90796	0.815795	7.3974	0.700258	0.218164
ENSGALG00000000120	1.15718	7.5e-06	395177	BMP10	395177 [Gene Symbol: BMP10] [Locus Tag: ] [Chromosome: 22] [Map Location: ] [Description: bone morphogenetic protein 10] [Gene Type: protein-coding]	yellow	6.2575	6.16948	4.26898	2.93802	7.93713	5.06381	4.39276	5.56251	5.05383	2.57294	1.43072	0.721218	2.73379	3.02808	2.44053	1.19862	1.60298	2.49623	1.0596	4.84455
ENSGALG00000000122	-0.667719	0.0254085	417044	RACK1	417044 [Gene Symbol: RACK1] [Locus Tag: ] [Chromosome: 16] [Map Location: ] [Description: receptor for activated C kinase 1] [Gene Type: protein-coding]	red	342.685	280.67	392.586	437.439	281.266	338.535	340.084	290.596	433.168	275.907	191.891	83.4834	235.745	353.181	369.094	464.455	493.125	494.216	229.187	295.189
ENSGALG00000000129	-0.682999	0.00012136	425450	TCF25	425450 [Gene Symbol: TCF25] [Locus Tag: ] [Chromosome: 11] [Map Location: ] [Description: transcription factor 25] [Gene Type: protein-coding]	red	20.0475	28.044	25.9818	22.652	26.1886	20.911	23.3392	21.9422	38.179	27.0286	28.086	11.8518	15.1387	33.6222	24.2309	27.5931	22.4719	30.2032	14.4609	22.0251
ENSGALG00000000136	-4.31936	0.0015408	693259	BLEC2	-	red	0	0	0	0	0	0	0	0	0	0	0	0	0	0.200295	0.21859	0.210402	0	0.41713	0.124072	0
ENSGALG00000000141	-2.54213	8.49e-10	693256	BLB1	693256 [Gene Symbol: BLB1] [Locus Tag: ] [Chromosome: 16] [Map Location: ] [Description: Major histocompatibility complex class II beta chain BLB1] [Gene Type: protein-coding]	red	12.1098	17.8052	12.3709	51.9547	32.9308	7.6497	29.3588	53.741	44.6804	169.318	91.3136	39.4629	79.0198	60.3533	65.0426	87.7828	147.777	162.484	126.538	25.0019
ENSGALG00000000150	0.436571	0.0267982	425468	RPL9	425468 [Gene Symbol: RPL9] [Locus Tag: ] [Chromosome: 4] [Map Location: ] [Description: ribosomal protein L9] [Gene Type: protein-coding]	yellow	481.868	457.264	385.233	512.141	408.719	372.055	347.681	264.339	406.785	222.247	181.474	100.86	201.498	385.03	491.991	220.293	203.943	210.566	82.8855	383.092
ENSGALG00000000156	-0.46454	0.0322052	417049	BRD2	417049 [Gene Symbol: BRD2] [Locus Tag: ] [Chromosome: 16] [Map Location: ] [Description: bromodomain containing 2] [Gene Type: protein-coding]	red	34.8082	29.0945	61.0009	45.2176	67.2655	56.1359	59.2853	44.3308	76.4062	60.6015	47.3955	21.5238	45.4145	47.1524	25.6901	46.7629	35.1945	34.622	21.9605	30.0005
ENSGALG00000000158	-1.64407	4.48e-05	417050	MHCDMA	417050 [Gene Symbol: MHCDMA] [Locus Tag: ] [Chromosome: 16] [Map Location: ] [Description: major histocompatibility complex, class II, DM alpha] [Gene Type: protein-coding]	red	5.93959	7.34662	7.07509	7.87406	7.20301	5.92454	13.3888	19.6749	14.1799	33.8542	17.5587	8.97625	22.6096	16.1853	7.62066	20.7764	27.468	41.9193	19.2171	6.30342
ENSGALG00000000161	0.715671	0.0381342	415601	ISOC1	415601 [Gene Symbol: ISOC1] [Locus Tag: ] [Chromosome: Z] [Map Location: ] [Description: isochorismatase domain containing 1] [Gene Type: protein-coding]	yellow	11.0135	10.9323	11.3647	5.24026	12.035	11.4502	5.66453	9.02066	3.24027	2.36517	3.90802	1.04292	2.78515	8.94037	7.07474	4.50716	3.50993	7.05483	2.58182	12.3769
ENSGALG00000000201	-0.819506	0.00327347	419939	PLEKHM1	419939 [Gene Symbol: PLEKHM1] [Locus Tag: ] [Chromosome: 27] [Map Location: ] [Description: pleckstrin homology and RUN domain containing M1] [Gene Type: protein-coding]	red	2.0917	3.01491	4.15076	4.47691	4.60893	3.81265	4.34286	5.16561	6.84179	4.23988	3.69833	2.09536	3.16325	3.71412	2.68715	3.83887	4.65783	4.70121	3.0576	2.96283
ENSGALG00000000209	-0.678807	0.00278892	396452	PRNP	396452 [Gene Symbol: PRNP] [Locus Tag: ] [Chromosome: 22] [Map Location: ] [Description: prion protein] [Gene Type: protein-coding]	red	20.2995	14.8964	22.7677	18.1131	30.6142	36.7004	20.201	24.1927	26.1256	26.7771	20.03	5.54431	11.4798	25.0185	19.8703	31.0803	21.1824	38.5653	14.8962	19.9634
ENSGALG00000000225	-1.02636	0.0010537	395415	MGAT4C	395415 [Gene Symbol: MGAT4C] [Locus Tag: ] [Chromosome: 26] [Map Location: ] [Description: mannosyl (alpha-1,3-)-glycoprotein beta-1,4-N-acetylglucosaminyltransferase, isozyme C (putative)] [Gene Type: protein-coding]	red	1.12324	0.644563	1.17364	0.774687	1.67062	0.881639	1.02297	1.43864	1.7175	1.2135	1.2117	0.869907	0.885898	1.5091	0.934372	1.43222	1.46726	2.31745	1.0465	0.869727
ENSGALG00000000227	0.487598	0.0469068	395155	DPYSL2	395155 [Gene Symbol: DPYSL2] [Locus Tag: ] [Chromosome: 22] [Map Location: ] [Description: dihydropyrimidinase like 2] [Gene Type: protein-coding]	yellow	5.79318	5.75836	9.47631	6.21886	8.5084	5.55121	7.42602	6.56082	11.6629	4.66503	3.27511	1.09792	3.23535	3.01802	1.67699	4.98935	2.57017	3.36035	1.22512	4.05905
ENSGALG00000000233	-0.703822	0.0167697	425673	SP2	-	red	0.852773	0.792787	3.57372	2.25339	2.52522	1.96338	3.28239	2.45117	3.73554	3.57883	2.28221	1.51462	2.56555	2.27002	1.80081	2.9163	2.50149	2.58823	0.91657	1.43397
ENSGALG00000000235	0.482887	0.0116385	419523	PPP2R2A	419523 [Gene Symbol: PPP2R2A] [Locus Tag: ] [Chromosome: 22] [Map Location: ] [Description: protein phosphatase 2 regulatory subunit Balpha] [Gene Type: protein-coding]	yellow	27.152	29.7089	29.052	24.9744	49.1991	35.9637	21.8299	23.6247	17.8222	14.094	15.0243	6.52199	11.2493	26.2295	12.8885	16.8197	13.0813	13.4765	5.22499	26.5868
ENSGALG00000000244	1.0395	0.0285986	723973	CAMK4	-	yellow	0.255155	0.483605	0.473875	1.01788	0.214345	0.317354	0.508255	0.413177	0.660072	0	0.181378	0	0	0	0	0	0	0	0	0.277693
ENSGALG00000000251	-2.29591	7.35e-06	419940	CD79B	-	red	0.07066	0.064123	0.047904	0	0.333239	0	0.291332	0.377602	0.221951	0.691137	0.519669	0.18214	0.28704	0.680013	0.119509	0.787991	0.430068	1.37981	0.443263	0.175885
ENSGALG00000000259	-0.638706	0.0182406	430115	PSMF1	430115 [Gene Symbol: PSMF1] [Locus Tag: ] [Chromosome: 20] [Map Location: ] [Description: proteasome inhibitor subunit 1] [Gene Type: protein-coding]	red	19.9096	19.6363	25.7642	16.6559	27.064	23.0757	15.9929	13.9937	27.7523	14.9514	12.4295	4.67872	8.9425	24.2849	14.449	30.1491	25.6826	32.8209	10.6379	14.2352
ENSGALG00000000293	-1.08521	0.000886768	100858010	A2ML4	100858010 [Gene Symbol: A2ML4] [Locus Tag: ] [Chromosome: 27] [Map Location: ] [Description: alpha-2-macroglobulin-like 4] [Gene Type: protein-coding]	red	459.279	429.829	699.722	361.906	637.348	837.043	627.555	1447.17	870.745	1365.17	1028.06	306.324	821.897	1228.64	645.675	1185.63	967.027	1459.34	575.09	1053.98
ENSGALG00000000309	-1.08652	0.00054158	421160	LAD1	421160 [Gene Symbol: LAD1] [Locus Tag: ] [Chromosome: 26] [Map Location: ] [Description: ladinin 1] [Gene Type: protein-coding]	red	4.11044	3.00633	3.68744	2.03496	5.25553	5.69811	5.35799	3.77036	8.79728	8.57648	2.55832	1.37297	2.86178	7.13995	3.64406	11.8523	7.13226	9.69818	3.23693	1.65884
ENSGALG00000000314	2.66031	0.0447376	-	-	-	yellow	0	0.365656	0.145561	0.15571	0.240782	0.076796	0.579336	0	0	0	0	0	0	0	0	0	0	0	0	0
ENSGALG00000000318	-2.21838	9.15e-12	396176	CSRP1	396176 [Gene Symbol: CSRP1] [Locus Tag: ] [Chromosome: 26] [Map Location: ] [Description: cysteine and glycine rich protein 1] [Gene Type: protein-coding]	red	14.5481	17.1579	16.0585	24.8151	21.016	10.3397	16.9294	19.1442	31.2686	33.6608	23.3892	13.3944	13.227	24.1102	7.25928	97.3698	70.4596	48.3709	41.9086	11.6644
ENSGALG00000000329	-0.752536	0.00165734	419803	AHCYL1	419803 [Gene Symbol: AHCYL1] [Locus Tag: ] [Chromosome: 26] [Map Location: ] [Description: adenosylhomocysteinase like 1] [Gene Type: protein-coding]	red	19.4049	16.8575	38.7616	25.6666	37.8196	26.3195	25.1833	34.996	48.9179	23.6536	27.4484	17.3042	25.5807	30.3755	21.1422	34.7216	32.9335	37.6716	20.6515	21.0179
ENSGALG00000000349	-0.921245	0.000244595	428274	PSMC5	428274 [Gene Symbol: PSMC5] [Locus Tag: ] [Chromosome: 27] [Map Location: ] [Description: proteasome 26S subunit, ATPase 5] [Gene Type: protein-coding]	red	57.235	51.9083	59.9919	49.7505	72.7115	41.5436	40.0749	26.5692	70.8991	40.9812	44.5582	27.034	35.95	69.0399	55.9179	68.8183	70.2464	77.2981	41.6641	37.0869
ENSGALG00000000374	-0.788165	0.00597286	421165	RNPEP	-	red	11.3829	17.2849	24.8233	22.0797	18.3357	17.0686	16.955	18.1891	35.4033	18.7432	16.7124	8.86264	14.1384	17.7693	22.5308	28.2241	26.1546	26.6992	17.0486	21.2266
ENSGALG00000000377	0.303286	0.0398194	420054	HNRNPM	420054 [Gene Symbol: HNRNPM] [Locus Tag: ] [Chromosome: 28] [Map Location: ] [Description: heterogeneous nuclear ribonucleoprotein M] [Gene Type: protein-coding]	yellow	68.849	62.5551	89.2866	50.9903	85.2548	67.9842	55.3612	43.3251	74.6511	44.948	40.4271	14.4568	28.0828	51.0253	34.5463	47.1036	32.1935	39.667	12.5457	41.2774
ENSGALG00000000379	-0.636973	0.0233874	374209	ITGB3	374209 [Gene Symbol: ITGB3] [Locus Tag: ] [Chromosome: 27] [Map Location: ] [Description: integrin subunit beta 3] [Gene Type: protein-coding]	red	3.42491	4.64173	3.23893	2.75167	4.97934	5.16709	5.08925	3.26724	6.541	6.05656	2.48278	1.81422	2.98629	3.70466	1.81213	7.58691	2.24787	4.34799	2.31915	2.5718
ENSGALG00000000402	1.70444	0.000123818	419533	LOXL2	419533 [Gene Symbol: LOXL2] [Locus Tag: ] [Chromosome: 22] [Map Location: ] [Description: lysyl oxidase like 2] [Gene Type: protein-coding]	yellow	3.10693	0.818525	2.51473	1.44606	3.95022	3.90492	4.22029	2.11545	7.03094	1.00748	0.648465	0.032221	0.388754	0.207384	0.103431	1.37126	0.257863	0.567722	0.069134	1.60014
ENSGALG00000000404	0.701955	0.0222073	430917	COPS2	430917 [Gene Symbol: COPS2] [Locus Tag: ] [Chromosome: 10] [Map Location: ] [Description: COP9 signalosome subunit 2] [Gene Type: protein-coding]	yellow	43.6976	31.1815	32.2728	20.9261	37.206	33.3118	25.1476	15.8668	8.39091	13.6923	12.9211	4.97169	7.5527	28.7571	23.3028	11.5907	8.374	15.3907	5.1456	36.0401
ENSGALG00000000409	-0.543499	0.0374567	419535	CHMP7	419535 [Gene Symbol: CHMP7] [Locus Tag: ] [Chromosome: 22] [Map Location: ] [Description: charged multivesicular body protein 7] [Gene Type: protein-coding]	red	15.3514	16.7011	18.0103	14.7586	24.0403	15.007	11.8864	9.47196	20.3216	12.4293	10.2914	4.32394	9.25971	23.9095	15.9629	19.7223	17.6448	23.7493	9.51456	17.8001
ENSGALG00000000430	0.5386	0.0415799	420056	SPPL2B	420056 [Gene Symbol: SPPL2B] [Locus Tag: ] [Chromosome: 28] [Map Location: ] [Description: signal peptide peptidase like 2B] [Gene Type: protein-coding]	yellow	4.90489	3.44951	5.67908	2.87202	6.47091	6.67859	3.89302	2.64238	2.52981	1.95738	1.98511	0.577006	1.64148	4.66005	2.62757	2.72359	2.15863	3.37207	0.649746	5.14515
ENSGALG00000000433	-1.21447	0.00046527	100857247	TUBA4A	-	red	2.29815	1.72593	3.09825	3.26932	1.3109	2.61521	2.82215	2.74564	3.6198	6.36552	5.53057	1.58453	3.96651	2.37326	2.32559	3.8488	3.2	1.63964	2.15769	1.46489
ENSGALG00000000461	-1.11006	0.0108211	419950	MRC2	-	red	1.85495	0.571639	0.87744	1.12919	1.49074	2.79176	1.74568	0.264151	3.41506	2.84336	1.41265	0.154121	2.00779	0.901924	0.369255	5.75715	3.32666	4.40807	0.26433	0.450381
ENSGALG00000000466	-1.48909	2.71e-05	396460	LCK	396460 [Gene Symbol: LCK] [Locus Tag: ] [Chromosome: 23] [Map Location: ] [Description: LCK proto-oncogene, Src family tyrosine kinase] [Gene Type: protein-coding]	red	0.065956	0.183112	0.406111	0.056432	0.722161	0.363794	0.477559	0.333767	0.571745	0.675885	0.634013	0.160174	0.4006	0.554149	0.18748	0.4277	0.651543	1.03557	0.376191	0.120948
ENSGALG00000000470	1.07507	0.00222899	396222	LMNA	-	yellow	4.27451	2.95309	9.39537	2.03246	6.49348	7.2526	8.21715	3.69917	8.25749	2.55023	3.28168	0.385383	0.819255	1.77618	0.773259	2.6714	1.09789	1.60848	0.117973	3.57099
ENSGALG00000000521	-1.25446	3.06e-05	415855	SPIRE2	415855 [Gene Symbol: SPIRE2] [Locus Tag: ] [Chromosome: 11] [Map Location: ] [Description: spire-type actin nucleation factor 2] [Gene Type: protein-coding]	red	8.02023	5.94105	15.7579	6.75529	13.7478	7.35441	11.3649	13.8181	14.8665	26.3444	14.327	3.63013	6.02944	14.0714	5.871	19.4544	17.3717	15.9016	10.5107	10.2397
ENSGALG00000000529	-1.35077	3.47e-06	419955	LIMD2	419955 [Gene Symbol: LIMD2] [Locus Tag: ] [Chromosome: 27] [Map Location: ] [Description: LIM domain containing 2] [Gene Type: protein-coding]	red	5.00375	6.48524	7.33222	4.70553	7.38448	5.50132	7.09472	3.70569	8.95654	9.11452	5.52778	3.68233	3.98287	12.7956	6.75977	10.5339	10.7687	18.2312	8.26614	4.71491
ENSGALG00000000533	-0.332332	0.0398562	419815	SRSF3	419815 [Gene Symbol: SRSF3] [Locus Tag: ] [Chromosome: 26] [Map Location: ] [Description: serine and arginine rich splicing factor 3] [Gene Type: protein-coding]	red	47.316	51.8146	73.7582	33.5787	81.127	63.5022	57.6253	38.4535	45.8428	49.4448	43.7363	20.5693	28.2181	75.2845	43.279	37.1547	41.8851	62.6983	18.8665	39.4136
ENSGALG00000000538	-0.714221	0.0054614	419956	RNF113A	419956 [Gene Symbol: RNF113A] [Locus Tag: ] [Chromosome: 27] [Map Location: ] [Description: ring finger protein 113A] [Gene Type: protein-coding]	red	6.33952	10.5728	9.91859	9.87617	9.25006	7.23883	8.02546	6.53165	12.1298	8.62367	7.18297	6.17682	4.00434	11.718	8.26374	6.88731	9.86654	8.29046	5.5485	5.65522
ENSGALG00000000540	-0.902609	0.000302128	415858	GAS8	415858 [Gene Symbol: GAS8] [Locus Tag: ] [Chromosome: 11] [Map Location: ] [Description: growth arrest specific 8] [Gene Type: protein-coding]	red	2.35259	4.60557	4.57689	3.02866	5.68456	2.73912	4.25714	2.14672	4.862	4.78653	3.58445	3.19887	3.3201	7.46517	4.33349	4.64511	3.52891	5.6405	2.80545	2.82376
ENSGALG00000000542	-0.878763	0.0287828	419549	ZNF593	419549 [Gene Symbol: ZNF593] [Locus Tag: ] [Chromosome: 23] [Map Location: ] [Description: zinc finger protein 593] [Gene Type: protein-coding]	red	59.9716	60.6242	62.71	92.4833	67.2571	55.2272	52.7166	68.6468	97.3883	37.2026	30.6295	15.7912	23.9227	68.626	86.8522	99.2192	118.403	136.531	63.5554	87.5928
ENSGALG00000000544	-1.79512	3.12e-05	100859805	RAB44	-	red	0.11291	0.274272	0.730127	0.143615	0.421192	0.092594	0.50238	0.343226	0.477431	0.60935	0.77448	0.303562	0.71934	0.901347	0.556514	0.425642	1.04262	1.53231	0.52218	0.17887
ENSGALG00000000545	-1.50145	0.00114169	431167	REN	-	red	0.196266	0.284768	0.582837	0.343089	0.877532	0.420855	0.152046	0.667546	1.10151	1.32878	1.9386	0.455562	1.91651	1.1072	1.01647	0.382659	0.568286	0.563857	2.02361	0.55949
ENSGALG00000000549	-1.0501	0.0130482	415859	URAH	415859 [Gene Symbol: URAH] [Locus Tag: ] [Chromosome: 11] [Map Location: ] [Description: 5-hydroxyisourate hydrolase] [Gene Type: protein-coding]	red	3.3649	11.5676	20.319	16.1936	6.13554	3.13077	11.7266	6.17452	19.2559	8.4217	13.1707	2.46933	10.3825	5.84421	10.0498	17.1095	11.2624	11.7866	13.8117	7.30177
ENSGALG00000000560	-1.79328	0.00413728	419818	PI16	-	red	0.125287	0.288232	0.240428	0.329178	0.657875	0.201113	0.201279	0.305429	0.313783	1.12794	2.20764	0.914496	1.03792	0.429387	0.449764	0.108167	0.25965	0.134213	0.297945	0.20711
ENSGALG00000000579	-1.04406	4.95e-05	419368	VAMP3	419368 [Gene Symbol: VAMP3] [Locus Tag: ] [Chromosome: 21] [Map Location: ] [Description: vesicle-associated membrane protein 3] [Gene Type: protein-coding]	red	28.6762	29.8713	39.7579	34.98	39.0281	27.8644	31.0075	31.0555	52.1939	36.0799	30.2977	10.006	21.8999	33.2768	24.5565	61.2999	53.3282	68.8692	28.1472	27.9084
ENSGALG00000000583	-0.760648	0.0263565	419820	SOX13	419820 [Gene Symbol: SOX13] [Locus Tag: ] [Chromosome: 26] [Map Location: ] [Description: SRY-box 13] [Gene Type: protein-coding]	red	0.872678	0.511664	0.927575	1.51562	1.26107	1.02057	1.04257	0.767184	1.87093	1.32979	1.34368	0.607169	0.466016	1.43608	0.458319	1.71893	0.380777	1.46186	0.593516	0.420475
ENSGALG00000000584	-0.640431	0.0418927	421174	PTPRVP	-	red	1.25069	1.10128	1.50151	0.964003	1.33861	1.80428	1.58392	0.753231	2.50879	1.79775	0.433365	0.470011	1.14109	1.41437	1.02975	2.53714	1.39941	3.02418	0.988477	0.600788
ENSGALG00000000625	-1.06267	0.0235252	426737	MAPT	426737 [Gene Symbol: MAPT] [Locus Tag: ] [Chromosome: 27] [Map Location: ] [Description: microtubule associated protein tau] [Gene Type: protein-coding]	red	0.655623	1.59165	1.74338	1.83017	1.7263	1.6501	2.82251	2.21559	2.81848	2.20143	2.92505	3.70723	3.07287	1.39506	1.21225	0.777784	1.16132	0.903121	1.12227	0.74428
ENSGALG00000000632	0.903263	0.0296275	769609	CHTF8	769609 [Gene Symbol: CHTF8] [Locus Tag: ] [Chromosome: 11] [Map Location: ] [Description: chromosome transmission fidelity factor 8] [Gene Type: protein-coding]	yellow	3.994	3.71907	9.01996	2.35787	3.46319	5.40319	5.65512	5.14182	6.53657	0.873282	1.42478	0.829645	1.27495	2.8967	3.31347	1.86286	1.92171	1.60538	0.640712	2.18848
ENSGALG00000000638	-0.742817	0.0152141	769632	UTP4	-	red	1.80196	4.16369	6.3069	3.40452	3.80577	1.48551	2.61216	2.3581	5.37973	2.672	2.19881	1.49452	2.28201	2.76465	2.09445	4.33647	3.18526	2.57866	2.67335	2.13135
ENSGALG00000000672	-0.675281	0.0228723	768916	SCMH1	-	red	1.06948	0.66336	2.89947	1.05307	2.80185	1.96943	0.560911	1.24076	3.701	2.37994	2.10686	0.66205	1.15123	1.07994	1.46482	3.17392	2.21987	1.88482	0.466699	0.68295
ENSGALG00000000674	-0.505718	0.0264664	419963	MYO1D	419963 [Gene Symbol: MYO1D] [Locus Tag: ] [Chromosome: 27] [Map Location: ] [Description: myosin ID] [Gene Type: protein-coding]	red	8.26285	4.94984	14.0216	10.8467	13.1311	12.748	10.4661	10.1178	16.4099	10.9102	9.44674	1.99231	6.70318	8.15404	5.81844	13.7685	11.1496	12.6315	3.75627	9.8818
ENSGALG00000000681	-0.886356	0.0231412	419083	PAK1	419083 [Gene Symbol: PAK1] [Locus Tag: ] [Chromosome: 1] [Map Location: ] [Description: p21 (RAC1) activated kinase 1] [Gene Type: protein-coding]	red	0.310036	0.403779	0.864132	0.327365	0.960977	0.385827	0.447649	0.319876	0.325568	0.541696	0.154347	0.157832	0.233567	1.11403	0.368711	0.760456	0.839826	1.16117	0.311361	0.336832
ENSGALG00000000685	-0.81766	0.00538515	419964	MAP3K14	419964 [Gene Symbol: MAP3K14] [Locus Tag: ] [Chromosome: 27] [Map Location: ] [Description: mitogen-activated protein kinase kinase kinase 14] [Gene Type: protein-coding]	red	1.753	2.01047	5.60886	2.47276	5.47339	3.79799	3.55314	1.84848	5.4677	4.21904	3.62198	2.50122	3.0174	4.10859	2.78679	3.53686	3.0793	4.1703	2.4171	2.55708
ENSGALG00000000693	-1.12416	0.00206815	415867	NOB1	415867 [Gene Symbol: NOB1] [Locus Tag: ] [Chromosome: 11] [Map Location: ] [Description: NIN1/PSMD8 binding protein 1 homolog] [Gene Type: protein-coding]	red	11.3773	21.7046	21.0772	17.8124	16.4046	12.6772	15.7672	12.8556	31.8421	21.6837	19.5328	15.7662	20.9542	18.1965	15.4253	16.7916	16.8185	14.6659	25.6431	13.8292
ENSGALG00000000699	-0.755206	0.00221206	415868	WWP2	415868 [Gene Symbol: WWP2] [Locus Tag: ] [Chromosome: 11] [Map Location: ] [Description: WW domain containing E3 ubiquitin protein ligase 2] [Gene Type: protein-coding]	red	5.94038	4.09966	8.49305	4.7222	8.45512	7.5186	7.50295	6.78779	10.2623	5.54651	6.59379	3.23716	4.14775	6.99258	4.67426	8.80528	11.3693	9.20582	3.06809	4.39217
ENSGALG00000000713	-0.696978	0.00215658	395682	ZFHX3	395682 [Gene Symbol: ZFHX3] [Locus Tag: ] [Chromosome: 11] [Map Location: ] [Description: zinc finger homeobox 3] [Gene Type: protein-coding]	red	2.30555	2.46539	3.64021	2.38746	3.87499	4.55105	4.33033	4.51503	4.29202	4.2728	3.58919	1.84184	2.88017	3.164	3.10378	3.44631	2.83781	4.50608	2.28891	2.68062
ENSGALG00000000736	-1.01364	0.000927834	769076	MATK	769076 [Gene Symbol: MATK] [Locus Tag: ] [Chromosome: 28] [Map Location: ] [Description: megakaryocyte-associated tyrosine kinase] [Gene Type: protein-coding]	red	1.51226	2.71519	4.30009	4.29106	4.43565	2.20335	3.4178	2.54736	5.33166	3.01421	3.49614	1.41923	1.83831	4.28147	4.4406	4.36796	3.72016	6.7194	3.38055	2.70818
ENSGALG00000000737	-0.834761	0.000117699	769013	SMPDL3B	769013 [Gene Symbol: SMPDL3B] [Locus Tag: ] [Chromosome: 23] [Map Location: ] [Description: sphingomyelin phosphodiesterase acid like 3B] [Gene Type: protein-coding]	red	4.7774	5.64932	5.07452	6.14175	7.82229	5.98298	5.04366	3.63098	7.5394	7.227	5.49568	2.65666	3.57647	8.48357	4.39933	6.44777	10.3973	6.80209	2.4702	5.49347
ENSGALG00000000740	-0.844031	0.00134687	420069	APBA3	420069 [Gene Symbol: APBA3] [Locus Tag: ] [Chromosome: 28] [Map Location: ] [Description: amyloid beta (A4) precursor protein-binding, family A, member 3] [Gene Type: protein-coding]	red	1.76928	2.28903	3.62974	2.57876	4.10342	2.19469	2.30698	2.98894	4.07592	2.15525	2.1155	1.32443	1.56889	2.67109	2.71009	2.90396	3.24684	4.1051	2.31484	2.45124
ENSGALG00000000747	-0.777301	0.0268311	100857108	CHD3	100857108 [Gene Symbol: CHD3] [Locus Tag: ] [Chromosome: 21] [Map Location: ] [Description: chromodomain helicase DNA binding protein 3] [Gene Type: protein-coding]	red	0.584162	0.89411	1.83253	1.39814	2.75512	0.908468	0.772058	0.740432	2.21298	1.87963	1.11672	1.32256	2.15692	1.54216	0.934769	0.943014	0.700561	0.674169	0.607543	0.322193
ENSGALG00000000748	-0.620008	0.0462291	420070	TJP3	420070 [Gene Symbol: TJP3] [Locus Tag: ] [Chromosome: 28] [Map Location: ] [Description: tight junction protein 3] [Gene Type: protein-coding]	red	4.36866	6.80957	10.6064	15.3463	13.174	5.03321	9.85294	10.4907	11.1104	7.77689	10.0957	6.73344	6.79292	12.9345	5.31572	7.69629	7.15529	6.70133	3.31143	6.1944
ENSGALG00000000775	-0.848692	0.0137122	425657	CTSS	425657 [Gene Symbol: CTSS] [Locus Tag: ] [Chromosome: 25] [Map Location: ] [Description: cathepsin S] [Gene Type: protein-coding]	red	87.3075	137.983	153.668	109.969	204.751	106.598	113.676	129.366	327.203	130.374	141.293	34.6754	68.3176	152.516	82.4808	198.11	155.335	360.103	90.0361	76.8907
ENSGALG00000000776	-0.386318	0.0475969	421182	BRPF3	421182 [Gene Symbol: BRPF3] [Locus Tag: ] [Chromosome: 26] [Map Location: ] [Description: bromodomain and PHD finger containing, 3] [Gene Type: protein-coding]	red	3.20189	3.21452	4.01133	3.38928	5.66556	4.06776	2.58932	2.30762	4.37511	3.29641	3.35023	1.95579	2.3728	3.77972	2.21783	3.85265	3.06725	3.3097	1.07669	2.30393
ENSGALG00000000785	-1.18158	0.000143407	426739	HYAL1	426739 [Gene Symbol: HYAL1] [Locus Tag: ] [Chromosome: 12] [Map Location: ] [Description: hyaluronoglucosaminidase 1] [Gene Type: protein-coding]	red	4.34318	4.90262	4.35555	6.99057	6.60527	5.58297	3.35397	4.81606	8.92877	6.68461	3.80086	2.06852	2.51486	6.29907	4.11803	10.2293	7.56996	14.1139	5.56602	4.09791
ENSGALG00000000791	1.35172	0.000221664	419841	FAM72A	419841 [Gene Symbol: FAM72A] [Locus Tag: ] [Chromosome: 26] [Map Location: ] [Description: family with sequence similarity 72 member A] [Gene Type: protein-coding]	yellow	4.24197	4.06751	10.9414	2.00856	5.49824	7.32821	5.69786	5.46595	3.13143	0.492037	1.16186	0.336816	0.487796	5.22434	1.95934	1.06682	1.01161	2.83669	0.831696	4.07173
ENSGALG00000000806	-0.91684	0.0186243	420075	LINGO3	420075 [Gene Symbol: LINGO3] [Locus Tag: ] [Chromosome: 28] [Map Location: ] [Description: leucine rich repeat and Ig domain containing 3] [Gene Type: protein-coding]	red	1.37891	1.10497	1.06488	0.789729	0.98948	2.37049	1.54962	1.37928	2.44172	2.21309	1.24305	0.388767	0.904779	1.64881	1.28364	1.69016	1.83557	2.88071	0.489861	0.767291
ENSGALG00000000811	-0.3591	0.0378378	415877	IST1	415877 [Gene Symbol: IST1] [Locus Tag: ] [Chromosome: 11] [Map Location: ] [Description: IST1, ESCRT-III associated factor] [Gene Type: protein-coding]	red	27.0417	21.8803	31.1387	21.8901	48.5446	34.3327	19.2239	19.1062	38.0843	20.3531	21.7551	8.26872	13.8916	39.4496	23.1963	32.3166	25.5799	32.484	9.24305	23.2222
ENSGALG00000000817	-0.686232	0.0385092	415878	ZNF821	415878 [Gene Symbol: ZNF821] [Locus Tag: ] [Chromosome: 11] [Map Location: ] [Description: zinc finger protein 821] [Gene Type: protein-coding]	red	4.2604	4.53998	7.68825	7.91923	10.7571	4.61281	5.87458	4.77681	6.28822	4.23892	7.0831	6.70839	6.00336	12.825	9.30668	4.15042	4.86231	6.07208	3.45712	4.84109
ENSGALG00000000835	-0.517135	0.00675934	428324	PLEKHJ1	428324 [Gene Symbol: PLEKHJ1] [Locus Tag: ] [Chromosome: 28] [Map Location: ] [Description: pleckstrin homology domain containing J1] [Gene Type: protein-coding]	red	11.9339	11.1085	16.425	8.76351	19.8934	13.4656	12.6081	14.5953	19.9886	18.1616	17.4549	3.81986	9.94567	12.2266	7.36756	14.011	11.8411	12.3763	6.29554	12.2356
ENSGALG00000000836	-0.980224	0.0228069	-	-	-	red	2.55614	3.23037	6.44021	7.06692	8.35684	5.034	4.79132	5.48568	12.9041	5.65694	9.22936	4.63684	5.40451	5.60682	6.16906	3.94371	4.31403	4.75742	6.39129	2.14328
ENSGALG00000034377	-2.97859	0.01711	420285	SLC30A8	420285 [Gene Symbol: SLC30A8] [Locus Tag: ] [Chromosome: 2] [Map Location: ] [Description: solute carrier family 30 member 8] [Gene Type: protein-coding]	red	0	0	0	0	0	0	0	0	0	0	0	0	0	0.214605	0	0	0	0.12558	0	0
ENSGALG00000000866	-0.791014	5.12e-05	425664	SELENBP1	425664 [Gene Symbol: SELENBP1] [Locus Tag: ] [Chromosome: 25] [Map Location: ] [Description: selenium binding protein 1] [Gene Type: protein-coding]	red	23.1022	13.1775	28.8228	22.6979	36.3653	33.5769	26.2899	28.713	40.8575	35.049	26.6708	11.0254	25.1804	40.3766	33.9226	42.1085	33.6728	40.9551	13.7082	18.5998
ENSGALG00000000868	-0.701914	0.029434	419092	RNF121	419092 [Gene Symbol: RNF121] [Locus Tag: ] [Chromosome: 1] [Map Location: ] [Description: ring finger protein 121] [Gene Type: protein-coding]	red	15.2778	13.0039	15.0927	9.75501	15.4315	15.5369	8.47881	5.04521	11.6597	7.71468	5.04118	2.14811	3.90383	10.1853	13.1923	18.8279	13.9122	23.6348	10.1651	13.7038
ENSGALG00000000871	-0.865241	0.0402878	429485	ART1	-	red	2.15962	3.73725	4.71952	2.39905	2.80811	2.9435	2.69396	2.47672	4.54863	1.34622	2.29002	0.656804	0.84627	2.6612	1.19745	4.42439	4.71985	5.0764	2.72701	2.05291
ENSGALG00000000891	-0.75407	0.046712	417462	NSUN5	417462 [Gene Symbol: NSUN5] [Locus Tag: ] [Chromosome: 19] [Map Location: ] [Description: NOP2/Sun RNA methyltransferase family member 5] [Gene Type: protein-coding]	red	1.5656	3.62832	2.91322	3.48406	2.93148	1.14711	1.63802	1.76788	6.08998	2.51721	2.0852	1.03485	1.44609	4.10278	2.93435	4.84731	3.33806	3.51268	2.10882	3.29622
ENSGALG00000000905	-0.557214	0.0466991	429986	PSMB4	429986 [Gene Symbol: PSMB4] [Locus Tag: ] [Chromosome: 25] [Map Location: ] [Description: proteasome subunit beta 4] [Gene Type: protein-coding]	red	139.524	153.719	213.436	199.782	146.534	139.531	136.912	149.245	241.291	121.515	125.591	46.9418	79.9613	147.341	205.834	212.843	177.689	188.752	125.049	140.589
ENSGALG00000000919	-3.00652	3.56e-12	419848	PIGR	419848 [Gene Symbol: PIGR] [Locus Tag: ] [Chromosome: 26] [Map Location: ] [Description: polymeric immunoglobulin receptor] [Gene Type: protein-coding]	red	11.4198	28.562	10.4796	18.8809	27.7258	15.0469	67.636	50.0695	20.7253	110.202	187.213	53.591	75.1459	136.216	158.666	235.146	220.214	155.75	34.8025	15.241
ENSGALG00000000944	-0.856049	0.00497084	417470	SUPT4H1	417470 [Gene Symbol: SUPT4H1] [Locus Tag: ] [Chromosome: 19] [Map Location: ] [Description: SPT4 homolog, DSIF elongation factor subunit] [Gene Type: protein-coding]	red	24.3622	32.655	35.9161	47.3053	28.6209	20.5133	20.8295	17.589	48.2013	18.4818	20.7964	12.1707	18.4175	37.9077	27.5265	37.9708	43.7248	57.0775	18.6438	21.3449
ENSGALG00000000966	-0.922582	0.0190311	419377	NPHP4	419377 [Gene Symbol: NPHP4] [Locus Tag: ] [Chromosome: 21] [Map Location: ] [Description: nephrocystin 4] [Gene Type: protein-coding]	red	0.274239	0.130627	0.582983	0.280737	0.423811	0.59592	0.428149	0.559814	1.09966	0.297376	0.219491	0.375616	0.267428	0.321439	0.622043	0.316143	0.657289	0.737622	0.401804	0.07515
ENSGALG00000000977	0.470389	0.001191	395627	MAPKAP1	395627 [Gene Symbol: MAPKAP1] [Locus Tag: ] [Chromosome: 17] [Map Location: ] [Description: mitogen-activated protein kinase associated protein 1] [Gene Type: protein-coding]	yellow	10.8216	8.86977	12.5085	6.99791	15.4482	13.2015	8.60402	9.71058	12.961	7.24098	6.01552	2.37129	4.18109	7.02467	4.836	5.64908	4.75265	5.89602	1.52615	9.01918
ENSGALG00000000997	0.841944	0.00102173	396501	GJC1	396501 [Gene Symbol: GJC1] [Locus Tag: ] [Chromosome: 27] [Map Location: ] [Description: gap junction protein gamma 1] [Gene Type: protein-coding]	yellow	5.87693	8.23003	4.57482	13.9524	11.1291	7.74587	6.0079	5.32306	12.6213	3.79672	2.37394	1.28584	4.72317	4.14099	7.81582	3.26054	1.80089	4.45859	1.2365	5.93466
ENSGALG00000001013	-0.74343	0.000120713	772354	PPP6C	-	red	6.965	2.6596	8.84233	5.45123	11.7231	8.85269	10.4478	10.297	9.33818	12.1846	8.96491	5.31447	10.1957	4.457	3.27303	9.89373	3.84691	8.65457	4.93204	3.14293
ENSGALG00000001017	0.610351	0.0110276	419383	WRAP73	419383 [Gene Symbol: WRAP73] [Locus Tag: ] [Chromosome: 21] [Map Location: ] [Description: WD repeat containing, antisense to TP73] [Gene Type: protein-coding]	yellow	3.08981	4.41552	3.5167	3.44435	5.42791	5.61517	3.00026	2.73847	2.54295	1.77275	1.17223	1.38805	0.649582	5.86723	4.64111	1.00965	1.29266	1.76399	0.31916	4.04969
ENSGALG00000001030	-0.68312	0.00801797	420081	SCAMP4	420081 [Gene Symbol: SCAMP4] [Locus Tag: ] [Chromosome: 28] [Map Location: ] [Description: secretory carrier membrane protein 4] [Gene Type: protein-coding]	red	11.9289	9.6121	15.4102	10.4897	17.0457	13.7061	9.1609	8.61729	14.4442	8.49252	8.68122	2.72458	5.01354	15.8399	10.2478	17.6984	15.9469	20.5483	6.358	10.499
ENSGALG00000001035	-1.45108	2.9e-07	431047	NR1D1	431047 [Gene Symbol: NR1D1] [Locus Tag: ] [Chromosome: 28] [Map Location: ] [Description: nuclear receptor subfamily 1, group D, member 1] [Gene Type: protein-coding]	red	0.984569	1.43471	2.45468	2.44806	2.81439	0.62755	1.36943	1.05712	1.62656	1.49843	2.38645	2.20128	1.13393	2.70604	5.02615	3.75219	4.64947	2.37949	0.769508	0.723169
ENSGALG00000001056	-1.06362	0.0030729	417473	ABHD11	417473 [Gene Symbol: ABHD11] [Locus Tag: ] [Chromosome: 19] [Map Location: ] [Description: abhydrolase domain containing 11] [Gene Type: protein-coding]	red	6.24724	4.36704	6.99867	6.72947	8.29068	5.9362	3.63814	5.37486	7.48188	4.56903	3.39695	2.11537	4.3551	8.15244	9.61168	8.68618	11.1879	10.2705	7.8818	4.04779
ENSGALG00000001084	-1.64725	0.00671661	428328	ATP8B3	428328 [Gene Symbol: ATP8B3] [Locus Tag: ] [Chromosome: 28] [Map Location: ] [Description: ATPase phospholipid transporting 8B3] [Gene Type: protein-coding]	red	0.022136	0.182476	0.10923	0.074551	0.098599	0.15156	0.151352	0.076204	0.295772	0.278079	0.962138	0.549753	0.337484	0.244934	0.173143	0.061751	0	0.083393	0.17252	0.091878
ENSGALG00000001091	-1.17932	4.72e-08	419849	C26H1orf116	-	red	16.7117	16.5891	29.5375	20.7179	22.852	24.228	28.5506	21.7933	23.4754	39.707	25.3318	16.1421	28.4268	37.0436	28.4357	28.2014	31.9929	33.6584	23.9241	21.3769
ENSGALG00000001099	-0.441815	0.0020384	416143	ANKHD1	416143 [Gene Symbol: ANKHD1] [Locus Tag: ] [Chromosome: 13] [Map Location: ] [Description: ankyrin repeat and KH domain containing 1] [Gene Type: protein-coding]	red	3.46651	4.52326	7.38025	4.01899	8.22767	5.75406	4.30478	4.00516	6.88392	5.61435	4.17054	2.0572	3.97122	6.7502	2.68856	6.53989	5.11407	5.12045	1.83127	3.6783
ENSGALG00000001108	-0.702177	0.00327347	770192	MIER2	-	red	0.77791	1.15554	2.1381	1.8164	2.2184	1.40001	0.981178	0.88283	1.2189	1.01443	1.07037	0.739456	0.883203	1.948	1.26081	1.77447	1.4517	1.80531	0.67507	1.17162
ENSGALG00000001117	-0.748267	0.015319	419850	PFKFB2	419850 [Gene Symbol: PFKFB2] [Locus Tag: ] [Chromosome: 26] [Map Location: ] [Description: 6-phosphofructo-2-kinase/fructose-2,6-biphosphatase 2] [Gene Type: protein-coding]	red	1.30456	0.798985	2.73269	1.54137	3.48908	1.53444	1.32556	1.00662	1.6132	1.71127	1.30516	1.59445	1.43829	6.02407	2.99013	1.69681	1.39165	1.98844	0.610724	1.5953
ENSGALG00000001121	-0.750886	0.0025142	395202	SH3GL1	-	red	11.8575	9.91643	21.6408	14.8463	23.34	21.0574	15.7476	17.9163	27.5878	13.6469	13.8545	8.95499	13.4198	19.187	15.795	22.0474	25.9687	22.3705	10.3652	12.4343
ENSGALG00000001171	-1.16621	0.000730786	428330	SEMA6B	428330 [Gene Symbol: SEMA6B] [Locus Tag: ] [Chromosome: 28] [Map Location: ] [Description: semaphorin 6B] [Gene Type: protein-coding]	red	0.402184	0.41988	0.710309	0.894439	0.721352	0.767767	0.453612	0.651429	1.7253	1.3744	0.710831	0.661655	1.06881	0.423248	0.881605	0.664908	0.728443	1.34249	0.813364	0.428418
ENSGALG00000001184	-0.951202	0.0133598	415636	COQ9	415636 [Gene Symbol: COQ9] [Locus Tag: ] [Chromosome: 11] [Map Location: ] [Description: coenzyme Q9] [Gene Type: protein-coding]	red	54.2446	46.4207	66.1828	51.1856	48.7795	54.4686	43.1197	38.0684	62.1529	26.4427	22.7796	16.4764	23.8501	64.2086	69.2302	83.1411	96.487	91.6412	63.2297	46.4088
ENSGALG00000001189	-0.945607	0.00184648	417485	NCF1	417485 [Gene Symbol: NCF1] [Locus Tag: ] [Chromosome: 19] [Map Location: ] [Description: neutrophil cytosolic factor 1] [Gene Type: protein-coding]	red	1.67563	3.40718	5.20732	2.28568	4.36486	2.40095	2.9637	4.33873	4.548	3.91223	4.84551	2.34563	1.61383	3.53111	1.34466	4.12823	2.14009	7.58246	2.07701	1.64471
ENSGALG00000001203	-2.65511	0.00269119	419725	TMEM45B	419725 [Gene Symbol: TMEM45B] [Locus Tag: ] [Chromosome: 24] [Map Location: ] [Description: transmembrane protein 45B] [Gene Type: protein-coding]	red	0	0	0	0	0	0	0	0	0	0.550074	0	0	0	0.266082	0	0	0.256833	0	0	0
ENSGALG00000001204	-0.773462	0.0313004	415643	ENKD1	415643 [Gene Symbol: ENKD1] [Locus Tag: ] [Chromosome: 11] [Map Location: ] [Description: enkurin domain containing 1] [Gene Type: protein-coding]	red	1.50602	1.43727	1.72393	2.69616	3.50485	2.46381	0.410912	2.66844	2.93506	3.27988	0.376999	0.474189	0.740996	1.5224	1.62529	4.11596	1.98584	3.45226	2.4701	1.77489
ENSGALG00000001220	-0.784847	0.014796	415644	HERPUD1	-	red	37.0219	36.2995	29.6303	32.4408	34.9707	32.9486	19.7484	26.3329	34.3565	39.6715	14.6939	13.4106	31.0344	47.1282	15.3289	70.7736	33.3853	52.1276	19.6099	33.8917
ENSGALG00000001231	0.524103	0.0287396	419125	SAMHD1	419125 [Gene Symbol: SAMHD1] [Locus Tag: ] [Chromosome: 20] [Map Location: ] [Description: SAM and HD domain containing deoxynucleoside triphosphate triphosphohydrolase 1] [Gene Type: protein-coding]	yellow	5.21096	4.97852	7.15707	3.24083	9.97218	9.27347	5.26333	6.46621	6.6913	3.11571	2.904	0.825965	1.53333	4.16498	1.89526	3.88626	1.92998	4.52653	0.989839	5.55573
ENSGALG00000001238	-0.675742	0.000793995	417321	STX8	417321 [Gene Symbol: STX8] [Locus Tag: ] [Chromosome: 18] [Map Location: ] [Description: syntaxin 8] [Gene Type: protein-coding]	red	12.5882	11.6912	16.7464	13.223	13.0811	10.5463	14.2337	9.80183	20.0645	19.4706	16.8022	4.7404	10.5709	13.4397	10.6163	12.548	13.6183	15.0886	4.93825	12.556
ENSGALG00000001252	-1.01372	0.00817786	428333	CREB3L3	428333 [Gene Symbol: CREB3L3] [Locus Tag: ] [Chromosome: 28] [Map Location: ] [Description: cAMP responsive element binding protein 3 like 3] [Gene Type: protein-coding]	red	55.6557	36.1381	94.836	49.7724	43.8918	78.2729	68.7216	80.8274	41.2543	45.5506	39.8139	50.1498	53.47	56.7093	70.5521	40.1299	132.721	82.0905	38.9123	34.7048
ENSGALG00000001264	-1.41884	0.00596511	419857	PLXNA2	419857 [Gene Symbol: PLXNA2] [Locus Tag: ] [Chromosome: 26] [Map Location: ] [Description: plexin A2] [Gene Type: protein-coding]	red	0.031528	0.018187	0	0.075988	0.15808	0.113191	0.073332	0.024522	0.284847	0.283552	0.069884	0.282141	0.296271	0	0	0.256794	0.321471	0.101383	0	0.027427
ENSGALG00000001289	-1.8137	2.52e-10	770341	SHC2	770341 [Gene Symbol: SHC2] [Locus Tag: ] [Chromosome: 28] [Map Location: ] [Description: SHC (Src homology 2 domain containing) transforming protein 2] [Gene Type: protein-coding]	red	0.578637	0.656318	0.415079	0.773745	2.04588	0.672322	0.48931	1.06828	0.730433	1.82878	1.81078	0.696931	1.3282	2.43925	1.88752	2.63057	1.04101	2.20794	0.719638	0.570243
ENSGALG00000001304	1.52049	0.00160947	419401	TMEM52	-	yellow	3.07291	9.15114	1.56848	3.51589	4.71731	3.46335	0.892963	5.27345	3.5033	1.10367	0.856043	0.708419	0.991134	1.02312	0.974506	0.93096	0.279413	0.931942	0.301451	2.58568
ENSGALG00000001313	0.446267	0.0494472	417490	EIF4H	417490 [Gene Symbol: EIF4H] [Locus Tag: ] [Chromosome: 19] [Map Location: ] [Description: eukaryotic translation initiation factor 4H] [Gene Type: protein-coding]	yellow	94.5214	76.9308	95.8464	56.4072	96.7736	80.0251	46.3742	42.3177	59.7402	33.4897	37.1908	8.98467	22.3871	72.4121	55.75	54.5998	28.9707	49.9173	18.0212	70.183
ENSGALG00000001317	-0.397542	0.0120826	428335	LOC428335	428335 [Gene Symbol: LOC428335] [Locus Tag: ] [Chromosome: 28] [Map Location: ] [Description: hyperpolarization activated cyclic nucleotide-gated potassium channel 2] [Gene Type: protein-coding]	red	22.6234	23.1724	29.6434	17.836	32.3222	26.2106	31.5148	22.3312	34.3943	31.3374	15.1799	8.38695	14.2444	30.6413	16.6105	28.3693	24.7961	28.7448	4.3673	25.5575
ENSGALG00000001320	-1.23722	0.001618	396051	CYP1A2	396051 [Gene Symbol: CYP1A2] [Locus Tag: ] [Chromosome: 10] [Map Location: ] [Description: cytochrome P450, family 1, subfamily A, polypeptide 2] [Gene Type: protein-coding]	red	230.543	487.784	308.823	225.218	359.969	219.029	243.586	138.837	402.463	320.654	483.574	98.7604	382.523	602.294	322.392	346.502	422.217	469.561	426.923	83.9469
ENSGALG00000001325	-1.36823	0.0104508	396052	CYP1A1	396052 [Gene Symbol: CYP1A1] [Locus Tag: ] [Chromosome: 10] [Map Location: ] [Description: cytochrome P450, family 1, subfamily A, polypeptide 1] [Gene Type: protein-coding]	red	31.1326	127.052	39.297	31.2015	97.6327	33.0789	69.4811	38.1088	72.9265	72.1884	141.883	14.4487	88.4337	127.515	69.34	50.4835	76.0519	72.9645	102.947	11.6317
ENSGALG00000001330	-0.885382	0.0427064	419992	ATP5MC1	419992 [Gene Symbol: ATP5MC1] [Locus Tag: ] [Chromosome: 27] [Map Location: ] [Description: ATP synthase membrane subunit c locus 1] [Gene Type: protein-coding]	red	201.302	220.733	266.391	239.874	148.71	124.686	121.886	81.1876	141.789	72.412	83.5879	45.841	67.4651	265.841	386.531	294.248	291.635	310.956	168.854	162.202
ENSGALG00000001333	-0.683522	0.003938	417110	MRRF	417110 [Gene Symbol: MRRF] [Locus Tag: ] [Chromosome: 17] [Map Location: ] [Description: mitochondrial ribosome recycling factor] [Gene Type: protein-coding]	red	8.44463	7.42599	11.938	7.89166	8.58018	7.71138	8.08814	6.81944	10.7718	9.44355	7.97161	10.0405	6.62426	11.6638	8.77619	8.98342	7.52189	7.97836	5.57933	7.44116
ENSGALG00000001334	0.597872	0.00172685	419402	GNB1	419402 [Gene Symbol: GNB1] [Locus Tag: ] [Chromosome: 21] [Map Location: ] [Description: G protein subunit beta 1] [Gene Type: protein-coding]	yellow	91.1275	69.5526	92.9371	54.4247	121.457	100.961	68.349	60.3085	49.2733	43.3187	36.5802	7.17816	27.5956	52.0742	34.5485	41.8913	28.9029	52.5001	13.1767	67.0147
ENSGALG00000001343	1.09725	0.00747342	428268	LAMB3	428268 [Gene Symbol: LAMB3] [Locus Tag: ] [Chromosome: 26] [Map Location: ] [Description: laminin subunit beta 3] [Gene Type: protein-coding]	yellow	0.487801	0.277819	1.07308	0.792023	0.76046	0.414018	0.498096	0.077116	0.936345	0.064966	0.171859	0	0.078466	0.164965	0.047245	0.063996	0.176572	0.078302	0.05743	0.291955
ENSGALG00000001364	0.527984	0.00750709	395924	CSNK1A1L	395924 [Gene Symbol: CSNK1A1L] [Locus Tag: ] [Chromosome: 13] [Map Location: ] [Description: casein kinase 1 alpha 1 like] [Gene Type: protein-coding]	yellow	65.1334	57.4528	85.1874	42.7662	106.35	84.1402	77.6115	64.6317	54.3871	44.7163	40.3515	14.2257	29.0978	50.8634	28.7034	43.7892	30.5369	38.7887	8.42262	66.4828
ENSGALG00000001366	-0.768774	0.00297426	426970	CASP9	426970 [Gene Symbol: CASP9] [Locus Tag: ] [Chromosome: 21] [Map Location: ] [Description: caspase 9] [Gene Type: protein-coding]	red	7.46239	6.75912	9.84112	8.67982	14.4138	8.51349	4.65988	2.96905	9.93475	9.37906	4.98874	4.76852	5.31521	21.1891	8.84947	10.7248	9.90563	10.6576	4.97744	9.01352
ENSGALG00000001373	-0.682066	0.0106803	419862	TRAF3IP3	-	red	1.69711	5.28506	6.41505	3.51387	8.20778	4.1303	5.14065	3.92975	6.73755	4.00548	5.50151	2.81307	3.13808	5.80098	4.79003	5.23071	3.55239	6.29628	1.9088	2.19134
ENSGALG00000001407	1.07741	0.0380806	419733	ADAMTS15	419733 [Gene Symbol: ADAMTS15] [Locus Tag: ] [Chromosome: 24] [Map Location: ] [Description: ADAM metallopeptidase with thrombospondin type 1 motif, 15] [Gene Type: protein-coding]	yellow	0.29598	0.273057	0.744094	1.02651	1.71897	0.8433	0.642227	0.963203	2.87833	0.169092	0.31647	0.060585	0.174952	0	0.111975	0.098513	0.117146	0.303417	0	0.410582
ENSGALG00000001425	-0.528643	0.0299584	419734	SNX19	-	red	1.58783	0.764952	2.22925	1.73377	3.487	1.90241	1.5413	1.17956	3.15297	2.98782	1.39938	0.699524	1.12837	1.93703	1.53167	2.5526	1.66258	1.96199	0.30156	1.63734
ENSGALG00000001437	-0.795774	0.00930521	395450	NTM	395450 [Gene Symbol: NTM] [Locus Tag: ] [Chromosome: 24] [Map Location: ] [Description: neurotrimin] [Gene Type: protein-coding]	red	2.94415	2.44328	2.81982	4.49442	5.07296	3.27792	1.78035	3.2132	7.18814	6.03183	2.32735	1.43525	2.25579	2.52171	4.57868	3.11837	4.13406	4.30229	1.646	3.68857
ENSGALG00000001459	-0.747292	0.0460644	396032	TNNC1	396032 [Gene Symbol: TNNC1] [Locus Tag: ] [Chromosome: 12] [Map Location: ] [Description: troponin C1, slow skeletal and cardiac type] [Gene Type: protein-coding]	red	58.9676	116.772	35.5332	98.3197	61.2441	59.3838	92.0416	53.2976	122.37	129.518	120.428	54.3346	92.5621	180.366	73.9226	97.374	34.6865	86.5781	33.365	49.9818
ENSGALG00000001462	-1.21977	0.000156157	373956	ADORA3	373956 [Gene Symbol: ADORA3] [Locus Tag: ] [Chromosome: 26] [Map Location: ] [Description: adenosine A3 receptor] [Gene Type: protein-coding]	red	0.872586	0.978764	1.90601	1.3107	1.58492	1.32257	2.24203	1.42396	2.07948	3.12488	3.24883	1.49161	2.14119	1.18027	0.914987	1.29286	1.82813	2.12461	0.919456	0.776763
ENSGALG00000001474	0.456675	0.0466692	417119	RAB14	417119 [Gene Symbol: RAB14] [Locus Tag: ] [Chromosome: 17] [Map Location: ] [Description: RAB14, member RAS oncogene family] [Gene Type: protein-coding]	yellow	46.7041	43.9509	48.6893	31.5201	61.7348	48.3647	29.7038	22.9993	25.2407	23.1291	22.2754	6.83722	17.5023	41.0135	24.4466	23.8658	15.4257	28.4969	6.78729	45.8765
ENSGALG00000001475	1.14591	2.11e-06	396057	STMN1	396057 [Gene Symbol: STMN1] [Locus Tag: ] [Chromosome: 23] [Map Location: ] [Description: stathmin 1] [Gene Type: protein-coding]	yellow	50.0379	27.645	69.0958	22.4117	38.7377	34.3877	46.0615	22.8517	60.4944	3.46585	8.72229	3.36089	8.2847	24.9801	15.0758	14.5123	11.2118	21.1592	4.65416	23.3409
ENSGALG00000001476	0.565408	0.0209048	419867	RAP1A	419867 [Gene Symbol: RAP1A] [Locus Tag: ] [Chromosome: 26] [Map Location: ] [Description: RAP1A, member of RAS oncogene family] [Gene Type: protein-coding]	yellow	173.425	162.312	168.997	90.2741	208.63	186.107	122.136	112.23	64.1283	93.9833	74.1375	28.351	86.5556	105.26	65.6857	73.9647	47.8372	81.4387	20.4715	121.371
ENSGALG00000001486	-2.11408	1.13e-10	420086	ZAP70	420086 [Gene Symbol: ZAP70] [Locus Tag: ] [Chromosome: 28] [Map Location: ] [Description: zeta-chain (TCR) associated protein kinase 70kDa] [Gene Type: protein-coding]	red	0.249086	0.689251	0.651978	0.156894	1.45172	0.315487	0.588648	0.322739	0.941778	1.54347	0.936548	0.515288	0.767413	2.71649	1.29339	2.87318	1.94649	3.80094	0.778767	0.169849
ENSGALG00000001489	0.490737	0.0102176	419410	SSU72	419410 [Gene Symbol: SSU72] [Locus Tag: ] [Chromosome: 21] [Map Location: ] [Description: SSU72 homolog, RNA polymerase II CTD phosphatase] [Gene Type: protein-coding]	yellow	51.4308	69.3965	59.7183	40.1632	96.908	77.3352	52.9982	45.0029	63.2522	45.732	35.1883	11.4887	27.241	43.8928	26.938	33.9923	17.2324	27.2108	14.5082	57.9567
ENSGALG00000001491	1.41995	5.67e-05	419737	NCAPD3	-	yellow	1.12462	0.461647	3.45404	0.332016	1.42479	2.4628	2.70801	1.25026	1.86836	0	0.295642	0	0.084282	0.817521	0.34899	0.325644	0.274143	0.289993	0	0.373059
ENSGALG00000001492	-0.465787	0.00581631	107057310	LOC107057310	107057310 [Gene Symbol: LOC107057310] [Locus Tag: ] [Chromosome: 20] [Map Location: ] [Description: uncharacterized LOC107057310] [Gene Type: protein-coding]	red	14.453	17.1371	19.5942	14.4653	17.6663	18.3777	12.6751	9.15386	22.7657	8.03317	14.3584	5.4388	8.17532	14.7112	9.98111	19.5766	11.7788	17.2635	5.41424	12.035
ENSGALG00000001501	0.681031	0.0134672	373953	MAPK3	-	yellow	21.4113	11.8206	21.0368	11.832	27.4018	22.0354	11.1321	8.86911	7.33732	6.54033	6.74995	1.86377	4.35181	14.0327	8.65898	8.8067	4.64792	10.8542	2.75853	16.2006
ENSGALG00000001506	0.949751	0.0388897	416158	PTTG2	416158 [Gene Symbol: PTTG2] [Locus Tag: ] [Chromosome: 13] [Map Location: ] [Description: pituitary tumor-transforming 2] [Gene Type: protein-coding]	yellow	10.933	4.96574	22.7347	6.06217	10.0788	13.3989	10.4876	8.76991	9.27108	0	0	0.53093	0	15.7893	9.1232	5.25572	4.51184	6.94187	1.84669	2.6543
ENSGALG00000001525	0.967094	0.00191556	419993	CALCOCO2	419993 [Gene Symbol: CALCOCO2] [Locus Tag: ] [Chromosome: 27] [Map Location: ] [Description: calcium binding and coiled-coil domain 2] [Gene Type: protein-coding]	yellow	52.5405	28.6469	52.1991	21.5114	129.224	103.609	50.08	47.8028	84.2799	28.3984	22.0723	6.40248	12.8635	38.364	29.6807	20.9731	16.7399	27.7668	6.49295	32.0067
ENSGALG00000001527	1.50882	6.17e-05	419413	VWA1	419413 [Gene Symbol: VWA1] [Locus Tag: ] [Chromosome: 21] [Map Location: ] [Description: von Willebrand factor A domain containing 1] [Gene Type: protein-coding]	yellow	3.27982	2.58109	2.81305	4.03411	6.50484	4.45568	4.51398	2.96542	8.2552	1.17642	1.03184	0.119783	0.320477	0.378036	0.34716	1.37913	0.365522	1.01361	0.390854	1.58519
ENSGALG00000001547	0.685118	0.00185843	396521	CAPZA1	396521 [Gene Symbol: CAPZA1] [Locus Tag: ] [Chromosome: 6] [Map Location: ] [Description: capping actin protein of muscle Z-line alpha subunit 1] [Gene Type: protein-coding]	yellow	39.1466	33.4607	37.8789	19.4166	40.6733	31.3535	23.1892	21.7791	16.6003	12.6758	10.7338	3.85421	7.74922	31.6894	17.4972	15.4883	10.1793	18.738	4.2369	25.0748
ENSGALG00000001565	-0.691191	0.0360257	417122	C5	417122 [Gene Symbol: C5] [Locus Tag: ] [Chromosome: 17] [Map Location: ] [Description: complement component 5] [Gene Type: protein-coding]	red	61.9728	37.7564	68.4873	46.4543	74.5139	121.803	46.4026	71.8259	31.536	82.3912	65.5601	30.5297	56.6037	186.15	115.104	78.9655	53.7126	123.854	35.8226	120.859
ENSGALG00000001568	0.551815	0.00688538	419133	NFS1	419133 [Gene Symbol: NFS1] [Locus Tag: ] [Chromosome: 20] [Map Location: ] [Description: NFS1, cysteine desulfurase] [Gene Type: protein-coding]	yellow	46.6902	38.3756	49.1124	30.15	48.4361	46.8346	32.9571	27.9478	26.6794	11.8481	13.659	7.85662	8.75074	34.4918	17.0058	21.2281	13.3044	23.2736	9.17444	42.8405
ENSGALG00000001569	-0.593593	0.0289387	395869	RHOC	395869 [Gene Symbol: RHOC] [Locus Tag: ] [Chromosome: 26] [Map Location: ] [Description: ras homolog family member C] [Gene Type: protein-coding]	red	16.6294	29.062	19.467	29.9266	19.9639	17.014	22.1398	12.9921	21.7337	28.3896	17.8385	6.74438	14.9868	19.5351	21.1235	19.4784	22.3952	22.3872	13.1053	18.15
ENSGALG00000001571	-0.948161	0.000625555	396187	MYO1F	-	red	2.5	4.46266	5.92081	3.17412	7.64537	4.6669	4.53568	5.87136	10.7046	6.17821	6.08579	2.55692	2.77846	6.86355	3.58177	6.37229	5.68062	12.0003	3.33887	2.95804
ENSGALG00000001572	-1.42453	0.000252701	770048	COMMD4	770048 [Gene Symbol: COMMD4] [Locus Tag: ] [Chromosome: 10] [Map Location: ] [Description: COMM domain containing 4] [Gene Type: protein-coding]	red	14.9537	13.6111	20.656	25.5371	15.4165	19.073	12.6805	13.998	20.4797	18.6688	8.71017	5.88571	5.22353	16.7386	31.1956	36.4082	39.7515	45.1585	35.1769	18.7822
ENSGALG00000001577	0.527154	0.0363479	107049008	FOXK2	-	yellow	6.63408	3.68215	9.64676	5.0213	11.555	9.08908	8.00851	6.04251	8.75388	5.13216	4.15879	1.68197	3.34987	4.78059	1.74447	4.40493	3.05475	3.11618	0.477484	5.21576
ENSGALG00000001583	-0.720936	0.0498217	417123	TRAF1	417123 [Gene Symbol: TRAF1] [Locus Tag: ] [Chromosome: 17] [Map Location: ] [Description: TNF receptor associated factor 1] [Gene Type: protein-coding]	red	3.55307	4.17969	5.84521	5.39371	9.58839	6.62932	5.63534	5.06757	4.74634	5.76334	3.55476	4.86656	2.16194	11.6872	7.31768	3.70822	2.82174	4.33219	4.79427	4.78472
ENSGALG00000001586	-0.754355	0.0168291	770068	NEIL1	770068 [Gene Symbol: NEIL1] [Locus Tag: ] [Chromosome: 10] [Map Location: ] [Description: nei like DNA glycosylase 1] [Gene Type: protein-coding]	red	10.749	5.65542	11.0152	8.21673	11.2499	10.7407	6.89604	7.38674	10.3994	5.29506	8.5628	2.53646	4.21029	12.246	9.75981	11.1205	9.8374	16.0606	8.22472	10.0413
ENSGALG00000001597	-0.576652	0.00943488	419997	PSMB3	419997 [Gene Symbol: PSMB3] [Locus Tag: ] [Chromosome: 27] [Map Location: ] [Description: proteasome subunit beta 3] [Gene Type: protein-coding]	red	75.6885	79.4759	86.0297	58.1802	62.3892	62.6113	81.9985	55.1673	92.3884	77.5705	75.4882	25.7662	68.7656	66.5052	59.0096	69.6909	55.3051	59.0851	45.3665	45.0291
ENSGALG00000001602	0.50267	0.0202469	415655	NUTF2	415655 [Gene Symbol: NUTF2] [Locus Tag: ] [Chromosome: 11] [Map Location: ] [Description: nuclear transport factor 2] [Gene Type: protein-coding]	yellow	71.0694	57.5712	82.373	50.6911	73.2484	65.3622	43.951	39.6736	44.6004	25.9603	30.4713	7.319	21.4105	67.5475	58.9354	36.6441	23.9487	31.2249	11.8102	37.5559
ENSGALG00000001603	0.979282	0.00096956	417341	NARF	417341 [Gene Symbol: NARF] [Locus Tag: ] [Chromosome: 18] [Map Location: ] [Description: nuclear prelamin A recognition factor] [Gene Type: protein-coding]	yellow	3.86494	5.26821	4.87518	3.35954	6.03142	6.19804	4.62514	4.82246	2.79665	1.0553	1.17934	0.669969	0.585471	2.19807	0.986954	2.79848	0.957561	3.2595	0.235435	6.16001
ENSGALG00000001615	-0.781996	3.79e-05	415306	MAN2C1	415306 [Gene Symbol: MAN2C1] [Locus Tag: ] [Chromosome: 10] [Map Location: ] [Description: mannosidase alpha class 2C member 1] [Gene Type: protein-coding]	red	7.57868	5.51451	12.0376	6.92925	12.1314	11.076	7.15003	5.02012	9.34642	8.94058	4.86866	4.7036	5.46884	10.439	10.2836	13.0561	10.8892	11.314	5.82754	7.66046
ENSGALG00000001616	2.35833	1.96e-18	416776	CDC45	416776 [Gene Symbol: CDC45] [Locus Tag: ] [Chromosome: 15] [Map Location: ] [Description: cell division cycle 45] [Gene Type: protein-coding]	yellow	4.89462	3.66372	8.87533	2.5149	5.27708	8.90285	6.07684	4.19504	4.32622	0.342025	0.249512	0.20193	0.346325	3.46667	2.74343	0.532938	0.293551	0.450381	0.17683	2.86111
ENSGALG00000001620	-1.0386	0.00074024	417124	CUTA	-	red	3.56305	7.01619	7.23665	4.76696	5.08972	5.66265	2.32187	4.48028	8.23272	6.51975	4.63281	2.76647	4.50473	9.87563	9.11438	8.7281	7.70594	8.43537	5.67196	3.84107
ENSGALG00000001621	0.893216	0.00127854	374028	CLDN5	374028 [Gene Symbol: CLDN5] [Locus Tag: ] [Chromosome: 15] [Map Location: ] [Description: claudin 5] [Gene Type: protein-coding]	yellow	5.859	4.29158	4.14004	7.46947	8.49916	6.53596	4.6633	6.10215	11.0733	2.38001	2.06812	0.535464	0.719954	1.32466	1.44612	3.05957	2.00357	3.61542	0.760748	4.26083
ENSGALG00000001640	-1.08515	0.0113856	426922	RNF122	426922 [Gene Symbol: RNF122] [Locus Tag: ] [Chromosome: 22] [Map Location: ] [Description: ring finger protein 122] [Gene Type: protein-coding]	red	1.34527	1.49737	0.669211	1.18291	2.02304	1.28031	1.1564	0.280026	3.36676	0.269472	0	0.576276	1.49731	1.42952	0.883288	2.10888	1.59509	3.37815	1.46016	0.464893
ENSGALG00000001642	0.815682	0.000657366	415898	GLT8D1	415898 [Gene Symbol: GLT8D1] [Locus Tag: ] [Chromosome: 12] [Map Location: ] [Description: glycosyltransferase 8 domain containing 1] [Gene Type: protein-coding]	yellow	23.5028	15.2418	19.7277	11.6884	22.2611	24.1627	11.6027	9.87409	16.2609	7.32479	5.3607	1.73698	2.96041	14.4692	7.23693	10.6734	5.78706	7.04155	1.8798	21.4122
ENSGALG00000001651	-0.918027	0.0121281	426923	TTI2	426923 [Gene Symbol: TTI2] [Locus Tag: ] [Chromosome: 22] [Map Location: ] [Description: TELO2 interacting protein 2] [Gene Type: protein-coding]	red	1.43565	1.58188	1.90901	1.36641	3.29034	1.77216	0.539162	2.07176	2.65262	1.09141	0.98352	1.43985	1.16931	3.2736	4.47705	2.18435	2.20134	3.61444	1.32958	1.41198
ENSGALG00000001678	-0.8361	0.00823453	427017	PRKAB2	427017 [Gene Symbol: PRKAB2] [Locus Tag: ] [Chromosome: 8] [Map Location: ] [Description: protein kinase AMP-activated non-catalytic subunit beta 2] [Gene Type: protein-coding]	red	9.80819	10.5154	14.9259	8.86719	20.3486	16.0829	16.1882	17.9541	25.7199	20.3882	14.3732	10.0512	17.6858	8.56673	9.65704	13.2837	15.4908	14.175	11.4724	6.09595
ENSGALG00000001682	-0.577245	0.0326036	771869	FBXL20	771869 [Gene Symbol: FBXL20] [Locus Tag: ] [Chromosome: 27] [Map Location: ] [Description: F-box and leucine rich repeat protein 20] [Gene Type: protein-coding]	red	9.7347	5.45249	13.43	7.33591	14.9845	17.6223	11.1834	12.7883	15.3922	9.11901	7.93084	6.81796	8.8694	8.05241	9.74421	9.84324	11.8449	12.0654	4.92486	9.29803
ENSGALG00000001689	-0.886724	6.46e-05	769853	SCAMP2	769853 [Gene Symbol: SCAMP2] [Locus Tag: ] [Chromosome: 10] [Map Location: ] [Description: secretory carrier membrane protein 2] [Gene Type: protein-coding]	red	19.527	20.4627	29.4905	22.9672	27.3346	22.9279	20.8403	20.4319	40.0695	28.3686	25.0027	8.5864	17.9617	29.0158	18.0308	36.5619	34.2262	40.4683	19.146	16.6333
ENSGALG00000001701	-0.868855	0.0397068	419419	PUSL1	419419 [Gene Symbol: PUSL1] [Locus Tag: ] [Chromosome: 21] [Map Location: ] [Description: pseudouridylate synthase-like 1] [Gene Type: protein-coding]	red	2.97906	3.00004	4.18112	5.16746	8.41957	4.07646	3.43635	5.18392	3.25545	3.06495	3.63925	5.90272	3.28187	8.18164	8.38744	2.51837	2.7725	4.94417	2.47563	3.25448
ENSGALG00000001702	-0.983869	0.00930427	769364	EXOC3L1	769364 [Gene Symbol: EXOC3L1] [Locus Tag: ] [Chromosome: 11] [Map Location: ] [Description: exocyst complex component 3 like 1] [Gene Type: protein-coding]	red	4.29236	3.95207	5.97941	6.32821	2.93971	2.25677	4.49763	2.34621	8.18859	5.64789	7.62221	3.09726	3.83654	4.87379	4.12426	2.82476	6.79635	7.77181	1.74376	1.17929
ENSGALG00000001709	-1.34531	0.0363065	404773	MUSTN1	404773 [Gene Symbol: MUSTN1] [Locus Tag: ] [Chromosome: 12] [Map Location: ] [Description: musculoskeletal, embryonic nuclear protein 1] [Gene Type: protein-coding]	red	3.52241	2.27808	3.78521	1.31076	5.43087	9.65094	14.1782	2.33275	4.80614	4.70545	1.70775	4.15023	3.42226	2.54595	4.15145	1.38049	33.8125	11.7129	2.31462	4.83503
ENSGALG00000001722	-0.669391	0.000539553	769430	E2F4	769430 [Gene Symbol: E2F4] [Locus Tag: ] [Chromosome: 11] [Map Location: ] [Description: E2F transcription factor 4] [Gene Type: protein-coding]	red	4.02664	3.44141	9.0811	4.55248	8.13278	5.78959	5.98506	4.87795	6.95437	6.7007	6.59239	2.39324	4.31474	6.28036	4.23129	6.30424	5.35086	5.55427	2.27807	3.36262
ENSGALG00000001726	0.64157	0.0398782	416162	NUDCD2	416162 [Gene Symbol: NUDCD2] [Locus Tag: ] [Chromosome: 13] [Map Location: ] [Description: NudC domain containing 2] [Gene Type: protein-coding]	yellow	18.5555	20.1717	19.6381	13.3389	22.5008	17.2807	11.667	9.40394	5.55066	9.72803	9.77503	2.34096	5.82288	14.4156	9.35164	6.4472	3.66843	9.02796	2.92368	15.7896
ENSGALG00000001727	-1.36973	0.00269119	431331	LZTS1	431331 [Gene Symbol: LZTS1] [Locus Tag: ] [Chromosome: 22] [Map Location: ] [Description: leucine zipper tumor suppressor 1] [Gene Type: protein-coding]	red	0.466165	0.044218	0.31591	0.155634	0.346567	0.294221	0.609393	0.530362	0.395577	0.964225	0.422541	0.191797	0.601349	0.421494	0.262636	0.393233	0.280288	0.730872	0.214397	0.224503
ENSGALG00000001740	-1.31779	0.00624065	-	-	-	red	0.20373	0.53054	0.22771	0.23663	0.711563	0.535961	0	0.993804	2.13669	0	0.688716	0.926396	1.08735	1.73587	0.698191	0	1.95544	2.12426	0.519605	1.13658
ENSGALG00000001777	0.500579	0.00842724	417352	MFSD11	417352 [Gene Symbol: MFSD11] [Locus Tag: ] [Chromosome: 18] [Map Location: ] [Description: major facilitator superfamily domain containing 11] [Gene Type: protein-coding]	yellow	15.2386	12.7788	17.3579	11.0319	22.5545	20.058	12.1769	11.3096	13.1067	9.23014	6.91131	2.35056	4.89698	17.0955	10.2468	8.97602	6.6613	11.1498	1.93816	18.7759
ENSGALG00000001780	-0.568446	1.35e-05	395085	PROC	395085 [Gene Symbol: PROC] [Locus Tag: ] [Chromosome: 9] [Map Location: ] [Description: protein C, inactivator of coagulation factors Va and VIIIa] [Gene Type: protein-coding]	red	200.049	248.341	260.295	200.421	264.236	233.749	213.248	208.347	285.751	270.411	209.289	84.6359	172.045	282.227	209.473	265.964	255.335	279.219	94.8743	199.608
ENSGALG00000001782	0.418469	0.0126032	427365	PLAA	427365 [Gene Symbol: PLAA] [Locus Tag: ] [Chromosome: Z] [Map Location: ] [Description: phospholipase A2 activating protein] [Gene Type: protein-coding]	yellow	23.029	22.3957	23.1567	14.0465	29.693	24.5975	21.8037	16.181	12.041	11.88	13.1731	4.15813	8.517	24.1744	14.2024	13.7032	10.5436	11.0386	3.45815	22.3013
ENSGALG00000001790	0.50625	0.0290172	100859394	METTL23	100859394 [Gene Symbol: METTL23] [Locus Tag: ] [Chromosome: 18] [Map Location: ] [Description: methyltransferase like 23] [Gene Type: protein-coding]	yellow	14.5971	14.8956	19.7013	13.7179	14.1048	14.1685	11.8753	9.13058	12.0843	6.88945	7.18891	2.57436	3.67297	15.3521	15.9856	6.88989	6.09538	8.52379	3.44104	14.7743
ENSGALG00000001791	-1.57859	2.5e-08	415664	LOC415664	415664 [Gene Symbol: LOC415664] [Locus Tag: ] [Chromosome: 11] [Map Location: ] [Description: uncharacterized oxidoreductase-like] [Gene Type: protein-coding]	red	10.9086	13.9488	18.6559	16.6158	12.6564	15.9046	13.0819	9.35341	20.0029	16.8362	18.4338	8.20063	13.5482	17.8932	24.7629	23.8822	38.1722	37.7766	23.5401	10.931
ENSGALG00000001824	-1.79017	9.46e-05	100857820	LOC100857820	100857820 [Gene Symbol: LOC100857820] [Locus Tag: ] [Chromosome: 11] [Map Location: ] [Description: uncharacterized LOC100857820] [Gene Type: protein-coding]	red	32.952	28.8175	94.6655	63.6621	19.905	48.7777	85.4218	34.2743	55.7347	70.4068	98.3594	23.3121	37.6744	66.4138	77.3421	85.7218	68.8435	54.2022	95.9719	16.5342
ENSGALG00000001838	-0.463484	0.0296612	426925	XPO7	426925 [Gene Symbol: XPO7] [Locus Tag: ] [Chromosome: 22] [Map Location: ] [Description: exportin 7] [Gene Type: protein-coding]	red	13.4936	13.0542	24.0416	12.8262	23.0809	21.5315	16.3211	12.8154	23.8195	14.6371	12.0649	10.2683	10.8195	16.5568	15.49	15.1607	14.4151	13.5895	9.58873	11.7768
ENSGALG00000001840	1.04123	2.37e-06	427368	TEK	427368 [Gene Symbol: TEK] [Locus Tag: ] [Chromosome: Z] [Map Location: ] [Description: TEK receptor tyrosine kinase] [Gene Type: protein-coding]	yellow	19.5023	16.1888	14.7031	14.4491	33.869	25.8404	14.8877	9.99793	27.7332	7.49274	5.81818	1.92775	4.24694	8.53121	6.24274	7.69095	3.30629	8.98959	2.73152	12.5007
ENSGALG00000001844	-0.708038	0.0126815	417510	ALKBH4	-	red	1.6615	3.78617	3.54634	2.90036	4.07117	2.90362	2.41226	0.956337	3.74929	2.24042	1.35207	1.41419	2.67629	4.97713	3.72132	4.41701	3.27915	4.19603	1.95183	2.71725
ENSGALG00000001849	-1.48099	0.00365428	-	-	-	red	0.021346	0.011086	0.033178	0.045157	0.046019	0.094654	0.071121	0.094711	0.0944	0.199064	0.122936	0.047202	0.059527	0.039843	0.031529	0.071682	0.122586	0.088933	0.067075	0.041783
ENSGALG00000001850	-0.367426	0.0208635	416168	RARS	-	red	18.9585	22.8254	27.0211	20.8693	27.5866	22.0432	17.1238	14.4128	25.7325	17.1136	15.7657	7.75188	13.9658	24.0613	16.264	25.7809	20.2517	21.7812	8.97411	19.7849
ENSGALG00000001876	-1.1399	0.00235972	417513	RASA4B	-	red	2.90894	4.2864	3.51569	6.31464	6.48693	5.74774	3.46696	5.90595	10.1488	13.9848	3.80691	4.49641	5.22074	6.75987	3.53125	4.88919	3.94428	5.18827	5.39399	2.3229
ENSGALG00000001882	-0.991595	0.0360257	419424	TNFRSF18	419424 [Gene Symbol: TNFRSF18] [Locus Tag: ] [Chromosome: 21] [Map Location: ] [Description: TNF receptor superfamily member 18] [Gene Type: protein-coding]	red	0.497885	0.357928	0.434481	0.501406	1.1446	0.554062	0.363044	0.5694	0.667209	0.393137	0.34927	0.098846	0.351753	1.31644	0.551077	0.722976	0.607171	2.14784	0.498696	0.378532
ENSGALG00000001883	-2.43922	6.14e-09	396159	ST6GALNAC2	-	red	2.20447	0.675509	4.22604	2.77933	4.64774	2.74737	1.42957	1.61593	3.13986	8.49646	7.28335	4.56273	3.7319	13.1578	3.4903	7.47536	7.21291	2.46484	6.10386	0.258002
ENSGALG00000001889	-0.632601	0.0176827	427756	CARD9	427756 [Gene Symbol: CARD9] [Locus Tag: ] [Chromosome: 17] [Map Location: ] [Description: caspase recruitment domain family member 9] [Gene Type: protein-coding]	red	1.22737	1.38744	2.39808	1.2349	3.52028	1.7751	1.11908	1.23331	2.62952	1.50324	3.69079	1.45773	1.85505	3.70577	2.09187	1.87697	2.01675	1.90428	0.616913	1.38621
ENSGALG00000001894	-1.76566	7.95e-05	-	-	-	red	0.323486	0.972157	0.794387	0.717285	0.351257	0.397459	1.23137	1.41672	0.746536	2.72443	0.834567	2.11876	1.18682	2.88747	2.18965	0.681671	1.25641	2.72036	1.06158	1.13204
ENSGALG00000001905	-0.977491	0.000142938	417515	DTX2	417515 [Gene Symbol: DTX2] [Locus Tag: ] [Chromosome: 19] [Map Location: ] [Description: deltex E3 ubiquitin ligase 2] [Gene Type: protein-coding]	red	2.59908	3.72402	4.52339	4.37191	5.01401	3.34917	3.22998	2.49953	4.80326	4.13363	2.71635	1.62271	2.68458	5.71539	2.86301	7.67981	7.46423	5.30857	3.28815	3.63146
ENSGALG00000001916	2.38171	2.14e-06	374173	SLIT3	374173 [Gene Symbol: SLIT3] [Locus Tag: ] [Chromosome: 13] [Map Location: ] [Description: slit guidance ligand 3] [Gene Type: protein-coding]	yellow	0.791668	0.261977	0.795666	0.241137	1.12594	0.647817	0.706762	0.421913	0.543341	0.054784	0.014525	0.013328	0.040084	0.107536	0.103958	0.243813	0.095443	0.146483	0	0.52165
ENSGALG00000001921	-1.10734	0.0287396	772136	SDCCAG3	-	red	1.72319	1.40911	2.61804	0	0	1.5252	2.22712	0	0	0	2.50493	1.16924	0	2.74389	3.41869	2.83474	3.88474	3.04584	2.63817	2.14257
ENSGALG00000001944	-0.509063	0.0191749	427374	TBC1D2	427374 [Gene Symbol: TBC1D2] [Locus Tag: ] [Chromosome: Z] [Map Location: ] [Description: TBC1 domain family member 2] [Gene Type: protein-coding]	red	2.7597	2.77983	3.16551	2.54988	5.10593	3.54639	3.1518	1.86047	4.56445	4.16776	2.85838	2.0533	2.42429	4.61745	3.17887	4.02323	2.93282	2.9097	0.978571	2.28252
ENSGALG00000001950	0.529158	0.0404306	417134	PMPCA	417134 [Gene Symbol: PMPCA] [Locus Tag: ] [Chromosome: 17] [Map Location: ] [Description: peptidase, mitochondrial processing alpha subunit] [Gene Type: protein-coding]	yellow	36.9828	25.0551	53.6281	23.7214	44.5942	42.7489	36.7066	22.0925	42.4666	18.7046	20.9726	5.03022	15.4313	22.8488	14.7386	25.2916	16.1569	14.3291	2.71689	29.4192
ENSGALG00000001965	-0.831023	1.95e-05	415668	AARS	415668 [Gene Symbol: AARS] [Locus Tag: ] [Chromosome: 11] [Map Location: ] [Description: alanyl-tRNA synthetase] [Gene Type: protein-coding]	red	76.0024	97.0515	109.313	78.6007	97.4178	83.0954	76.5828	53.3541	115.805	136.613	124.232	36.7456	84.7268	133.35	83.8267	154.308	77.1713	86.5862	58.3099	86.3751
ENSGALG00000001975	-1.21219	0.000823624	417519	TMEM120A	417519 [Gene Symbol: TMEM120A] [Locus Tag: ] [Chromosome: 19] [Map Location: ] [Description: transmembrane protein 120A] [Gene Type: protein-coding]	red	11.8751	11.7719	17.441	11.1897	13.472	11.5352	7.95143	7.81173	12.9085	6.6571	6.8263	3.25644	4.7876	18.6129	4.08546	18.273	29.3137	28.5516	9.99053	9.81766
ENSGALG00000001978	-0.81934	0.00269119	420099	MED16	420099 [Gene Symbol: MED16] [Locus Tag: ] [Chromosome: 28] [Map Location: ] [Description: mediator complex subunit 16] [Gene Type: protein-coding]	red	2.5903	1.90913	4.2813	1.56676	3.65371	2.84126	1.79716	1.2293	2.79569	1.93668	1.56592	0.98797	1.54594	4.30979	2.67119	4.54157	4.18183	4.47227	1.3134	1.72387
ENSGALG00000001981	-1.23129	0.000920651	769472	PARP6	769472 [Gene Symbol: PARP6] [Locus Tag: ] [Chromosome: 10] [Map Location: ] [Description: poly(ADP-ribose) polymerase family member 6] [Gene Type: protein-coding]	red	0.295152	0.292202	0.702057	0.7429	1.11618	0.73809	0.337655	0.430943	1.32312	0.681581	0.526967	0.805012	0.741857	1.11718	0.428065	0.506833	0.887578	1.26299	0.337733	0.310887
ENSGALG00000001986	-0.455522	0.0136864	427410	VCP	427410 [Gene Symbol: VCP] [Locus Tag: ] [Chromosome: Z] [Map Location: ] [Description: valosin containing protein] [Gene Type: protein-coding]	red	117.76	130.665	169.068	126.093	186.817	129.762	110.708	72.3923	164.534	126.698	126.412	45.9066	92.8114	172.815	108.012	202.223	122.758	128.203	38.8694	122.519
ENSGALG00000001998	-1.22517	0.000278713	770563	R3HDM4	770563 [Gene Symbol: R3HDM4] [Locus Tag: ] [Chromosome: 28] [Map Location: ] [Description: R3H domain containing 4] [Gene Type: protein-coding]	red	6.3833	10.6877	14.5069	13.0201	10.5726	6.70594	7.58613	4.25345	9.95388	6.24545	6.84007	4.89116	6.34098	10.9919	13.594	11.0039	13.0346	18.7456	11.2569	5.85852
ENSGALG00000002033	-0.836108	0.0150925	416391	NDUFB6	416391 [Gene Symbol: NDUFB6] [Locus Tag: ] [Chromosome: 14] [Map Location: ] [Description: NADH:ubiquinone oxidoreductase subunit B6] [Gene Type: protein-coding]	red	73.8315	131.744	142.321	121.224	67.4808	50.0193	120.244	104.154	142.498	109.025	92.6825	51.4695	74.278	95.8154	139.929	131.772	132.246	167.314	103.892	108.451
ENSGALG00000002038	-0.680816	0.00791804	100858235	DENND2C	100858235 [Gene Symbol: DENND2C] [Locus Tag: ] [Chromosome: 26] [Map Location: ] [Description: DENN domain containing 2C] [Gene Type: protein-coding]	red	0.804221	0.324776	1.00514	0.338115	1.08888	1.12682	0.209718	0.286998	0.986107	0.684459	0.822322	0.505552	0.263998	1.10987	1.35428	1.48874	0.894257	1.37748	0.503515	0.891015
ENSGALG00000002053	-0.806584	0.000585814	417520	POR	417520 [Gene Symbol: POR] [Locus Tag: ] [Chromosome: 19] [Map Location: ] [Description: cytochrome p450 oxidoreductase] [Gene Type: protein-coding]	red	92.1557	78.6255	107.966	73.0181	142.866	74.8976	93.8952	60.9109	201.88	105.158	163.867	25.7729	112	110.069	80.0881	205.764	148.488	101.08	51.1649	93.8456
ENSGALG00000002056	0.710757	0.00257609	416784	TANGO2	416784 [Gene Symbol: TANGO2] [Locus Tag: ] [Chromosome: 15] [Map Location: ] [Description: transport and golgi organization 2 homolog] [Gene Type: protein-coding]	yellow	6.88101	5.26546	8.53804	4.18361	7.62835	7.51678	5.9879	6.12295	3.0375	1.76933	3.0388	1.27318	1.69992	5.51558	5.00218	2.52116	2.44923	4.28818	0.986184	6.00352
ENSGALG00000002067	-0.443346	0.0498963	416393	ALG1	416393 [Gene Symbol: ALG1] [Locus Tag: ] [Chromosome: 14] [Map Location: ] [Description: ALG1, chitobiosyldiphosphodolichol beta-mannosyltransferase] [Gene Type: protein-coding]	red	14.782	13.2896	15.159	13.2957	12.1937	12.8987	11.1115	6.33309	10.683	12.0921	13.37	5.81029	9.7891	16.6949	13.3671	11.5201	10.9896	12.522	2.28585	11.857
ENSGALG00000002069	-0.726873	0.00450354	100858763	FAM214B	100858763 [Gene Symbol: FAM214B] [Locus Tag: ] [Chromosome: Z] [Map Location: ] [Description: family with sequence similarity 214 member B] [Gene Type: protein-coding]	red	1.46466	1.78795	3.06282	3.33602	3.50853	2.3994	2.0832	1.45538	2.32478	1.92228	1.80633	1.58559	2.1815	3.03421	2.27067	3.41662	2.54266	2.73886	1.68406	2.15305
ENSGALG00000002087	0.495803	0.00976395	427379	NCBP1	427379 [Gene Symbol: NCBP1] [Locus Tag: ] [Chromosome: Z] [Map Location: ] [Description: nuclear cap binding protein subunit 1] [Gene Type: protein-coding]	yellow	8.48971	7.56708	11.5161	5.51003	11.8496	9.88785	7.39916	5.19893	7.6112	5.02467	4.87886	1.3729	3.42055	7.45043	4.02654	4.49782	2.81083	4.46365	1.45155	8.15796
ENSGALG00000002090	0.418749	0.0304864	424342	GPSM2	424342 [Gene Symbol: GPSM2] [Locus Tag: ] [Chromosome: 8] [Map Location: ] [Description: G-protein signaling modulator 2] [Gene Type: protein-coding]	yellow	3.72633	3.56384	7.74555	3.86893	6.64128	6.95523	5.44322	5.06426	6.27744	2.83452	2.76028	1.15159	1.46264	5.60115	3.20741	3.92936	2.59676	2.90318	0.484481	3.85564
ENSGALG00000002099	0.940145	0.00033867	100859653	PFKFB4L	100859653 [Gene Symbol: PFKFB4L] [Locus Tag: ] [Chromosome: 12] [Map Location: ] [Description: 6-phosphofructo-2-kinase/fructose-2,6-biphosphatase 4-like] [Gene Type: protein-coding]	yellow	3.47881	5.67994	5.25009	4.83608	6.98589	6.18858	7.56341	5.9352	11.2834	2.82276	1.44627	0.054221	0.747038	0.688834	0.571791	3.18225	1.94141	2.22551	0	4.8922
ENSGALG00000002105	-2.41356	0.00068155	427613	FOXI1	427613 [Gene Symbol: FOXI1] [Locus Tag: ] [Chromosome: 13] [Map Location: ] [Description: forkhead box I1] [Gene Type: protein-coding]	red	0.025278	0	0.121449	0.059019	0.172836	0	0.159823	0.08793	0.067629	0.193634	0.156996	0.200352	0.069257	0.418847	0.170645	0.209468	0.182482	0.252819	0.196704	0.071387
ENSGALG00000002107	0.900002	7.99e-05	416787	RANBP1	416787 [Gene Symbol: RANBP1] [Locus Tag: ] [Chromosome: 15] [Map Location: ] [Description: RAN binding protein 1] [Gene Type: protein-coding]	yellow	32.0827	28.5215	42.3764	18.6346	38.788	37.2138	27.3096	16.7194	23.4567	14.388	13.5507	4.5346	10.2383	29.9333	18.2541	14.6393	9.64875	15.148	2.47937	26.6195
ENSGALG00000002112	-1.10177	0.0116996	419620	CSF3R	419620 [Gene Symbol: CSF3R] [Locus Tag: ] [Chromosome: 23] [Map Location: ] [Description: colony stimulating factor 3 receptor] [Gene Type: protein-coding]	red	0.560272	0.362049	1.04948	1.28363	0.914096	0.847287	0.981711	3.66767	1.62785	1.49559	2.51646	0.505623	0.707068	1.15698	0.875994	2.59578	1.15514	1.62144	1.17266	0.756226
ENSGALG00000002118	-1.01501	0.00475197	395301	KCNMB1	395301 [Gene Symbol: KCNMB1] [Locus Tag: ] [Chromosome: 13] [Map Location: ] [Description: potassium calcium-activated channel subfamily M regulatory beta subunit 1] [Gene Type: protein-coding]	red	5.10266	8.17809	4.59329	2.32194	5.7211	4.91183	4.51766	7.52048	11.5681	8.8072	8.97608	3.16341	2.91581	5.89668	3.73873	4.84849	6.05807	8.21145	3.67334	0.960235
ENSGALG00000002121	-2.5264	0.00100042	771179	PLEKHN1	771179 [Gene Symbol: PLEKHN1] [Locus Tag: ] [Chromosome: 21] [Map Location: ] [Description: pleckstrin homology domain containing N1] [Gene Type: protein-coding]	red	0	0	0	0	0	0	0	0	0	0	0.097574	0.091973	0	0.088449	0	0.124993	0	0.138371	0	0
ENSGALG00000002123	-1.94237	0.000117333	428220	OSCP1	428220 [Gene Symbol: OSCP1] [Locus Tag: ] [Chromosome: 23] [Map Location: ] [Description: organic solute carrier partner 1] [Gene Type: protein-coding]	red	0.172142	0.474155	0.180713	0.228203	0.672533	0.261128	0.322529	0.262105	0.727024	0.567974	2.74324	0.363242	2.22325	0.819965	0.539953	0.597274	0.390202	0.819591	0.41791	0.243609
ENSGALG00000002125	0.874617	0.0457961	395883	TMOD1	395883 [Gene Symbol: TMOD1] [Locus Tag: ] [Chromosome: Z] [Map Location: ] [Description: tropomodulin 1] [Gene Type: protein-coding]	yellow	1.11054	0.850893	1.5828	1.2043	1.27827	0.900579	0.830156	0.31701	1.47084	0.288172	0.338587	0.170168	0.575198	0.469073	0.243897	0.603106	0.090975	0.303572	0.225666	0.513312
ENSGALG00000002127	-1.08953	0.00130876	419621	LSM10	419621 [Gene Symbol: LSM10] [Locus Tag: ] [Chromosome: 23] [Map Location: ] [Description: LSM10, U7 small nuclear RNA associated] [Gene Type: protein-coding]	red	1.99257	2.2234	2.78509	3.74429	3.60507	3.93195	3.35304	3.53163	5.39338	3.83848	3.26628	1.07777	1.93805	2.8587	4.82314	4.13155	4.34792	3.83699	3.59633	2.21685
ENSGALG00000002131	-0.621384	0.0186009	425132	NPRL2	425132 [Gene Symbol: NPRL2] [Locus Tag: ] [Chromosome: 12] [Map Location: ] [Description: NPR2-like, GATOR1 complex subunit] [Gene Type: protein-coding]	red	8.22575	3.28651	9.29098	10.0414	10.8768	6.0727	6.75387	3.89587	7.61544	8.17009	2.25776	3.31096	2.89436	9.43688	4.06855	7.9255	5.37709	9.34284	5.35299	3.10556
ENSGALG00000002147	0.661502	0.00182357	419887	SIKE1	419887 [Gene Symbol: SIKE1] [Locus Tag: ] [Chromosome: 26] [Map Location: ] [Description: suppressor of IKBKE 1] [Gene Type: protein-coding]	yellow	78.7859	82.2599	78.828	54.99	73.6376	64.6821	49.4928	36.3717	52.7835	35.8929	30.5567	8.88998	20.549	47.071	32.6449	30.071	19.2822	28.8153	11.2878	59.7614
ENSGALG00000002151	-0.505179	0.0458204	417526	PEX12	417526 [Gene Symbol: PEX12] [Locus Tag: ] [Chromosome: 19] [Map Location: ] [Description: peroxisomal biogenesis factor 12] [Gene Type: protein-coding]	red	4.3845	4.82059	4.78264	4.01376	7.3038	4.36062	3.55868	3.67922	4.21267	5.55272	4.85363	1.26012	3.12876	5.5503	5.08177	4.214	3.60497	3.49737	2.75027	4.59862
ENSGALG00000002157	-0.905173	0.00355664	374053	RPS17	374053 [Gene Symbol: RPS17] [Locus Tag: ] [Chromosome: 10] [Map Location: ] [Description: ribosomal protein S17] [Gene Type: protein-coding]	red	580.965	710.491	677.172	876.261	586.371	446.007	642.243	405.313	1025.53	627.894	442.257	285.016	486.922	632.882	734.583	872.264	923.442	868.661	654.907	542.056
ENSGALG00000002160	-1.12817	0.0145025	414830	B2M	414830 [Gene Symbol: B2M] [Locus Tag: ] [Chromosome: 10] [Map Location: ] [Description: beta-2-microglobulin] [Gene Type: protein-coding]	red	291.326	404.307	657.806	314.005	1218.28	733.803	273.708	606.548	862.985	288.262	329.58	120.626	192.749	1189.58	534.275	1202.2	971.701	1902.29	392.961	402.641
ENSGALG00000002165	-2.08411	7.1e-05	100858799	UNC13B	-	red	0	0	0	0	0.072518	0	0	0.050643	0.016341	0	0.120486	0.058509	0.073213	0.133807	0.106205	0.349963	0.046738	0	0.027532	0.042784
ENSGALG00000002175	2.02757	7.17e-07	424347	KIF14	-	yellow	0.399809	0.079412	1.23397	0.288475	0.156364	0.854121	0.766045	0.720807	0.269947	0	0.02931	0	0.023796	0.274057	0.055137	0.121445	0.037858	0.050026	0	0.208712
ENSGALG00000002179	-0.936791	0.0025804	770159	FBF1	770159 [Gene Symbol: FBF1] [Locus Tag: ] [Chromosome: 18] [Map Location: ] [Description: Fas binding factor 1] [Gene Type: protein-coding]	red	10.8527	7.82804	16.4349	6.42208	10.3736	13.9193	14.4157	13.0276	10.2505	15.4319	8.02007	6.75959	7.59084	10.9024	7.46068	8.13585	20.5753	14.0042	9.17909	5.21531
ENSGALG00000002192	-0.7963	0.000235068	386580	PTPRC	386580 [Gene Symbol: PTPRC] [Locus Tag: ] [Chromosome: 8] [Map Location: ] [Description: protein tyrosine phosphatase, receptor type C] [Gene Type: protein-coding]	red	3.77698	5.37226	7.18665	2.63368	9.26077	5.12827	6.2336	5.13066	4.39954	2.85094	3.14812	2.64141	1.0379	8.43582	3.29674	6.32512	4.39055	11.49	2.0906	3.4119
ENSGALG00000002198	-1.04013	0.000199698	415672	FHOD1	-	red	1.18831	1.99266	1.94632	1.9963	2.06203	1.49609	1.38512	1.26853	3.42412	2.39477	1.41201	0.952249	1.92753	2.13343	1.59058	2.43104	2.15576	3.76616	1.80313	1.49274
ENSGALG00000002210	-0.978732	0.0107113	396447	PPIB	396447 [Gene Symbol: PPIB] [Locus Tag: ] [Chromosome: 10] [Map Location: ] [Description: peptidylprolyl isomerase B (cyclophilin B)] [Gene Type: protein-coding]	red	263.734	388.605	581.827	594.961	356.969	302.007	335.882	339.835	569.527	348.457	207.672	95.1086	218.343	380.932	361.929	692.488	603.858	650.755	499.742	440.519
ENSGALG00000002234	-1.40702	0.000331669	417369	UNC13D	-	red	1.5591	5.23783	1.53578	6.50865	3.44697	1.54609	0.893098	0.941192	1.91998	2.04772	1.46735	2.0586	1.09029	4.04432	2.96326	3.09835	5.10858	4.22884	2.94605	1.1419
ENSGALG00000002237	-0.897661	0.0221825	415674	ATP6V0D1	415674 [Gene Symbol: ATP6V0D1] [Locus Tag: ] [Chromosome: 11] [Map Location: ] [Description: ATPase H+ transporting V0 subunit d1] [Gene Type: protein-coding]	red	17.3871	16.2302	28.9554	17.5175	27.4413	22.1907	12.7259	13.6303	24.8423	9.89371	9.18174	3.31247	6.66479	24.0268	13.5563	37.2189	34.8526	38.6026	15.325	20.4739
ENSGALG00000002267	0.629511	0.0172395	427002	DCUN1D3	427002 [Gene Symbol: DCUN1D3] [Locus Tag: ] [Chromosome: 14] [Map Location: ] [Description: defective in cullin neddylation 1 domain containing 3] [Gene Type: protein-coding]	yellow	3.67672	4.17209	4.98069	2.54425	6.17265	4.3944	2.02541	2.70592	3.99717	2.70479	1.81875	0.57644	1.26452	1.94384	1.80194	2.40184	1.06385	2.14685	0.606207	4.38523
ENSGALG00000002283	-0.89062	0.000569251	415917	MAPKAPK3	415917 [Gene Symbol: MAPKAPK3] [Locus Tag: ] [Chromosome: 12] [Map Location: ] [Description: mitogen-activated protein kinase-activated protein kinase 3] [Gene Type: protein-coding]	red	7.47297	6.84041	10.7369	6.77866	11.5618	11.5736	8.28503	9.35319	5.47161	6.19706	6.87948	5.30959	10.0852	19.7147	11.8377	16.3664	6.13685	10.8282	7.98066	13.5662
ENSGALG00000002285	-0.553063	0.00135629	416401	SPSB3	416401 [Gene Symbol: SPSB3] [Locus Tag: ] [Chromosome: 14] [Map Location: ] [Description: splA/ryanodine receptor domain and SOCS box containing 3] [Gene Type: protein-coding]	red	11.2226	9.30341	14.6492	9.51925	10.4072	12.7604	10.8675	10.7314	12.1991	13.8267	11.0745	5.62532	12.1185	9.06021	9.2069	10.7638	10.4375	10.6043	4.58729	10.7405
ENSGALG00000002305	0.76111	0.0261891	424353	ZBTB41	424353 [Gene Symbol: ZBTB41] [Locus Tag: ] [Chromosome: 8] [Map Location: ] [Description: zinc finger and BTB domain containing 41] [Gene Type: protein-coding]	yellow	1.86294	0.826786	2.21281	1.13071	2.58121	2.32678	1.49373	0.849506	0.793017	0.459498	0.659925	0.200951	0.555394	0.983054	1.04549	0.384013	0.378035	0.695622	0.07447	1.03639
ENSGALG00000002311	-0.774997	0.00919737	417373	GALK1	-	red	12.8446	11.4639	20.2454	27.9474	16.5608	12.9708	10.4669	9.33391	27.8996	24.4762	21.7748	8.05065	10.3568	10.3635	14.2428	10.2046	12.3154	10.0578	13.0013	7.97003
ENSGALG00000003647	-2.82511	0.00634378	427830	SLC13A2	-	red	0	0	0	0	0	0	0	0	0	0	0	0	0.100153	0	0	0	0	0	0	0
ENSGALG00000002325	-1.28667	2.04e-07	-	-	-	red	35.0098	42.3189	54.2211	43.6847	37.3291	53.5921	58.0421	55.5101	57.2032	99.5932	82.3951	14.9533	49.3086	72.5509	54.1988	96.9543	78.5654	89.8076	47.8091	37.5032
ENSGALG00000002329	-2.24029	2.13e-07	395552	CCL1	-	red	2.05318	3.68777	2.72564	0.526019	1.1507	1.01763	0.863042	0.738889	3.17031	2.77609	2.85004	1.50512	1.69107	10.2961	4.45314	7.72081	9.67894	14.2934	4.02369	1.75947
ENSGALG00000002346	1.04642	0.00123378	428223	CLSPN	428223 [Gene Symbol: CLSPN] [Locus Tag: ] [Chromosome: 23] [Map Location: ] [Description: claspin] [Gene Type: protein-coding]	yellow	0.755065	1.01915	3.02819	0.474353	1.39748	1.79804	2.48222	1.64541	1.7166	0.154576	0.588655	0.118991	0.152843	0.542593	0.67549	0.325602	0.390147	0.549039	0.086209	0.581879
ENSGALG00000002362	-0.740603	0.0489759	107048996	CDNF	107048996 [Gene Symbol: CDNF] [Locus Tag: ] [Chromosome: 12] [Map Location: ] [Description: cerebral dopamine neurotrophic factor] [Gene Type: protein-coding]	red	144.61	188.39	219.288	179.439	114.923	113.869	133.2	159.781	146.633	141.716	103.322	66.4023	100.049	130.208	174.617	194.174	135.076	193.859	194.925	192.116
ENSGALG00000002389	-1.70387	0.0066766	417374	ITGB4	-	red	0.0103	0	0	0	0	0	0	0	0	0	0.021121	0	0	0.020676	0	0.037742	0	0.054577	0	0
ENSGALG00000002394	-0.612301	0.00757823	431658	RGP1	431658 [Gene Symbol: RGP1] [Locus Tag: ] [Chromosome: Z] [Map Location: ] [Description: RGP1 homolog, RAB6A GEF complex partner 1] [Gene Type: protein-coding]	red	8.9451	8.76668	11.096	8.49783	14.6253	8.83543	7.95428	8.3969	9.80287	7.5164	7.53735	3.39547	6.48294	15.9401	9.07299	10.9622	12.8795	15.3875	4.4107	11.8241
ENSGALG00000002412	-0.604842	0.000947352	100859407	GBA2	100859407 [Gene Symbol: GBA2] [Locus Tag: ] [Chromosome: Z] [Map Location: ] [Description: glucosylceramidase beta 2] [Gene Type: protein-coding]	red	40.5715	34.6593	40.4305	43.3461	70.987	40.0395	35.5795	29.3759	49.8043	38.047	44.0602	15.526	29.1796	51.6918	29.2003	51.2491	33.9561	60.7375	24.4183	43.9719
ENSGALG00000002414	0.627302	0.00842356	423624	TSPAN14	423624 [Gene Symbol: TSPAN14] [Locus Tag: ] [Chromosome: 6] [Map Location: ] [Description: tetraspanin 14] [Gene Type: protein-coding]	yellow	2.76218	2.38346	3.18952	1.69016	4.7432	4.54896	3.19951	2.11578	2.66852	1.57375	1.39773	0.335224	0.631623	1.92781	0.915451	1.44456	1.1138	1.51665	0.300471	2.42117
ENSGALG00000002417	-0.741828	0.00386087	769292	GMPPA	769292 [Gene Symbol: GMPPA] [Locus Tag: ] [Chromosome: 7] [Map Location: ] [Description: GDP-mannose pyrophosphorylase A] [Gene Type: protein-coding]	red	11.7371	9.70588	19.3327	12.0427	22.5126	12.8773	11.3448	10.7062	22.7639	17.9366	12.813	4.00163	11.1897	14.7374	6.09211	26.4405	14.7644	11.0561	8.3743	10.7235
ENSGALG00000002431	-0.917624	0.0186905	429057	CFH	429057 [Gene Symbol: CFH] [Locus Tag: ] [Chromosome: 8] [Map Location: ] [Description: complement factor H] [Gene Type: protein-coding]	red	64.1782	119.334	139.47	127.626	251.523	221.048	219.09	323.145	144.031	378.82	348.3	71.6218	221.849	361.206	268.306	286.426	206.112	369.467	109.382	419.817
ENSGALG00000002445	0.760776	0.0226409	419634	KIAA0319L	419634 [Gene Symbol: KIAA0319L] [Locus Tag: ] [Chromosome: 23] [Map Location: ] [Description: KIAA0319 like] [Gene Type: protein-coding]	yellow	25.3661	19.0308	28.0493	27.1955	75.7632	37.1059	18.0748	9.20236	55.1829	10.0098	11.3449	2.037	5.25646	14.5404	9.33745	18.1744	11.5464	11.9174	2.31786	21.6209
ENSGALG00000002450	-0.529304	0.0303468	416406	WDR24	416406 [Gene Symbol: WDR24] [Locus Tag: ] [Chromosome: 14] [Map Location: ] [Description: WD repeat domain 24] [Gene Type: protein-coding]	red	5.82941	6.98242	16.1736	8.59708	10.9006	7.42055	10.0306	9.29626	15.072	9.60254	10.0244	3.57676	9.0514	7.73292	3.99754	11.0195	7.40428	9.24885	4.69516	5.29822
ENSGALG00000002457	-0.641741	0.00130876	416185	SIL1	416185 [Gene Symbol: SIL1] [Locus Tag: ] [Chromosome: 13] [Map Location: ] [Description: SIL1 nucleotide exchange factor] [Gene Type: protein-coding]	red	14.8158	13.9673	24.1323	21.5631	18.1447	24.2028	18.1262	22.5857	23.94	22.0885	21.0875	4.82409	10.8773	17.8051	12.3149	25.3677	18.753	23.9401	11.2276	14.8517
ENSGALG00000002458	-0.595212	0.00918472	415678	VAC14	415678 [Gene Symbol: VAC14] [Locus Tag: ] [Chromosome: 11] [Map Location: ] [Description: Vac14, PIKFYVE complex component] [Gene Type: protein-coding]	red	4.64254	4.62568	6.52708	4.99519	7.46874	6.15562	5.31829	5.42382	10.4878	5.07885	5.50355	2.29961	2.51539	5.87687	3.42393	6.31282	5.18734	6.23989	3.68554	3.60541
ENSGALG00000002461	-1.36232	0.00305335	-	-	-	red	1.36655	1.61263	0.382792	2.09525	1.99144	1.91202	1.06989	0.279047	1.50083	2.69764	0.890593	0.46958	0.95398	2.13888	1.50007	3.30593	2.88158	4.26455	1.65207	1.44631
ENSGALG00000002463	-0.876701	1.84e-05	417542	SUMF2	417542 [Gene Symbol: SUMF2] [Locus Tag: ] [Chromosome: 19] [Map Location: ] [Description: sulfatase modifying factor 2] [Gene Type: protein-coding]	red	6.7324	8.87905	7.93229	4.6874	6.92747	8.42449	7.02036	6.17358	9.74906	11.0083	6.63736	3.83347	4.82726	10.326	7.9467	9.39287	12.1056	12.0802	5.75435	8.45569
ENSGALG00000030863	-2.25054	3.39e-12	415338	SLC28A2	415338 [Gene Symbol: SLC28A2] [Locus Tag: ] [Chromosome: 10] [Map Location: ] [Description: solute carrier family 28 member 2] [Gene Type: protein-coding]	yellow	0.848512	1.19633	0.858591	0.459586	1.0284	1.40387	0.558898	1.33627	0.566307	2.86375	1.53468	1.70094	1.40458	5.22443	4.08481	5.53626	6.2179	6.12188	3.30325	0.941408
ENSGALG00000002470	-1.20154	0.000107184	431683	CYP27A1	-	red	264.903	196.597	356.142	479.662	365.094	341.114	356.254	418.642	636.632	458.977	367.179	114.226	261.306	255.926	285.126	596.39	774.102	606.927	387.249	353.053
ENSGALG00000002473	-1.37401	0.00103516	-	-	-	red	2.9605	5.7463	4.07699	5.00445	7.13153	3.13252	3.83429	2.36267	2.43669	5.07516	5.0453	6.28576	4.32722	12.1504	10.4529	3.8668	3.48462	5.38125	5.56335	2.63484
ENSGALG00000002484	-0.998755	7.16e-06	427008	CRYM	427008 [Gene Symbol: CRYM] [Locus Tag: ] [Chromosome: 14] [Map Location: ] [Description: crystallin mu] [Gene Type: protein-coding]	red	6.18654	3.09609	9.46417	6.22459	10.3352	9.91446	4.67685	6.22497	9.71168	9.09238	6.94369	3.71495	5.73397	11.032	6.12574	11.1271	9.47459	10.8741	5.84319	5.48188
ENSGALG00000002485	-0.669349	0.0171716	417543	PHKG1	-	red	46.8715	35.1352	45.3039	38.6641	57.0921	57.1535	62.1068	32.7004	59.894	30.1887	18.4037	9.29894	27.1052	42.5072	42.2646	47.9488	39.789	40.6469	27.7549	29.4526
ENSGALG00000002486	-0.82916	0.000298941	415923	RNF123	415923 [Gene Symbol: RNF123] [Locus Tag: ] [Chromosome: 12] [Map Location: ] [Description: ring finger protein 123] [Gene Type: protein-coding]	red	1.77861	1.6286	1.81839	1.16909	2.00841	1.90766	1.27604	1.65384	2.93144	0.799127	1.11127	0.883722	0.648151	2.03416	1.64664	3.04225	3.23992	3.01321	0.932509	1.0956
ENSGALG00000002488	0.549917	0.0145784	416187	PAIP2B	416187 [Gene Symbol: PAIP2B] [Locus Tag: ] [Chromosome: 13] [Map Location: ] [Description: poly(A) binding protein interacting protein 2B] [Gene Type: protein-coding]	yellow	91.0236	76.4339	84.7477	59.0814	107.672	83.568	41.4468	49.2844	43.0243	32.0869	28.8051	15.5954	27.0434	82.2379	61.9886	35.1025	24.5137	46.1187	18.1953	83.9908
ENSGALG00000002497	-0.688646	0.000280277	427651	RHOT2	-	red	4.02245	3.43768	8.06322	4.40945	7.44412	6.18868	6.57389	5.09945	7.59245	5.9584	5.61892	2.7964	5.18609	5.09051	3.20616	6.15098	6.008	5.37791	2.59413	3.47104
ENSGALG00000002500	-0.87938	0.0107341	415924	GMPPB	415924 [Gene Symbol: GMPPB] [Locus Tag: ] [Chromosome: 12] [Map Location: ] [Description: GDP-mannose pyrophosphorylase B] [Gene Type: protein-coding]	red	14.5458	18.0265	18.5022	22.7253	13.184	13.4897	17.5555	22.4471	30.2507	21.4911	15.7504	11.809	15.8536	16.7654	19.4458	21.9546	21.468	18.6067	21.7228	20.7321
ENSGALG00000002501	0.66042	0.011422	408253	VKORC1L1	408253 [Gene Symbol: VKORC1L1] [Locus Tag: ] [Chromosome: 19] [Map Location: ] [Description: vitamin K epoxide reductase complex subunit 1 like 1] [Gene Type: protein-coding]	yellow	18.2292	11.9264	16.1221	9.01168	20.5352	15.3453	9.61979	9.14858	8.87088	5.43483	5.60121	1.5332	4.06653	11.8376	7.29235	9.24576	4.41382	9.13366	2.303	14.5768
ENSGALG00000002510	-0.868064	0.00960786	100857294	IP6K1	100857294 [Gene Symbol: IP6K1] [Locus Tag: ] [Chromosome: 12] [Map Location: ] [Description: inositol hexakisphosphate kinase 1] [Gene Type: protein-coding]	red	4.46029	4.86203	7.33993	4.02827	8.9499	8.46735	4.32198	5.91348	11.3877	3.7834	2.98953	3.2348	2.72507	7.05632	4.49787	6.65789	8.86277	10.0869	5.07558	5.01487
ENSGALG00000002515	1.07039	0.0169609	395535	OLFM1	395535 [Gene Symbol: OLFM1] [Locus Tag: ] [Chromosome: 17] [Map Location: ] [Description: olfactomedin 1] [Gene Type: protein-coding]	yellow	4.74676	1.90437	1.22913	2.10986	1.47905	1.85186	3.29653	0.480534	2.88876	1.70362	0.673184	0.057752	0.732285	0.601679	0.704037	1.2438	0.527521	1.48897	0.302723	2.28771
ENSGALG00000002517	-1.54218	0.0153143	100857984	TMEM35B	100857984 [Gene Symbol: TMEM35B] [Locus Tag: ] [Chromosome: 23] [Map Location: ] [Description: transmembrane protein 35B] [Gene Type: protein-coding]	red	2.05373	0.930411	4.36698	7.55827	0	1.82325	1.90061	5.59013	11.7151	8.49668	2.5355	0.88635	2.12236	3.29311	8.15425	5.72065	9.01708	9.02413	12.414	8.55364
ENSGALG00000002523	-0.986485	0.000738932	427417	CREB3L4	-	red	19.473	13.289	26.3892	17.6883	32.6265	22.398	12.8592	17.9843	19.5727	16.2244	12.6067	5.59508	16.3579	34.6095	18.5781	35.7285	31.4682	47.0253	14.5007	18.4693
ENSGALG00000002525	1.44366	0.00828682	423631	RASGEF1A	423631 [Gene Symbol: RASGEF1A] [Locus Tag: ] [Chromosome: 6] [Map Location: ] [Description: RasGEF domain family member 1A] [Gene Type: protein-coding]	yellow	7.2095	3.09695	2.04779	2.34641	1.68232	16.2505	1.75287	3.25917	6.25674	0.63338	0.950551	0.298089	1.17263	1.0292	0.316746	1.15037	2.48382	0.526595	0.189711	2.12327
ENSGALG00000002548	-0.886654	0.00114073	395194	TLN1	395194 [Gene Symbol: TLN1] [Locus Tag: ] [Chromosome: Z] [Map Location: ] [Description: talin 1] [Gene Type: protein-coding]	red	4.29828	4.14416	10.421	6.20464	11.0647	6.20383	8.41512	10.233	14.3927	9.59373	8.50229	3.67482	5.85441	6.54044	3.96277	10.0291	8.05652	14.1502	5.73686	4.33098
ENSGALG00000002549	3.29381	1.51e-05	424360	RGS1	-	yellow	31.8922	50.5703	0.807531	26.7537	28.9589	14.8108	0.794441	18.133	19.2377	0.825475	0.703668	0.248155	0.750778	1.9275	0.757388	1.22341	1.48651	2.49631	0.371529	15.2277
ENSGALG00000002553	-0.831355	0.00500619	416194	PCDH1	416194 [Gene Symbol: PCDH1] [Locus Tag: ] [Chromosome: 13] [Map Location: ] [Description: protocadherin 1] [Gene Type: protein-coding]	red	33.3985	23.101	53.1772	22.1683	24.7966	31.9411	35.3245	55.8392	33.8952	50.3262	37.5046	19.1906	41.0769	24.0345	36.0074	33.427	45.0892	39.3636	18.0691	27.2427
ENSGALG00000002563	1.13062	0.0089663	107055375	TPM4	107055375 [Gene Symbol: TPM4] [Locus Tag: ] [Chromosome: 28] [Map Location: ] [Description: tropomyosin 4] [Gene Type: protein-coding]	yellow	5.58834	11.2654	2.40613	3.91002	42.006	5.60823	12.4116	3.58294	3.45777	0.431561	2.00451	0.508639	0.333194	1.39794	1.02914	15.297	4.46576	15.743	0.267292	0.654247
ENSGALG00000002564	1.26053	0.00175536	378901	RGS4	378901 [Gene Symbol: RGS4] [Locus Tag: ] [Chromosome: 8] [Map Location: ] [Description: regulator of G-protein signaling 4] [Gene Type: protein-coding]	yellow	10.7409	11.0096	2.28225	6.44817	8.32554	5.45138	4.00312	5.95844	9.87651	2.16752	0.964028	0.452194	0.764549	2.67227	1.51604	4.51029	1.60669	4.29329	0.777209	8.43834
ENSGALG00000002570	-1.9222	0.0108929	416197	LOC416197	-	red	0.208744	0.093761	0.146613	0.133484	0.135653	0.051607	0.124099	0.263751	0.401532	0.53007	0.535012	0.109148	0.131636	0.430894	0	0.437286	0.176285	0.627824	0.128797	0
ENSGALG00000002578	-0.997692	0.00317301	769986	APH1B	769986 [Gene Symbol: APH1B] [Locus Tag: ] [Chromosome: Z] [Map Location: ] [Description: aph-1 homolog B, gamma-secretase subunit] [Gene Type: protein-coding]	red	8.29613	8.62753	12.5449	11.4104	12.0127	10.5009	9.54229	6.64023	15.2104	5.81379	7.57918	2.27238	5.10811	10.2061	5.92734	16.7563	18.0721	19.4285	9.93639	6.9028
ENSGALG00000002588	0.49264	0.0287187	395479	PPARD	395479 [Gene Symbol: PPARD] [Locus Tag: ] [Chromosome: 26] [Map Location: ] [Description: peroxisome proliferator activated receptor delta] [Gene Type: protein-coding]	yellow	5.11649	7.3636	6.59501	6.83848	8.3895	9.12201	4.22494	5.07286	11.555	4.07266	2.96319	1.67686	2.54343	3.62786	1.82111	4.02654	2.93846	3.37776	1.02317	6.6774
ENSGALG00000002591	-0.60446	0.00349007	420103	POLR2E	420103 [Gene Symbol: POLR2E] [Locus Tag: ] [Chromosome: 28] [Map Location: ] [Description: RNA polymerase II subunit E] [Gene Type: protein-coding]	red	62.992	69.3509	94.8149	70.7966	73.7829	75.6568	67.5346	54.3729	91.8922	66.8796	50.0671	23.9278	47.5452	48.4458	48.879	100.047	72.197	88.8644	44.6104	57.9166
ENSGALG00000002594	3.23786	5.26e-08	423989	TFPI	423989 [Gene Symbol: TFPI] [Locus Tag: ] [Chromosome: 7] [Map Location: ] [Description: tissue factor pathway inhibitor] [Gene Type: protein-coding]	yellow	12.1361	17.361	8.0669	10.2173	1.826	6.39159	1.08288	8.54041	5.49263	0.319965	0.433645	0.485608	0.606357	0.988835	0.548845	0.356019	0	0.198564	0.030198	1.04838
ENSGALG00000002599	1.42842	0.000239717	431661	ARHGEF39	431661 [Gene Symbol: ARHGEF39] [Locus Tag: ] [Chromosome: Z] [Map Location: ] [Description: rho guanine nucleotide exchange factor 39] [Gene Type: protein-coding]	yellow	4.32043	2.93963	11.4691	1.98186	3.20158	7.06001	5.07783	9.38243	4.28758	0.879945	0.941304	0.465432	0.462969	3.4934	2.15962	1.31885	1.39222	1.26501	0.306341	1.99641
ENSGALG00000002603	-0.544631	0.000410378	415681	COG4	415681 [Gene Symbol: COG4] [Locus Tag: ] [Chromosome: 11] [Map Location: ] [Description: component of oligomeric golgi complex 4] [Gene Type: protein-coding]	red	12.908	10.2422	17.0568	12.0255	19.8842	17.0089	10.6247	10.9188	18.4512	13.4776	12.6802	8.32512	10.1017	22.4703	13.8556	12.7901	12.9051	14.7584	6.59138	11.9707
ENSGALG00000002605	-0.713131	0.029434	769700	MRPL17	769700 [Gene Symbol: MRPL17] [Locus Tag: ] [Chromosome: Z] [Map Location: ] [Description: mitochondrial ribosomal protein L17] [Gene Type: protein-coding]	red	28.1385	35.9561	43.382	52.5232	34.6426	31.4318	44.8414	64.4465	60.6922	42.4164	34.6036	15.2586	27.1367	27.5933	53.4774	50.7313	51.9188	58.6563	39.5441	52.8315
ENSGALG00000002615	-0.964459	0.00096956	419893	DEF6	419893 [Gene Symbol: DEF6] [Locus Tag: ] [Chromosome: 26] [Map Location: ] [Description: DEF6, guanine nucleotide exchange factor] [Gene Type: protein-coding]	red	2.25937	4.73819	4.44217	2.49619	5.84648	3.37318	4.45532	4.30229	9.28192	6.68383	7.19666	3.27758	6.0985	6.27022	3.40528	4.88661	4.56261	6.93945	2.58643	2.54577
ENSGALG00000007955	-1.99643	0.000326926	422117	SLC16A5	422117 [Gene Symbol: SLC16A5] [Locus Tag: ] [Chromosome: 18] [Map Location: ] [Description: solute carrier family 16 member 5] [Gene Type: protein-coding]	red	19.4234	9.25494	38.7283	12.0648	13.0801	55.7365	32.5124	41.4411	16.9311	31.2925	8.20157	22.9155	47.2533	18.1158	24.7691	35.1221	173.764	103.69	41.1304	19.0133
ENSGALG00000002622	-1.01918	0.000590445	427616	FCHSD1	-	red	2.84193	2.72379	4.63571	4.99926	5.30906	2.10013	3.51839	3.40579	4.61749	9.03683	4.43598	2.02382	3.59713	2.28296	3.09315	2.84102	1.98113	3.17086	2.50931	3.42432
ENSGALG00000002632	1.91778	3.03e-10	423990	CALCRL	423990 [Gene Symbol: CALCRL] [Locus Tag: ] [Chromosome: 7] [Map Location: ] [Description: calcitonin receptor like receptor] [Gene Type: protein-coding]	yellow	2.62141	1.27291	3.52169	1.94717	6.38498	4.02483	1.78373	2.37755	2.44906	0.920005	0.577763	0.385381	0.369518	0.401898	0.686453	0.22335	0.045051	0.457256	0.104082	2.11018
ENSGALG00000002637	1.60634	0.0357777	419447	RBP7	419447 [Gene Symbol: RBP7] [Locus Tag: ] [Chromosome: 21] [Map Location: ] [Description: retinol binding protein 7] [Gene Type: protein-coding]	yellow	2.64426	2.81291	0	1.88384	0	0.85374	3.47601	0	0.790207	0	0	0	0	0.690871	0	0.495679	0	0	0	0.56877
ENSGALG00000002645	2.41632	8.02e-07	416804	PIWIL1	416804 [Gene Symbol: PIWIL1] [Locus Tag: ] [Chromosome: 15] [Map Location: ] [Description: piwi like RNA-mediated gene silencing 1] [Gene Type: protein-coding]	yellow	1.25528	3.57293	1.29218	1.11492	2.41877	2.16567	2.89833	0.741605	1.04768	0	0.055793	0.051781	0	0.331084	0.087649	0.291171	0	0.138832	0	0.787287
ENSGALG00000002646	1.39895	0.020716	423991	FAM171B	-	yellow	0.557988	0.238572	0.3427	0.183011	0.608363	0.336795	1.03026	0.244166	0.343539	0	0.252652	0.058473	0	0.139231	0.050053	0.17676	0.128789	0.093859	0	0.555563
ENSGALG00000002647	1.58456	0.00435086	396291	PLS1	396291 [Gene Symbol: PLS1] [Locus Tag: ] [Chromosome: 9] [Map Location: ] [Description: plastin 1] [Gene Type: protein-coding]	yellow	0.815179	1.11292	0.708056	0.122238	0.884389	0.398916	0.214396	0.199417	0.072339	0	0.065099	0	0.028629	0.226865	0.299938	0.060943	0	0.025229	0.182225	0.509869
ENSGALG00000002648	-1.52092	1.69e-05	-	-	-	red	2.56816	3.30315	5.11263	4.40229	5.77776	2.81838	2.41007	2.21764	4.80585	5.40477	3.07705	5.16239	2.45301	5.83015	6.57913	4.84425	3.64591	6.28314	6.61883	2.013
ENSGALG00000002649	0.509446	0.0188891	419448	UBE4B	419448 [Gene Symbol: UBE4B] [Locus Tag: ] [Chromosome: 21] [Map Location: ] [Description: ubiquitination factor E4B] [Gene Type: protein-coding]	yellow	15.9385	12.7109	16.9648	11.3416	23.2572	17.9482	10.9503	9.12066	10.3232	7.47228	4.98305	4.08389	6.49654	14.5748	8.75711	9.95023	5.28594	8.31521	1.97063	14.5985
ENSGALG00000002655	0.844009	0.0254551	396420	ITGAV	-	yellow	15.4327	7.94825	21.1474	5.8096	18.8836	21.7248	12.6691	9.2121	8.84094	7.14182	3.79082	0.796311	3.0908	8.91728	2.34641	8.09802	2.44572	6.49585	0.717808	8.58262
ENSGALG00000002659	0.382789	0.0461088	417144	WDR5	417144 [Gene Symbol: WDR5] [Locus Tag: ] [Chromosome: 17] [Map Location: ] [Description: WD repeat domain 5] [Gene Type: protein-coding]	yellow	23.6449	26.3732	27.3129	16.0493	32.4286	30.2194	21.002	13.3901	20.442	14.0561	14.509	4.69189	8.20777	20.5554	13.3291	18.1376	8.60698	12.2852	3.42488	19.1478
ENSGALG00000002683	-0.770218	0.00520193	100858408	DECR2	100858408 [Gene Symbol: DECR2] [Locus Tag: ] [Chromosome: 14] [Map Location: ] [Description: 2,4-dienoyl-CoA reductase 2, peroxisomal] [Gene Type: protein-coding]	red	104.054	68.3751	113.716	87.0706	100.908	77.7769	59.8968	52.8917	103.406	52.2804	62.0223	40.6881	42.6783	101.271	141.64	122.177	114.301	125.711	64.7718	95.3545
ENSGALG00000002688	-1.76029	0.000337522	395915	NME4	395915 [Gene Symbol: NME4] [Locus Tag: ] [Chromosome: 14] [Map Location: ] [Description: NME/NM23 nucleoside diphosphate kinase 4] [Gene Type: protein-coding]	red	220.964	386.799	389.8	637.29	285.435	278.83	295.853	500.45	476.638	562.214	227.409	270.338	419.061	262.634	837.964	595.569	984.467	763.852	1310.05	412.529
ENSGALG00000002690	-1.00411	0.00235972	415683	PDPR	-	red	2.04391	1.18355	4.88513	0.910263	2.60015	2.52772	2.67272	1.26516	3.99144	2.41161	1.73798	0.674088	2.69977	1.72805	1.45086	5.11101	3.36363	3.18285	1.58557	1.67316
ENSGALG00000002699	-0.568887	0.0201859	373938	VAV2	373938 [Gene Symbol: VAV2] [Locus Tag: ] [Chromosome: 17] [Map Location: ] [Description: vav guanine nucleotide exchange factor 2] [Gene Type: protein-coding]	red	18.7039	22.2828	26.3791	18.6991	32.3425	24.0646	25.219	16.8688	30.2208	34.5869	24.3094	8.64664	10.4238	20.2624	17.6235	19.4028	12.5935	21.125	13.8265	12.6996
ENSGALG00000002722	-1.24364	0.000770592	396135	MST1	-	red	22.8403	31.9133	52.5681	54.176	39.7816	44.5786	54.8777	94.1439	90.6605	69.7045	55.6364	21.7524	44.824	38.374	45.3868	70.0077	85.5298	96.2266	72.9744	53.1343
ENSGALG00000026768	-1.69695	0.00945952	769132	SLCO4C1	769132 [Gene Symbol: SLCO4C1] [Locus Tag: ] [Chromosome: Z] [Map Location: ] [Description: solute carrier organic anion transporter family member 4C1] [Gene Type: protein-coding]	yellow	0	0	0	0.058951	0.102039	0.07783	0	0	0	0	0.050096	0.176835	0	0	0.037668	0.133785	0	0.078652	0	0.077554
ENSGALG00000002734	-0.718253	0.00277199	424369	UHMK1	424369 [Gene Symbol: UHMK1] [Locus Tag: ] [Chromosome: 8] [Map Location: ] [Description: U2AF homology motif kinase 1] [Gene Type: protein-coding]	red	26.7784	26.6088	38.4553	35.0239	24.9181	23.5205	22.2486	19.7756	33.2325	24.4242	25.5233	12.6326	19.5846	27.5517	25.9503	43.36	29.176	27.8161	25.609	30.7462
ENSGALG00000002739	0.717963	0.0137763	771549	INPP5K	771549 [Gene Symbol: INPP5K] [Locus Tag: ] [Chromosome: 19] [Map Location: ] [Description: inositol polyphosphate-5-phosphatase K] [Gene Type: protein-coding]	yellow	12.2949	14.8544	12.5918	13.2269	18.0197	16.3802	8.71235	7.11358	6.37891	4.42015	4.16202	1.91799	3.52676	15.0197	7.23326	4.53865	3.92695	8.01341	2.72786	18.6276
ENSGALG00000002771	-0.753473	0.0136734	101747696	CRIP1	101747696 [Gene Symbol: CRIP1] [Locus Tag: ] [Chromosome: 8] [Map Location: ] [Description: cysteine rich protein 1] [Gene Type: protein-coding]	red	45.8172	47.2298	31.7557	42.7169	72.0923	35.7283	38.4243	34.589	57.4569	45.9498	29.1048	13.187	31.4901	49.5853	34.4677	51.8024	35.0033	85.8522	37.0063	36.8692
ENSGALG00000002773	-0.297999	0.0497749	419901	SNRPC	419901 [Gene Symbol: SNRPC] [Locus Tag: ] [Chromosome: 26] [Map Location: ] [Description: small nuclear ribonucleoprotein polypeptide C] [Gene Type: protein-coding]	red	44.1077	46.8872	53.2205	45.0858	53.399	52.667	43.9346	38.4613	48.4595	38.589	32.9763	14.233	32.1618	48.6273	42.6809	40.8118	40.1297	46.9383	20.0822	34.8218
ENSGALG00000002781	1.66892	6.39e-05	373983	BRCA1	373983 [Gene Symbol: BRCA1] [Locus Tag: ] [Chromosome: 27] [Map Location: ] [Description: BRCA1, DNA repair associated] [Gene Type: protein-coding]	yellow	1.94374	1.73892	5.79193	1.72817	3.2381	5.65177	4.1046	3.88186	2.97816	0.40707	0.95467	0.602808	0.218428	1.81294	2.038	0.385098	0.265361	0.463241	0.112888	1.33468
ENSGALG00000002784	-1.07857	0.00254822	415926	APEH	-	red	14.9473	16.9035	21.9277	21.4255	23.1888	21.3922	19.6337	33.8757	30.8596	21.7294	16.8013	14.2236	20.4395	24.9213	25.9001	30.1661	31.7801	27.9965	33.9116	20.6369
ENSGALG00000002798	-0.535922	0.0398594	415688	WDR59	415688 [Gene Symbol: WDR59] [Locus Tag: ] [Chromosome: 11] [Map Location: ] [Description: WD repeat domain 59] [Gene Type: protein-coding]	red	0.998522	0.771268	2.17279	1.2126	3.0649	2.06456	1.77262	1.36169	2.87783	0.823038	0.944518	1.00877	0.254628	1.58311	3.21927	1.34158	1.2569	1.4721	0.424874	0.733013
ENSGALG00000002804	-1.82252	0.000106237	428307	RND2	428307 [Gene Symbol: RND2] [Locus Tag: ] [Chromosome: 27] [Map Location: ] [Description: Rho family GTPase 2] [Gene Type: protein-coding]	red	0.906426	0.432811	0.450796	0.968199	0.963054	0.237003	0.165295	0.335152	0.542967	0.506032	0.839394	0.269666	0.609765	1.61046	0.576737	1.4028	1.83802	1.21097	0.953561	0.305546
ENSGALG00000002816	-0.483402	0.0429887	416204	STK10	416204 [Gene Symbol: STK10] [Locus Tag: ] [Chromosome: 13] [Map Location: ] [Description: serine/threonine kinase 10] [Gene Type: protein-coding]	red	6.07986	6.39255	11.241	8.29511	15.0923	9.3522	10.6063	8.62948	13.69	8.08336	6.58294	3.49013	4.65596	9.52641	4.66048	11.1068	8.28236	16.7858	2.68446	8.56848
ENSGALG00000002843	-1.01441	0.00292478	417558	RILP	417558 [Gene Symbol: RILP] [Locus Tag: ] [Chromosome: 19] [Map Location: ] [Description: Rab interacting lysosomal protein] [Gene Type: protein-coding]	red	8.06482	10.4715	11.577	11.8226	15.8091	10.0166	12.6318	15.9116	21.815	14.2411	12.7509	8.32355	15.1582	16.6607	13.8755	12.5102	22.6902	19.6558	17.8874	19.0142
ENSGALG00000002846	0.904019	0.0379487	427626	NEURL1B	427626 [Gene Symbol: NEURL1B] [Locus Tag: ] [Chromosome: 13] [Map Location: ] [Description: neuralized E3 ubiquitin protein ligase 1B] [Gene Type: protein-coding]	yellow	2.31617	1.11189	4.27694	1.68219	7.01137	4.97722	5.87006	2.70662	7.15104	1.0925	0.936674	0.320182	0.972664	0.947279	0.346823	1.95251	0.902335	1.83558	0.592023	1.18325
ENSGALG00000002849	-0.873081	0.00035408	374066	DCXR	374066 [Gene Symbol: DCXR] [Locus Tag: ] [Chromosome: 18] [Map Location: ] [Description: dicarbonyl and L-xylulose reductase] [Gene Type: protein-coding]	red	143.185	150.507	129.036	130.774	131.029	114.566	110.665	96.2057	149.007	197.291	168.655	125.623	130.609	216.924	240.183	156.175	129.648	178.266	79.0915	160.054
ENSGALG00000002853	-0.489668	0.0209069	374073	CFDP1	374073 [Gene Symbol: CFDP1] [Locus Tag: ] [Chromosome: 11] [Map Location: ] [Description: craniofacial development protein 1] [Gene Type: protein-coding]	red	15.8907	22.1845	24.1484	20.273	20.1754	18.4247	23.7478	12.7219	29.2532	24.97	20.3509	7.28782	16.244	17.2124	13.3542	18.3483	18.9626	16.3782	7.97701	12.4472
ENSGALG00000002854	0.770754	0.00638266	427421	PDZD2	427421 [Gene Symbol: PDZD2] [Locus Tag: ] [Chromosome: Z] [Map Location: ] [Description: PDZ domain containing 2] [Gene Type: protein-coding]	yellow	0.281661	0.284942	0.358027	0.336729	0.675498	0.514296	0.455459	0.314242	0.629425	0.268849	0.150607	0.034986	0.091102	0.076024	0.124751	0.233622	0.087084	0.172981	0.02806	0.268587
ENSGALG00000002855	-1.03395	1.54e-05	-	SARDH	-	red	3.22133	1.95948	7.68323	5.07975	5.96851	6.89011	6.70655	6.44596	6.01171	9.49534	9.42134	2.92493	3.28438	9.16407	3.97429	8.44884	9.63552	8.35571	2.35455	3.09157
ENSGALG00000002856	-0.314527	0.0274384	107055304	RUNDC1	107055304 [Gene Symbol: RUNDC1] [Locus Tag: ] [Chromosome: 27] [Map Location: ] [Description: RUN domain containing 1] [Gene Type: protein-coding]	red	11.495	14.8974	20.0621	13.8838	24.479	16.7871	14.6866	12.7027	22.7636	14.9252	12.5442	5.52422	8.96539	17.6505	12.0938	15.507	13.8962	17.5955	5.22756	13.9614
ENSGALG00000002861	-0.608941	0.00348015	770531	TMEM170A	770531 [Gene Symbol: TMEM170A] [Locus Tag: ] [Chromosome: 11] [Map Location: ] [Description: transmembrane protein 170A] [Gene Type: protein-coding]	red	5.85074	4.09504	8.75319	5.09292	9.12972	6.5398	5.62733	4.58808	6.30562	5.32132	4.16976	2.12873	3.77842	8.29761	5.81956	7.91339	7.43	9.16104	2.52364	6.48954
ENSGALG00000002877	-0.90867	9.45e-05	770573	LRRC45	770573 [Gene Symbol: LRRC45] [Locus Tag: ] [Chromosome: 18] [Map Location: ] [Description: leucine rich repeat containing 45] [Gene Type: protein-coding]	red	2.41122	2.26294	4.45855	1.66633	6.46833	4.67663	2.49832	1.68182	3.98698	4.15978	4.19744	2.94942	2.61763	7.42865	2.8429	2.98299	3.94452	3.89568	1.27614	1.93728
ENSGALG00000002899	1.3206	0.0133317	416811	AACS	416811 [Gene Symbol: AACS] [Locus Tag: ] [Chromosome: 15] [Map Location: ] [Description: acetoacetyl-CoA synthetase] [Gene Type: protein-coding]	yellow	35.8189	50.0951	14.0804	84.621	94.5123	15.3664	12.2198	3.59013	37.3881	13.3352	19.253	1.16549	3.53368	27.647	8.35985	8.17982	2.18967	8.09374	0.306718	79.3747
ENSGALG00000002908	0.957932	0.026857	415927	TRAIP	415927 [Gene Symbol: TRAIP] [Locus Tag: ] [Chromosome: 12] [Map Location: ] [Description: TRAF interacting protein] [Gene Type: protein-coding]	yellow	0.931838	0.745343	2.01897	0.47236	0.899205	1.28079	1.70674	1.00518	2.27965	0.093721	0.014818	0.087693	0.048946	0.974227	0.410841	0.643029	0.460708	0.327855	0.108955	0.414234
ENSGALG00000002943	-0.66906	0.00319256	417559	PRPF8	417559 [Gene Symbol: PRPF8] [Locus Tag: ] [Chromosome: 19] [Map Location: ] [Description: pre-mRNA processing factor 8] [Gene Type: protein-coding]	red	17.6138	11.5286	32.0723	16.7585	31.6117	23.8937	20.439	15.7239	28.5321	19.278	21.1643	6.00136	13.965	26.7861	19.0512	35.1	26.0676	29.14	8.59621	16.8825
ENSGALG00000002954	-0.562137	0.0192359	417387	MBTD1	417387 [Gene Symbol: MBTD1] [Locus Tag: ] [Chromosome: 18] [Map Location: ] [Description: mbt domain containing 1] [Gene Type: protein-coding]	red	3.64422	4.53539	6.18704	3.31955	6.15741	8.1247	4.75845	4.17242	4.99578	2.985	2.42728	2.72085	2.61449	7.00021	1.64566	4.7248	4.92431	5.95439	2.62366	5.33251
ENSGALG00000002955	-1.1175	0.000604815	417147	ADAMTSL2	-	red	1.8682	2.97016	3.80417	2.94696	5.56392	3.56853	1.76329	1.28718	4.36782	8.43083	5.43639	3.77861	6.57231	7.27758	3.80228	3.22955	2.95065	4.26038	1.15235	1.62314
ENSGALG00000005933	-1.56956	0.00122723	416562	SLC5A11	416562 [Gene Symbol: SLC5A11] [Locus Tag: ] [Chromosome: 14] [Map Location: ] [Description: solute carrier family 5 member 11] [Gene Type: protein-coding]	red	0.92688	0.612231	0.505075	1.00814	0.824708	0.553034	1.99174	0.56895	2.38011	1.58895	1.08491	3.18174	4.09339	6.30717	3.27115	1.38448	1.33412	2.10987	0.987407	0.279734
ENSGALG00000002988	-0.933459	0.0262371	424381	PHGDH	-	red	214.791	131.88	292.324	349.126	271.598	308.628	386.079	597.387	508.346	461.235	183.784	85.0043	334.824	334.481	211.089	431.205	559.38	552.651	369.083	399.161
ENSGALG00000003005	1.18115	0.0399545	395613	CHRNB4	-	yellow	0.54152	0.303826	0.201739	0.14756	0.581278	0.370999	0.244488	0.600331	0.733544	0.188066	0.087478	0.040403	0.162153	0.156821	0	0.322728	0.051327	0.314987	0.048453	0.492242
ENSGALG00000003022	-0.744357	0.00217224	100857724	DM5L	100857724 [Gene Symbol: DM5L] [Locus Tag: ] [Chromosome: 8] [Map Location: ] [Description: dimethylaniline monooxygenase [N-oxide-forming] 5-like] [Gene Type: protein-coding]	red	38.3792	37.1474	47.049	48.3109	63.0058	60.8582	52.7135	45.1179	58.3368	73.9684	46.2893	11.32	28.8101	63.3777	57.1942	85.1545	55.1863	77.7508	29.0849	46.8287
ENSGALG00000003024	-0.56887	0.0010537	420112	ARMC6	420112 [Gene Symbol: ARMC6] [Locus Tag: ] [Chromosome: 28] [Map Location: ] [Description: armadillo repeat containing 6] [Gene Type: protein-coding]	red	7.89061	8.62541	9.20545	7.38136	10.6582	7.37889	8.12368	6.17462	13.4504	12.4947	9.23277	4.62193	6.73002	10.4345	6.16364	8.67862	8.53058	9.29317	3.39754	8.40205
ENSGALG00000003053	-0.814194	0.000123637	429062	PRDX6	429062 [Gene Symbol: PRDX6] [Locus Tag: ] [Chromosome: 8] [Map Location: ] [Description: peroxiredoxin 6] [Gene Type: protein-coding]	red	280.718	260.135	297.732	318.326	292.464	298.525	369.125	375.919	332.215	465.061	377.936	97.4743	314.447	387.898	364.276	361.215	360.827	442.922	203.103	242.331
ENSGALG00000003059	-0.76137	0.00476489	417395	HLF	417395 [Gene Symbol: HLF] [Locus Tag: ] [Chromosome: 18] [Map Location: ] [Description: HLF, PAR bZIP transcription factor] [Gene Type: protein-coding]	red	10.2667	7.21688	16.6896	10.034	9.07559	9.52585	10.0521	10.6951	17.5697	15.8953	15.3342	6.13969	10.6324	13.9447	11.6208	21.9922	7.73639	9.72753	6.3448	13.3664
ENSGALG00000003063	-1.33281	2.69e-05	415358	HYKK	415358 [Gene Symbol: HYKK] [Locus Tag: ] [Chromosome: 10] [Map Location: ] [Description: hydroxylysine kinase] [Gene Type: protein-coding]	red	7.36685	5.39153	6.84922	9.86002	6.14881	5.69621	5.2751	7.34009	11.6925	9.31073	7.14252	3.0842	5.42019	8.06144	15.9361	9.46757	12.9761	11.7345	8.97117	4.86564
ENSGALG00000003068	-0.767957	0.00244888	420023	EZH1	420023 [Gene Symbol: EZH1] [Locus Tag: ] [Chromosome: 27] [Map Location: ] [Description: enhancer of zeste 1 polycomb repressive complex 2 subunit] [Gene Type: protein-coding]	red	1.69388	1.3434	3.91794	2.22214	4.96847	3.69563	2.08545	1.55806	3.25089	2.49507	2.67871	1.28448	1.89749	3.91652	2.23052	2.46174	2.22929	1.62346	0.991632	2.14845
ENSGALG00000003073	0.751399	0.0400614	423664	RHOBTB1	423664 [Gene Symbol: RHOBTB1] [Locus Tag: ] [Chromosome: 6] [Map Location: ] [Description: Rho related BTB domain containing 1] [Gene Type: protein-coding]	yellow	26.5356	23.0206	42.2103	15.2825	50.4975	43.7669	29.092	32.6163	19.0228	6.54561	5.333	5.70949	10.2861	15.2627	9.20828	7.73888	7.81868	33.3425	4.81027	23.4064
ENSGALG00000003076	-1.2295	0.00704647	429064	FASLG	-	red	0.301678	1.18156	0.639266	1.08211	0.578574	0.560511	0.844445	0.858904	1.21205	1.43934	0.422747	0.758344	0.959846	1.04793	0.758769	0.93524	1.39452	2.00547	0.406721	0.50582
ENSGALG00000003082	-0.716791	0.0370959	417564	DPH1	417564 [Gene Symbol: DPH1] [Locus Tag: ] [Chromosome: 19] [Map Location: ] [Description: diphthamide biosynthesis 1] [Gene Type: protein-coding]	red	1.86577	2.43248	2.31196	2.83635	1.97413	1.98764	1.87539	2.69245	4.78387	1.5502	1.03131	0.595063	1.43371	1.82551	1.87593	3.01014	2.9953	3.77263	2.2799	1.96119
ENSGALG00000003085	1.87864	8.73e-13	396252	CDK1	396252 [Gene Symbol: CDK1] [Locus Tag: ] [Chromosome: 6] [Map Location: ] [Description: cyclin dependent kinase 1] [Gene Type: protein-coding]	yellow	42.9031	23.6599	78.6405	28.2597	31.5115	65.0376	61.7488	49.0534	44.7444	7.60511	11.1894	5.00313	8.47167	32.3576	17.0053	10.8628	11.4165	13.6731	3.95757	22.9069
ENSGALG00000003103	-1.10944	0.000938516	427573	MST1R	427573 [Gene Symbol: MST1R] [Locus Tag: ] [Chromosome: 12] [Map Location: ] [Description: macrophage stimulating 1 receptor] [Gene Type: protein-coding]	red	0.262916	0.273678	0.984146	0.343633	0.686766	0.293104	0.569488	0.822169	1.05624	1.05038	0.638043	0.193481	0.214006	0.809035	0.860942	0.846296	1.10057	1.04407	0.519172	0.370677
ENSGALG00000003107	-0.718888	0.000241769	415697	AMFR	415697 [Gene Symbol: AMFR] [Locus Tag: ] [Chromosome: 11] [Map Location: ] [Description: autocrine motility factor receptor] [Gene Type: protein-coding]	red	30.6352	18.9959	32.5283	23.535	35.7715	29.163	21.17	21.3597	31.8227	31.2739	24.6744	8.59078	20.389	41.5501	25.5126	44.1869	35.7573	41.7054	11.2519	32.2452
ENSGALG00000003113	-1.19487	1.02e-05	769193	RGS14	769193 [Gene Symbol: RGS14] [Locus Tag: ] [Chromosome: 13] [Map Location: ] [Description: regulator of G-protein signaling 14] [Gene Type: protein-coding]	red	0.747972	1.36088	0.837184	1.65282	1.7124	1.59831	1.7507	1.38326	2.92373	1.97739	1.69846	0.98379	1.14428	3.34236	1.23087	2.52363	2.23088	4.70838	1.93403	1.17569
ENSGALG00000003134	-2.55557	0.00344953	-	-	-	red	0	0	0.199141	0	0	0	0	0.603447	0	1.70999	0.574045	0.125839	0.787115	0.84193	0	1.52328	0	0.601142	0.693111	0
ENSGALG00000003144	0.936152	0.0407608	417401	TRIM25	417401 [Gene Symbol: TRIM25] [Locus Tag: ] [Chromosome: 18] [Map Location: ] [Description: tripartite motif containing 25] [Gene Type: protein-coding]	yellow	15.5074	8.32757	31.3481	9.3887	65.0981	50.0059	39.9869	19.9897	35.4508	12.7553	16.6635	4.25727	4.58009	15.9713	6.56518	11.3082	4.60788	9.16423	2.40353	12.7124
ENSGALG00000003161	-1.31646	0.000607258	396132	GDF3	396132 [Gene Symbol: GDF3] [Locus Tag: ] [Chromosome: 28] [Map Location: ] [Description: growth differentiation factor 3] [Gene Type: protein-coding]	red	0.397604	0.373763	1.41424	0.319883	1.12304	0.600252	1.29773	0.979272	1.59566	0.940496	0.918464	0.506495	0.750117	1.72783	0.868935	2.34161	2.16686	2.3586	0.55077	0.416212
ENSGALG00000015055	-1.43973	0.019165	421757	SLC22A16	421757 [Gene Symbol: SLC22A16] [Locus Tag: ] [Chromosome: 3] [Map Location: ] [Description: solute carrier family 22 member 16] [Gene Type: protein-coding]	yellow	0.961478	0.367259	0.983279	0.499582	0.084911	1.40368	0.389095	0.266172	0.456174	2.19185	1.35503	0.510604	1.29672	0.569508	1.03286	0.950377	0.288682	0.229011	0.414464	0.269671
ENSGALG00000003196	-1.49907	7.08e-06	396194	RNASE6	396194 [Gene Symbol: RNASE6] [Locus Tag: ] [Chromosome: 6] [Map Location: ] [Description: ribonuclease A family member k6] [Gene Type: protein-coding]	red	21.9937	1.05077	19.6865	17.0275	33.6949	29.2388	21.3961	44.5174	35.9563	34.8237	42.4292	11.0168	24.8424	31.5065	9.25391	29.6206	40.1413	50.2002	10.8181	16.2091
ENSGALG00000003212	3.35828	1.66e-24	419914	TSPO2	419914 [Gene Symbol: TSPO2] [Locus Tag: ] [Chromosome: 26] [Map Location: ] [Description: translocator protein 2] [Gene Type: protein-coding]	yellow	6.50125	12.1841	7.32062	4.76682	13.8975	4.82087	11.1097	9.66095	9.62809	0.512453	0.537856	0.426686	0.373276	0.276069	0.584777	0.623402	0.362562	0.641837	0.275874	4.93981
ENSGALG00000003213	1.96794	4.51e-06	425107	LGALS2	425107 [Gene Symbol: LGALS2] [Locus Tag: ] [Chromosome: 1] [Map Location: ] [Description: galectin 2] [Gene Type: protein-coding]	yellow	424.13	557.464	624.692	576.577	374.251	219.79	92.7354	133.986	158.379	14.8148	13.4726	6.25216	14.6886	31.1174	20.1259	83.8365	34.7382	39.1025	24.1063	225.659
ENSGALG00000003227	0.525729	0.0212934	427808	RAB11FIP4	427808 [Gene Symbol: RAB11FIP4] [Locus Tag: ] [Chromosome: 18] [Map Location: ] [Description: RAB11 family interacting protein 4 (class II)] [Gene Type: protein-coding]	yellow	16.0698	14.8657	14.1737	11.0186	16.0366	15.066	11.6583	7.60056	16.2689	7.05331	8.43149	3.04981	2.2954	11.1396	10.7803	6.64651	7.52958	7.06448	1.51358	13.8402
ENSGALG00000003243	-0.7711	0.0324359	415933	RAD54L2	415933 [Gene Symbol: RAD54L2] [Locus Tag: ] [Chromosome: 12] [Map Location: ] [Description: RAD54-like 2 (S. cerevisiae)] [Gene Type: protein-coding]	red	2.62585	1.80451	4.82901	2.32168	3.09301	3.88281	5.91009	3.96528	5.89418	3.08821	2.34926	1.50469	2.91299	2.10993	2.90571	3.90084	6.70252	5.7765	1.8553	1.87677
ENSGALG00000003245	-0.827249	0.0342569	426775	LSM1	426775 [Gene Symbol: LSM1] [Locus Tag: ] [Chromosome: 22] [Map Location: ] [Description: LSM1 homolog, mRNA degradation associated] [Gene Type: protein-coding]	red	12.2604	36.0937	25.6577	26.393	22.8466	13.503	27.4176	14.0952	36.6597	39.9464	26.9988	16.1058	25.4711	21.1087	14.6646	23.2928	19.1737	19.2372	23.7037	20.5985
ENSGALG00000003248	0.60539	0.0249237	427425	SUB1	427425 [Gene Symbol: SUB1] [Locus Tag: ] [Chromosome: Z] [Map Location: ] [Description: SUB1 homolog, transcriptional regulator] [Gene Type: protein-coding]	yellow	46.6169	41.1098	40.6182	25.0952	55.0436	41.4671	31.2848	20.3039	14.5154	18.5861	16.9023	6.54468	12.6168	36.3143	19.8061	15.4823	11.5891	22.3361	7.42923	36.9473
ENSGALG00000003250	-0.66549	0.0337905	424390	ITPA	424390 [Gene Symbol: ITPA] [Locus Tag: ] [Chromosome: 8] [Map Location: ] [Description: inosine triphosphatase] [Gene Type: protein-coding]	red	20.3	19.5506	21.0195	20.6589	10.7612	14.8629	18.2534	14.1768	18.2011	14.2932	10.5218	6.05525	8.4882	11.9902	17.1732	29.9057	15.767	19.2497	14.2477	13.7513
ENSGALG00000003254	-0.386841	0.0373027	426776	BAG4	426776 [Gene Symbol: BAG4] [Locus Tag: ] [Chromosome: 22] [Map Location: ] [Description: BCL2 associated athanogene 4] [Gene Type: protein-coding]	red	12.7486	10.7226	17.0774	13.4069	18.1863	11.2144	9.25543	9.04168	15.2102	12.4612	12.7235	6.37142	11.1337	13.7404	9.30798	14.229	9.30164	9.5791	4.28358	10.5094
ENSGALG00000003256	-0.560002	0.00370664	395474	ATP6V0A1	395474 [Gene Symbol: ATP6V0A1] [Locus Tag: ] [Chromosome: 27] [Map Location: ] [Description: ATPase H+ transporting V0 subunit a1] [Gene Type: protein-coding]	red	8.21403	8.11835	11.8259	10.4045	14.3741	10.6726	9.33572	8.7128	10.6609	6.96038	8.18797	4.42931	5.33034	8.20011	6.25164	10.5091	8.72545	11.5726	5.82204	7.55747
ENSGALG00000003260	0.546137	0.0211749	417405	UTP6	417405 [Gene Symbol: UTP6] [Locus Tag: ] [Chromosome: 18] [Map Location: ] [Description: UTP6, small subunit processome component] [Gene Type: protein-coding]	yellow	23.1932	24.8965	24.6707	18.233	29.8569	20.8287	14.7539	10.5831	15.4355	11.3182	12.3883	5.99158	9.82164	23.2979	13.4477	10.2635	7.07162	7.92361	2.16992	21.2026
ENSGALG00000003281	-0.675993	0.0023467	428135	GSS	428135 [Gene Symbol: GSS] [Locus Tag: ] [Chromosome: 20] [Map Location: ] [Description: glutathione synthetase] [Gene Type: protein-coding]	red	12.3046	13.8618	19.3664	13.1038	13.0474	15.5039	10.7882	13.9425	22.3697	15.2668	11.4131	5.31727	7.44718	13.0976	11.5475	19.3227	15.2939	16.8306	9.60477	13.2986
ENSGALG00000003282	-0.669478	0.0112919	395556	STAT5A	-	red	26.2076	25.9188	60.197	40.547	55.3714	51.0334	60.5922	43.2262	72.2768	50.7117	29.1123	22.7421	33.9586	38.2719	21.5483	46.4982	43.2213	66.1197	35.8177	30.2479
ENSGALG00000003287	-0.721904	0.0106575	419650	TMEM39B	419650 [Gene Symbol: TMEM39B] [Locus Tag: ] [Chromosome: 23] [Map Location: ] [Description: transmembrane protein 39B] [Gene Type: protein-coding]	red	2.07241	1.85287	5.82969	2.09892	3.54009	3.05161	1.9448	1.92713	5.40938	2.34043	1.25629	1.00421	1.2857	3.45379	3.56485	3.58602	3.26182	3.84549	1.34852	2.29447
ENSGALG00000003294	1.44169	8.07e-07	417408	ATAD5	417408 [Gene Symbol: ATAD5] [Locus Tag: ] [Chromosome: 18] [Map Location: ] [Description: ATPase family, AAA domain containing 5] [Gene Type: protein-coding]	yellow	1.82172	0.675488	2.35279	0.659217	2.15037	3.33932	1.96666	1.23829	1.02071	0.318748	0.455028	0.220739	0.118738	1.14831	0.865502	0.336757	0.228222	0.280557	0.049845	1.06541
ENSGALG00000003295	0.900182	0.010426	427428	ADAMTS12	427428 [Gene Symbol: ADAMTS12] [Locus Tag: ] [Chromosome: Z] [Map Location: ] [Description: ADAM metallopeptidase with thrombospondin type 1 motif 12] [Gene Type: protein-coding]	yellow	2.21654	0.842119	1.89999	0.830794	2.67162	2.78568	2.58021	1.13223	3.07763	0.817908	0.419891	0.217514	0.319282	0.651084	0.147918	1.1324	0.404816	0.796915	0	1.16332
ENSGALG00000003301	-1.64378	2.05e-05	-	-	-	red	9.41131	15.4864	11.8936	18.2036	16.4794	10.9098	7.01465	18.2199	21.7502	28.8464	16.4511	19.5256	25.7852	23.1878	17.077	13.4939	18.3388	24.5929	22.2368	8.36604
ENSGALG00000003313	-1.09698	0.000738525	419652	MTMR9LP	419652 [Gene Symbol: MTMR9LP] [Locus Tag: ] [Chromosome: 23] [Map Location: ] [Description: myotubularin related protein 9-like, pseudogene] [Gene Type: protein-coding]	red	7.09788	11.6305	9.52445	18.5774	12.8481	11.8868	8.75998	12.9091	23.5299	13.9909	9.27042	5.54011	9.3004	13.5416	10.7909	13.8902	16.2096	26.0392	15.0835	12.3616
ENSGALG00000003333	-0.67436	0.0227456	420028	GHDC	-	red	3.61629	4.49747	5.43475	7.46461	8.05442	4.08163	5.87687	12.5374	12.7472	4.84558	6.07224	2.42643	6.08553	7.24022	11.7692	4.56757	7.79066	5.73879	3.59805	8.55498
ENSGALG00000003353	0.761919	0.0248365	427431	RAI14	427431 [Gene Symbol: RAI14] [Locus Tag: ] [Chromosome: Z] [Map Location: ] [Description: retinoic acid induced 14] [Gene Type: protein-coding]	yellow	2.54907	1.64308	1.72547	2.22503	3.483	2.56576	2.28531	0.772938	1.32484	0.840271	0.91747	0.419162	0.617104	0.811855	0.440172	0.981779	0.418666	1.28491	0.188763	1.36947
ENSGALG00000003362	-2.154	3.71e-10	419158	ACSS2	419158 [Gene Symbol: ACSS2] [Locus Tag: ] [Chromosome: 20] [Map Location: ] [Description: acyl-CoA synthetase short-chain family member 2] [Gene Type: protein-coding]	red	6.13412	5.38112	9.2883	4.3337	5.87416	11.4769	6.50769	7.44074	9.67802	37.2784	13.594	5.68346	24.5693	19.3261	11.4969	35.9548	12.1544	10.6198	20.668	5.45738
ENSGALG00000003370	0.825127	0.0210565	416230	KIAA1191	416230 [Gene Symbol: KIAA1191] [Locus Tag: ] [Chromosome: 13] [Map Location: ] [Description: KIAA1191] [Gene Type: protein-coding]	yellow	18.5934	15.1229	12.2643	19.0007	19.3745	27.2438	16.6436	31.2	18.5157	4.30883	4.19844	2.52809	3.91664	11.6964	8.41712	8.26824	11.8345	14.6055	2.77805	32.1432
ENSGALG00000003373	0.529187	0.0313813	427433	BRIX1	-	yellow	27.2557	37.7996	31.1731	23.5284	37.8928	25.1289	19.7539	18.2926	18.4607	16.1543	18.1312	5.57348	11.1273	34.3306	17.7098	14.063	8.91629	12.8065	3.69205	26.48
ENSGALG00000003392	0.35216	0.0188247	427694	SBNO1	427694 [Gene Symbol: SBNO1] [Locus Tag: ] [Chromosome: 15] [Map Location: ] [Description: strawberry notch homolog 1] [Gene Type: protein-coding]	yellow	12.5305	10.751	17.4433	9.86313	20.9635	17.1965	13.2406	9.68951	12.7894	7.70378	7.69449	3.11171	4.59126	11.7871	8.07939	9.56381	5.98617	8.26414	1.71757	13.0647
ENSGALG00000003405	-0.558733	0.0111221	419658	BSDC1	419658 [Gene Symbol: BSDC1] [Locus Tag: ] [Chromosome: 23] [Map Location: ] [Description: BSD domain containing 1] [Gene Type: protein-coding]	red	7.72105	6.81442	12.7662	7.17838	12.5995	11.6429	8.35292	11.1131	15.2326	9.22914	7.41964	3.16901	7.96645	11.5245	7.09771	10.7917	12.148	11.9236	4.68946	8.4398
ENSGALG00000003409	-0.931702	0.000213179	419159	SOGA1	-	red	0.334465	0.31564	0.592026	0.654527	0.815101	0.705588	0.62806	0.601907	0.887802	0.968212	0.539982	0.218199	0.906759	1.0298	0.401296	1.29042	0.824423	1.07598	0.537007	0.565148
ENSGALG00000003433	0.827172	0.049355	107054267	DPEP2	107054267 [Gene Symbol: DPEP2] [Locus Tag: ] [Chromosome: 11] [Map Location: ] [Description: dipeptidase 2] [Gene Type: protein-coding]	yellow	3.00248	3.41289	2.34848	2.57694	5.3512	2.90397	1.73434	2.65887	1.04179	1.17131	1.73239	1.09704	1.9809	2.90081	1.02008	0.829683	0.347892	1.2629	0.351958	3.28929
ENSGALG00000003434	0.597843	0.0397189	417412	C18H17orf75	-	yellow	6.8441	5.38437	7.38105	4.42004	11.1174	6.67481	4.01287	2.07653	2.34552	3.33157	2.71639	1.4819	1.63375	4.57852	3.59285	3.12927	1.30613	3.63694	0.945615	7.28628
ENSGALG00000003438	1.89102	2.08e-10	395135	NUF2	395135 [Gene Symbol: NUF2] [Locus Tag: ] [Chromosome: 8] [Map Location: ] [Description: NUF2, NDC80 kinetochore complex component] [Gene Type: protein-coding]	yellow	10.1395	5.58605	20.0727	3.81249	8.31883	12.9873	15.263	6.43346	9.37134	0.66731	1.52466	0.907946	0.742317	7.71326	2.19279	1.60854	1.63274	2.56174	0.332656	4.81212
ENSGALG00000003458	0.680537	0.0276836	416433	CCZ1	416433 [Gene Symbol: CCZ1] [Locus Tag: ] [Chromosome: 14] [Map Location: ] [Description: CCZ1 homolog, vacuolar protein trafficking and biogenesis associated] [Gene Type: protein-coding]	yellow	42.7244	35.4369	38.2053	20.6603	45.9607	40.3817	21.8153	13.6385	12.0682	14.9037	14.2421	4.62664	8.3046	32.9279	25.0053	17.8297	10.7154	16.0575	4.84596	41.404
ENSGALG00000003467	-1.25176	0.000234951	419927	BYSL	419927 [Gene Symbol: BYSL] [Locus Tag: ] [Chromosome: 26] [Map Location: ] [Description: bystin like] [Gene Type: protein-coding]	red	12.4407	14.8625	18.9406	15.0477	15.8778	10.9765	10.6014	8.93452	17.4231	11.6449	9.56798	4.79708	9.57362	20.2407	15.6286	24.9531	27.4117	29.6241	18.6812	11.225
ENSGALG00000003473	-0.931954	0.000676466	395237	SFRP1	395237 [Gene Symbol: SFRP1] [Locus Tag: ] [Chromosome: 22] [Map Location: ] [Description: secreted frizzled related protein 1] [Gene Type: protein-coding]	red	8.22423	5.32762	10.6541	3.60483	10.2373	15.2042	6.74126	6.55839	7.44905	10.1554	16.2403	2.28917	7.56695	17.4738	8.72592	10.8972	6.97489	15.3688	5.28975	5.02862
ENSGALG00000003476	0.619385	0.0444688	417414	ERN1	417414 [Gene Symbol: ERN1] [Locus Tag: ] [Chromosome: 18] [Map Location: ] [Description: endoplasmic reticulum to nucleus signaling 1] [Gene Type: protein-coding]	yellow	17.1249	12.4972	24.5104	18.1462	35.7604	34.9302	21.4895	16.3445	24.675	12.6064	15.7341	6.80587	8.9946	17.5977	10.858	11.4236	4.01278	7.83043	2.24649	23.2023
ENSGALG00000003484	2.03237	6.36e-08	424010	BARD1	424010 [Gene Symbol: BARD1] [Locus Tag: ] [Chromosome: 7] [Map Location: ] [Description: BRCA1 associated RING domain 1] [Gene Type: protein-coding]	yellow	1.35448	0.889072	3.40841	0.537327	1.73404	3.73313	2.57853	3.17403	3.88816	0.434113	0.474499	0.076267	0.094728	0.904695	0.475536	0.389241	0.447847	0.432201	0	0.921767
ENSGALG00000003485	-0.565584	0.00303511	419928	CCND3	419928 [Gene Symbol: CCND3] [Locus Tag: ] [Chromosome: 26] [Map Location: ] [Description: cyclin D3] [Gene Type: protein-coding]	red	3.20901	4.32974	5.04877	2.49799	4.96798	4.46186	4.83786	4.98788	5.0836	4.36822	3.88849	1.38437	2.38534	3.59987	2.6574	4.71673	4.51335	5.95154	1.66705	2.91066
ENSGALG00000003499	-1.25401	5.63e-05	420130	MAST3	420130 [Gene Symbol: MAST3] [Locus Tag: ] [Chromosome: 28] [Map Location: ] [Description: microtubule associated serine/threonine kinase 3] [Gene Type: protein-coding]	red	0.37654	0.284317	0.788611	0.592812	1.01989	0.373537	0.840537	1.04964	1.78603	1.59312	1.19209	0.889881	0.971455	0.789792	0.568781	1.04113	0.718029	1.82834	0.666002	0.610714
ENSGALG00000003518	-0.553658	0.0200926	426788	GPAT4	426788 [Gene Symbol: GPAT4] [Locus Tag: ] [Chromosome: 22] [Map Location: ] [Description: glycerol-3-phosphate acyltransferase 4] [Gene Type: protein-coding]	red	8.07234	4.73187	11.3048	7.57252	12.4403	8.157	10.6736	5.99552	8.51477	6.7558	6.88356	2.44863	4.36398	11.6233	5.70397	7.75856	13.7048	15.4575	1.9775	7.34823
ENSGALG00000003527	-1.83744	5.1e-08	771165	ARRDC2	771165 [Gene Symbol: ARRDC2] [Locus Tag: ] [Chromosome: 28] [Map Location: ] [Description: arrestin domain containing 2] [Gene Type: protein-coding]	red	8.07409	13.8477	40.1278	13.2709	12.6527	20.0916	11.8438	15.7692	27.8181	60.0953	19.5506	32.5242	69.1787	17.4127	113.89	69.2402	45.5554	27.012	38.4949	10.6696
ENSGALG00000003533	-0.554243	0.0404053	428940	ZNF511	428940 [Gene Symbol: ZNF511] [Locus Tag: ] [Chromosome: 6] [Map Location: ] [Description: zinc finger protein 511] [Gene Type: protein-coding]	red	13.5277	13.9777	16.9719	16.146	20.7314	14.8475	7.60075	13.1212	18.0857	11.577	11.823	9.31603	9.68018	17.2979	15.5429	13.9003	16.5217	13.5221	9.10735	13.244
ENSGALG00000003539	-1.50056	2.39e-07	419665	KIAA1522	419665 [Gene Symbol: KIAA1522] [Locus Tag: ] [Chromosome: 23] [Map Location: ] [Description: KIAA1522] [Gene Type: protein-coding]	red	3.99568	5.20494	18.6545	11.1987	8.28542	6.6523	12.7149	11.1119	11.7723	22.2168	14.4317	5.60473	10.7913	11.3919	9.83218	15.4522	18.9334	18.4284	10.9559	7.8302
ENSGALG00000003540	0.530239	0.0335332	417419	CEP95	417419 [Gene Symbol: CEP95] [Locus Tag: ] [Chromosome: 18] [Map Location: ] [Description: centrosomal protein 95] [Gene Type: protein-coding]	yellow	1.59771	1.71827	2.33798	0.757838	2.55272	2.00722	1.12443	1.45506	1.68141	0.616369	0.735916	0.323541	0.437734	2.60408	2.12874	0.850954	0.708611	0.722897	0.146133	1.2059
ENSGALG00000003547	0.607998	0.0426285	427437	SKP2	-	yellow	9.9362	10.4207	8.48392	5.57273	10.0989	9.14865	5.13798	3.36434	4.98033	4.36439	4.22695	1.23087	3.16897	10.6343	5.69658	4.49928	2.54726	4.52698	1.43197	8.90996
ENSGALG00000003549	-1.52838	1.6e-06	791224	MTG1	791224 [Gene Symbol: MTG1] [Locus Tag: ] [Chromosome: 6] [Map Location: ] [Description: mitochondrial ribosome associated GTPase 1] [Gene Type: protein-coding]	red	15.3275	22.5251	20.6799	20.6746	19.0004	14.6705	10.9097	13.4172	15.9221	12.2821	16.8953	14.9031	16.6946	34.8833	29.4201	41.8079	33.4728	55.0426	23.0452	14.5109
ENSGALG00000003550	1.19005	0.00130876	419168	ARHGAP40	419168 [Gene Symbol: ARHGAP40] [Locus Tag: ] [Chromosome: 20] [Map Location: ] [Description: Rho GTPase activating protein 40] [Gene Type: protein-coding]	yellow	0.463138	0.197383	0.696422	0.230577	0.957683	0.68326	0.332049	0.030086	0.292205	0.067395	0.094376	0.06075	0	0	0.057499	0.060592	0	0.227645	0	0.117825
ENSGALG00000003558	0.841941	0.0206863	427438	NADK2	427438 [Gene Symbol: NADK2] [Locus Tag: ] [Chromosome: Z] [Map Location: ] [Description: NAD kinase 2, mitochondrial] [Gene Type: protein-coding]	yellow	49.5075	40.0573	79.4001	94.8393	188.054	97.101	56.436	39.4238	88.6873	43.8117	28.0844	24.925	23.4004	48.9147	57.6712	27.8679	13.214	16.2996	8.86178	53.4493
ENSGALG00000003563	-0.763041	0.000244595	419666	YARS	419666 [Gene Symbol: YARS] [Locus Tag: ] [Chromosome: 23] [Map Location: ] [Description: tyrosyl-tRNA synthetase] [Gene Type: protein-coding]	red	13.1629	18.3278	20.2888	13.6731	20.4473	13.9183	10.7465	9.71383	20.7885	28.2641	14.4528	6.06209	17.174	21.2933	11.9171	27.3565	16.0479	13.8293	6.30087	14.4694
ENSGALG00000003575	-1.06943	0.00345534	-	-	-	red	20.5405	32.9473	28.7685	28.3418	24.3821	18.6469	27.1988	21.5328	51.4614	24.9266	24.3022	14.8562	23.0304	26.2789	24.1668	29.2568	38.8916	39.5512	37.9826	15.2153
ENSGALG00000003578	-0.752826	0.00501031	396133	FN1	396133 [Gene Symbol: FN1] [Locus Tag: ] [Chromosome: 7] [Map Location: ] [Description: fibronectin 1] [Gene Type: protein-coding]	red	62.4209	41.0423	121.664	57.3946	94.1069	106.992	75.1358	92.3219	89.2808	140.932	100.86	19.8421	82.2361	84.2005	44.2165	149.552	88.4682	131.519	23.8174	64.4763
ENSGALG00000003584	1.95069	2.62e-14	417420	KPNA2	417420 [Gene Symbol: KPNA2] [Locus Tag: ] [Chromosome: 18] [Map Location: ] [Description: karyopherin subunit alpha 2] [Gene Type: protein-coding]	yellow	37.0292	22.2828	74.5023	16.501	34.6967	49.9349	52.5781	44.8729	24.2506	5.53072	6.53864	3.12313	5.3294	29.1129	11.0551	6.53118	6.39448	8.73702	2.61468	18.9572
ENSGALG00000003589	-1.36756	2.12e-07	395935	VTN	-	red	2355.84	2253.94	4133.87	3709.83	3046.79	3666.68	3560.1	4072.39	5321.87	5432.47	4299.22	1385.78	4544.86	4285.75	4303.32	6060.03	6782.12	7318.1	4299.98	3050.41
ENSGALG00000003594	1.12741	0.0116119	396311	ANK1	396311 [Gene Symbol: ANK1] [Locus Tag: ] [Chromosome: 22] [Map Location: ] [Description: ankyrin 1] [Gene Type: protein-coding]	yellow	0.59779	1.13115	1.7495	0.7235	1.79976	0.47875	1.63505	0.429539	1.21147	0.436843	0.155237	0.165842	0.225393	0.196527	0.591339	0.376198	0.060203	0.044902	0.074021	0.242924
ENSGALG00000003595	-1.34777	0.00369747	-	-	-	red	0.282806	0.384994	1.6137	2.03776	2.64301	2.57184	1.28125	1.3851	2.07019	3.57931	1.78868	1.26163	1.57968	3.89401	10.0197	1.81548	1.5526	2.10079	2.86699	1.76361
ENSGALG00000003597	0.656414	5.45e-06	428227	AK2	428227 [Gene Symbol: AK2] [Locus Tag: ] [Chromosome: 23] [Map Location: ] [Description: adenylate kinase 2] [Gene Type: protein-coding]	yellow	88.846	81.6349	114.732	81.6891	114.688	94.3204	41.9139	51.1743	67.2168	19.0665	24.8258	14.4924	28.5123	30.7254	55.1725	42.8153	32.5878	37.0563	15.2119	65.7381
ENSGALG00000007478	-1.40649	9.52e-07	424916	SLC51A	424916 [Gene Symbol: SLC51A] [Locus Tag: ] [Chromosome: 9] [Map Location: ] [Description: solute carrier family 51 alpha subunit] [Gene Type: protein-coding]	red	172.736	166.547	206.431	132.902	125.238	138.496	150.267	139.395	127.316	232.574	164.392	104.216	147.426	277.15	289.429	276.541	226.23	333.135	258.658	149.344
ENSGALG00000003614	-1.14706	0.00609227	428228	AZIN2	428228 [Gene Symbol: AZIN2] [Locus Tag: ] [Chromosome: 23] [Map Location: ] [Description: arginine decarboxylase] [Gene Type: protein-coding]	red	2.40628	1.19693	3.68306	2.5218	3.64242	4.28551	3.38333	4.37729	4.27845	1.98963	0.977723	4.3704	2.22929	3.95404	5.36481	2.61598	3.443	4.71552	4.68431	2.12766
ENSGALG00000003644	1.69858	0.0001093	427491	C2CD4A	427491 [Gene Symbol: C2CD4A] [Locus Tag: ] [Chromosome: 10] [Map Location: ] [Description: C2 calcium dependent domain containing 4A] [Gene Type: protein-coding]	yellow	19.8264	31.9189	9.37801	33.4721	29.1018	14.4224	3.58189	29.3431	31.6975	2.36103	7.40554	1.2691	1.5554	8.67046	2.21997	5.05867	2.74842	7.58497	2.10601	20.9898
ENSGALG00000006454	-1.31982	0.003172	423089	SLC22A18	423089 [Gene Symbol: SLC22A18] [Locus Tag: ] [Chromosome: 5] [Map Location: ] [Description: solute carrier family 22 member 18] [Gene Type: protein-coding]	red	4.94794	5.93721	9.96709	11.0845	1.8015	9.33567	4.46131	1.42721	9.70599	5.11375	5.37536	1.16625	4.91931	16.2949	9.61862	29.641	8.3774	8.95413	3.35523	8.66684
ENSGALG00000003655	2.22797	1.63e-08	422970	GAS2	422970 [Gene Symbol: GAS2] [Locus Tag: ] [Chromosome: 5] [Map Location: ] [Description: growth arrest specific 2] [Gene Type: protein-coding]	yellow	37.9935	75.2538	20.6834	16.4856	25.1146	34.4706	34.2859	21.2799	14.2595	11.5221	4.70287	1.42675	4.56651	12.698	8.38305	3.77441	2.96179	6.86793	0.767406	16.607
ENSGALG00000003665	-1.02604	0.000969658	417571	PIGS	417571 [Gene Symbol: PIGS] [Locus Tag: ] [Chromosome: 19] [Map Location: ] [Description: phosphatidylinositol glycan anchor biosynthesis class S] [Gene Type: protein-coding]	red	11.7246	10.9	18.4422	14.6754	16.7878	17.5269	14.8884	19.5296	22.7	12.3037	14.5714	6.01888	10.112	15.7008	12.418	26.0976	23.9477	26.8866	17.9492	11.9038
ENSGALG00000003672	0.570918	0.0221908	416237	UBLCP1	416237 [Gene Symbol: UBLCP1] [Locus Tag: ] [Chromosome: 13] [Map Location: ] [Description: ubiquitin like domain containing CTD phosphatase 1] [Gene Type: protein-coding]	yellow	14.865	16.8957	15.0836	11.0703	18.5608	16.206	12.8136	8.56245	6.42707	6.49221	5.96984	2.99324	4.60799	13.9603	7.38347	8.39955	4.99345	8.80167	2.24609	13.5259
ENSGALG00000003674	0.749427	0.000793115	426076	DHTKD1	-	yellow	42.832	26.7681	56.9972	31.4055	51.8972	61.0486	46.8001	43.3764	46.4908	21.9282	25.0462	5.00449	19.3989	30.2123	24.7228	30.8566	13.6155	21.3208	3.41112	35.2146
ENSGALG00000003688	0.40458	0.029715	427443	NUP155	427443 [Gene Symbol: NUP155] [Locus Tag: ] [Chromosome: Z] [Map Location: ] [Description: nucleoporin 155] [Gene Type: protein-coding]	yellow	12.2475	8.24449	18.2253	8.03933	17.1682	15.9374	10.2832	10.029	10.0659	6.4055	5.29441	1.96148	3.40684	12.2687	7.98253	9.20483	6.28584	7.42616	1.29008	8.46613
ENSGALG00000003693	-0.538214	0.0351027	419671	MACF1	419671 [Gene Symbol: MACF1] [Locus Tag: ] [Chromosome: 23] [Map Location: ] [Description: microtubule-actin crosslinking factor 1] [Gene Type: protein-coding]	red	3.171	2.68643	6.65366	4.66319	9.2518	6.50535	7.89198	4.79165	10.7473	7.45729	5.67164	3.33018	5.3595	6.40473	5.5398	5.1253	3.82675	5.23855	1.7903	5.12232
ENSGALG00000003702	0.746331	0.0220212	416240	CLINT1	416240 [Gene Symbol: CLINT1] [Locus Tag: ] [Chromosome: 13] [Map Location: ] [Description: clathrin interactor 1] [Gene Type: protein-coding]	yellow	72.4843	49.6127	66.7173	39.4791	80.8048	74.8586	40.6604	44.7733	26.658	43.5166	38.014	10.2115	20.0275	32.2847	29.4391	25.7971	10.1185	21.4384	5.86571	72.5417
ENSGALG00000003720	-0.874973	0.00894341	415935	FANCD2	-	red	4.21852	5.13436	6.33484	4.48337	4.40953	5.0535	5.03102	3.15028	6.31698	4.22306	3.03492	1.15312	2.75494	4.69898	6.75097	6.15306	7.56467	7.86029	5.59428	4.00541
ENSGALG00000003722	0.717425	0.0303109	416242	THG1L	416242 [Gene Symbol: THG1L] [Locus Tag: ] [Chromosome: 13] [Map Location: ] [Description: tRNA-histidine guanylyltransferase 1 like] [Gene Type: protein-coding]	yellow	17.1313	24.1489	18.9776	13.091	15.7232	17.3746	9.03357	5.38579	7.55251	6.40573	4.67256	2.75796	4.37023	14.0445	15.0639	5.08195	4.41764	6.42267	3.43918	18.1431
ENSGALG00000003726	2.11543	2.34e-07	427445	EGFLAM	427445 [Gene Symbol: EGFLAM] [Locus Tag: ] [Chromosome: Z] [Map Location: ] [Description: EGF like, fibronectin type III and laminin G domains] [Gene Type: protein-coding]	yellow	1.22913	0.449034	0.995353	0.215353	1.17952	0.68534	1.24158	0.454001	1.3113	0.060478	0	0	0.026546	0	0	0.113218	0.116044	0	0	0.119756
ENSGALG00000003727	0.905908	0.00225463	-	-	-	yellow	4.80391	1.90748	4.24139	0.66686	3.47692	4.06288	2.71274	2.40804	2.55735	1.32838	0.697503	0.467803	0.80954	3.16814	1.44243	1.38825	0.370558	0.800786	0	1.45688
ENSGALG00000003736	0.802305	0.0224399	416834	ABCB9	-	yellow	3.4438	2.76863	4.6618	7.11609	13.4571	10.7304	4.77041	7.58272	14.5082	2.90704	2.8584	1.40595	1.92452	3.01749	2.05816	1.87465	1.91571	3.54474	0.573262	4.72119
ENSGALG00000003743	1.39514	0.00197666	416835	VPS37B	416835 [Gene Symbol: VPS37B] [Locus Tag: ] [Chromosome: 15] [Map Location: ] [Description: VPS37B, ESCRT-I subunit] [Gene Type: protein-coding]	yellow	16.3715	5.86032	24.2812	11.9736	48.1142	45.793	26.4076	36.3653	69.1238	6.23526	8.55431	2.1288	5.69008	3.7719	0.900885	7.47646	5.42917	10.7184	2.36656	13.1976
ENSGALG00000003750	-1.14538	0.000172128	419175	PLCG1	419175 [Gene Symbol: PLCG1] [Locus Tag: ] [Chromosome: 20] [Map Location: ] [Description: phospholipase C gamma 1] [Gene Type: protein-coding]	red	0.44659	0.727885	0.777835	0.729851	1.7443	0.660368	1.10905	0.251895	2.42418	0.923844	1.03259	0.670419	0.860645	1.63038	0.538713	1.99746	1.13997	3.16327	0.962136	0.260383
ENSGALG00000003753	1.30102	0.0010537	415725	CYLD	-	yellow	3.44269	1.5677	4.44132	1.95756	3.46675	8.67935	6.36055	6.35166	5.81499	0.556439	0.676052	1.03712	0.929921	2.16583	1.95387	1.50148	1.05407	1.39259	0.271468	3.25805
ENSGALG00000003766	-0.99605	7.58e-06	417573	KIAA0100	417573 [Gene Symbol: KIAA0100] [Locus Tag: ] [Chromosome: 19] [Map Location: ] [Description: KIAA0100] [Gene Type: protein-coding]	red	2.78288	2.32965	4.88311	3.37485	6.90438	5.33859	3.98161	3.16365	7.44921	6.13892	4.90829	2.42182	4.63774	4.05119	3.20214	5.97741	4.71727	6.24388	2.89602	2.6437
ENSGALG00000003775	0.616531	0.044654	427447	RICTOR	427447 [Gene Symbol: RICTOR] [Locus Tag: ] [Chromosome: Z] [Map Location: ] [Description: RPTOR independent companion of MTOR complex 2] [Gene Type: protein-coding]	yellow	1.59908	1.7656	1.96886	3.21473	4.89982	4.2692	1.52035	2.24747	2.40016	0.744525	0.667846	0.714019	0.453679	2.01423	2.03247	1.12948	0.581548	1.11181	0.23384	1.83245
ENSGALG00000003792	-1.13294	0.000109067	427448	FYB	427448 [Gene Symbol: FYB] [Locus Tag: ] [Chromosome: Z] [Map Location: ] [Description: FYN binding protein] [Gene Type: protein-coding]	red	2.56756	2.53194	2.95026	1.54686	4.50842	3.28526	3.76764	2.97055	4.7398	4.15404	3.96864	1.54933	1.71663	5.21423	1.76843	3.93631	4.02057	4.79153	3.57937	1.71309
ENSGALG00000003807	0.964342	0.00869456	427696	GPN3	427696 [Gene Symbol: GPN3] [Locus Tag: ] [Chromosome: 15] [Map Location: ] [Description: GPN-loop GTPase 3] [Gene Type: protein-coding]	yellow	24.3579	21.0429	18.3697	11.7622	20.3962	16.6466	10.7825	5.52702	4.19499	7.81302	5.05652	2.44603	3.26079	14.8262	13.926	4.68388	2.33512	5.42527	2.81022	18.3893
ENSGALG00000003821	-2.01172	0.00821163	424016	RAMP1	424016 [Gene Symbol: RAMP1] [Locus Tag: ] [Chromosome: 7] [Map Location: ] [Description: receptor activity modifying protein 1] [Gene Type: protein-coding]	red	0.272757	0.28877	0.15619	0.345314	0.643087	0.660221	0	0.159906	1.1098	1.43729	0.165192	0.159587	1.30236	0.183065	1.28832	3.53904	0.169221	0.44122	0.844049	0.280448
ENSGALG00000003832	-0.725993	0.00290958	415938	TEX264	415938 [Gene Symbol: TEX264] [Locus Tag: ] [Chromosome: 12] [Map Location: ] [Description: testis expressed 264] [Gene Type: protein-coding]	red	30.0666	26.3006	41.5178	54.3613	33.7853	38.3609	35.68	38.587	51.5717	41.0047	40.5961	9.77458	27.8661	27.3044	31.2386	44.3461	47.8201	51.0471	28.0394	32.8635
ENSGALG00000003833	2.23528	0.0161566	424412	CACNA1E	424412 [Gene Symbol: CACNA1E] [Locus Tag: ] [Chromosome: 8] [Map Location: ] [Description: calcium voltage-gated channel subunit alpha1 E] [Gene Type: protein-coding]	yellow	0	0	0	0.017716	0	0	0.031201	0.08205	0.010864	0	0	0.02786	0	0	0	0	0.008756	0	0	0.017403
ENSGALG00000003838	-1.887	1.83e-05	419677	FAM49AL	419677 [Gene Symbol: FAM49AL] [Locus Tag: ] [Chromosome: 23] [Map Location: ] [Description: family with sequence similarity 49 member A-like] [Gene Type: protein-coding]	red	1.63	5.31571	5.05448	2.82352	0.61135	4.54441	7.8392	3.55709	4.13446	18.1338	5.91768	5.05859	16.4971	6.06374	7.7776	14.4544	10.1014	6.21636	10.7572	3.64625
ENSGALG00000003839	-2.62466	0.000880505	427575	GRM2	427575 [Gene Symbol: GRM2] [Locus Tag: ] [Chromosome: 12] [Map Location: ] [Description: glutamate metabotropic receptor 2] [Gene Type: protein-coding]	red	0.021898	0	0.036824	0.15934	0.073395	0	0.110266	0	0.043007	0.295193	0.119599	0.08011	0.072607	0.145283	0.101928	0.145264	0.331794	0.091712	0.04394	0
ENSGALG00000003842	-2.79697	5.61e-05	419178	GHRH	419178 [Gene Symbol: GHRH] [Locus Tag: ] [Chromosome: 20] [Map Location: ] [Description: growth hormone releasing hormone] [Gene Type: protein-coding]	red	0.10749	0.228292	0	0.039671	0.121083	0.078002	0.13768	0	0.141664	0.430598	0.13442	0.194016	0.318288	0.620403	0.357632	0.344362	0.312226	0.221239	0.238878	0.125142
ENSGALG00000003849	-1.35009	0.00273778	427494	TRPM1	-	red	0.782976	1.56831	1.64694	0.681228	1.77246	2.81117	1.57371	1.78531	0.733159	5.66217	2.93871	1.1922	1.226	5.36331	5.07844	3.43306	0.743321	1.95099	0.72355	0.843729
ENSGALG00000003851	-0.968756	0.000210267	419678	TRIT1	419678 [Gene Symbol: TRIT1] [Locus Tag: ] [Chromosome: 23] [Map Location: ] [Description: tRNA isopentenyltransferase 1] [Gene Type: protein-coding]	red	2.70626	3.54691	4.82132	4.6908	4.93749	2.14117	2.17004	1.1803	2.86898	3.18299	2.95327	1.28253	1.41315	6.65681	3.48667	6.01502	4.71113	6.13972	1.3219	1.53733
ENSGALG00000003880	-0.543751	0.00790296	424413	STX10	424413 [Gene Symbol: STX10] [Locus Tag: ] [Chromosome: 8] [Map Location: ] [Description: syntaxin 10] [Gene Type: protein-coding]	red	6.79658	4.75253	10.4049	6.39204	11.2312	7.24207	6.14311	4.72457	9.6744	6.02517	5.81562	3.4938	3.60294	9.41208	6.28215	7.44391	5.97158	8.6244	2.83218	5.36381
ENSGALG00000003881	1.65829	4.09e-05	422135	ERCC6L	422135 [Gene Symbol: ERCC6L] [Locus Tag: ] [Chromosome: 4] [Map Location: ] [Description: ERCC excision repair 6 like, spindle assembly checkpoint helicase] [Gene Type: protein-coding]	yellow	1.3132	1.01963	3.38872	0.833622	1.28703	2.07417	2.15721	1.75982	1.41709	0.171242	0.442199	0.167453	0.186601	1.52863	0.804863	0.445396	0.6969	0.382728	0.142929	1.0089
ENSGALG00000003891	0.906046	0.000131996	415738	ZNF423	415738 [Gene Symbol: ZNF423] [Locus Tag: ] [Chromosome: 11] [Map Location: ] [Description: zinc finger protein 423] [Gene Type: protein-coding]	yellow	2.18079	1.59912	2.61834	1.49965	3.53145	3.23415	1.99389	1.71766	3.07499	0.736793	0.420512	0.241874	0.60628	0.763962	0.598838	1.3612	0.820194	1.08424	0.359053	1.30247
ENSGALG00000003899	-1.11638	0.0030062	424017	RAB17	424017 [Gene Symbol: RAB17] [Locus Tag: ] [Chromosome: 7] [Map Location: ] [Description: RAB17, member RAS oncogene family] [Gene Type: protein-coding]	red	8.88722	4.97785	5.83755	4.91495	8.47743	4.36149	6.85029	5.81799	10.795	3.08668	6.8741	4.27492	2.8097	6.73148	11.8173	7.56871	8.7498	8.12098	7.94179	3.81911
ENSGALG00000003909	-0.515275	0.041158	419179	PIGT	419179 [Gene Symbol: PIGT] [Locus Tag: ] [Chromosome: 20] [Map Location: ] [Description: phosphatidylinositol glycan anchor biosynthesis class T] [Gene Type: protein-coding]	red	14.7103	12.386	17.4082	12.8399	15.2038	17.7526	13.6784	18.3976	21.3118	13.8677	11.3057	3.2561	10.63	12.1609	6.79018	21.103	19.6505	18.739	7.40642	13.9561
ENSGALG00000003922	1.0001	0.0130559	395570	TOP2A	395570 [Gene Symbol: TOP2A] [Locus Tag: ] [Chromosome: 27] [Map Location: ] [Description: topoisomerase (DNA) II alpha] [Gene Type: protein-coding]	yellow	4.39896	3.02761	16.5289	3.27155	6.7241	11.8082	11.447	9.30326	10.4569	0.40447	2.09793	0.363807	0.436078	4.91483	2.36805	3.71836	3.20902	2.41251	0.680143	3.47489
ENSGALG00000003944	2.35444	0.000373464	415387	FAM189A1	-	yellow	0.404895	0.103407	0.404359	0.444288	0.847612	0.887766	0.861391	0.525768	1.02254	0	0	0	0	0.122123	0.056925	0.044272	0.056178	0.037239	0	0.19576
ENSGALG00000003948	-1.93902	0.000511403	552895	ALAS2	552895 [Gene Symbol: ALAS2] [Locus Tag: ] [Chromosome: 12] [Map Location: ] [Description: 5'-aminolevulinate synthase 2] [Gene Type: protein-coding]	red	25.6668	23.6606	34.1133	29.9098	31.6865	24.2068	11.9364	13.1502	30.5212	9.87838	23.2118	4.64647	10.1217	25.0451	54.4706	41.2002	226.25	83.3303	23.6108	33.5892
ENSGALG00000003959	0.480031	0.0440155	420149	AP1M1	420149 [Gene Symbol: AP1M1] [Locus Tag: ] [Chromosome: 28] [Map Location: ] [Description: adaptor related protein complex 1 subunit mu 1] [Gene Type: protein-coding]	yellow	15.5731	13.1793	15.7814	8.64584	19.2441	16.6986	11.093	7.31776	9.00599	9.47697	8.93413	2.08669	5.22102	11.6828	6.44658	7.00418	5.41384	7.90747	1.66881	16.2377
ENSGALG00000003966	0.676451	0.00377504	417574	RPL23A	417574 [Gene Symbol: RPL23A] [Locus Tag: ] [Chromosome: 19] [Map Location: ] [Description: ribosomal protein L23a] [Gene Type: protein-coding]	yellow	1724.7	1654.65	1585.09	2173.66	1309.51	1544.74	1858.69	1281.47	2604.73	1117.19	848.087	240.201	828.815	835.551	921.748	682.538	761.139	593.043	244.136	1482.16
ENSGALG00000003973	-1.10369	0.0217398	417575	TLCD1	417575 [Gene Symbol: TLCD1] [Locus Tag: ] [Chromosome: 19] [Map Location: ] [Description: TLC domain containing 1] [Gene Type: protein-coding]	red	37.3062	34.9166	45.7282	72.8928	43.8093	28.6443	11.8003	19.325	44.1374	13.0491	28.7033	3.97094	14.0565	17.3517	24.9911	78.0267	75.9493	62.2891	36.9597	46.476
ENSGALG00000003977	-0.651645	0.0118829	415940	TWF2	415940 [Gene Symbol: TWF2] [Locus Tag: ] [Chromosome: 12] [Map Location: ] [Description: twinfilin actin binding protein 2] [Gene Type: protein-coding]	red	10.2296	10.5218	14.4187	8.67356	17.8212	12.3343	12.9467	10.5045	23.4581	13.9305	11.7001	2.93494	7.6406	8.102	6.00286	17.7426	13.8315	17.5968	6.56745	7.72273
ENSGALG00000003986	-0.827002	0.00438346	419684	PITHD1	419684 [Gene Symbol: PITHD1] [Locus Tag: ] [Chromosome: 23] [Map Location: ] [Description: PITH domain containing 1] [Gene Type: protein-coding]	red	38.814	31.0095	46.2331	41.8262	40.5828	31.2213	33.3642	33.2748	52.4979	26.9944	27.0113	15.009	24.2765	34.2117	33.7637	46.0879	57.5434	56.8645	35.4023	33.8516
ENSGALG00000004004	0.836693	0.0162922	415741	PHKB	415741 [Gene Symbol: PHKB] [Locus Tag: ] [Chromosome: 11] [Map Location: ] [Description: phosphorylase kinase regulatory subunit beta] [Gene Type: protein-coding]	yellow	13.7982	11.0916	14.2776	6.48336	8.63678	13.4788	13.6401	11.066	9.24448	7.84382	8.36878	3.30633	7.4706	8.59889	3.19381	5.46658	3.07218	4.1323	0.440516	7.57698
ENSGALG00000004009	-1.32511	0.00611716	100858939	DHRS13	100858939 [Gene Symbol: DHRS13] [Locus Tag: ] [Chromosome: 19] [Map Location: ] [Description: dehydrogenase/reductase 13] [Gene Type: protein-coding]	red	0.842721	0.885695	2.20666	2.7905	1.30031	2.38822	2.34028	3.08557	2.98127	1.82669	1.75597	0.69541	1.37803	1.16207	2.88776	3.42343	3.97567	3.98809	5.85639	2.3567
ENSGALG00000004037	1.23637	0.000176974	423688	DNA2	423688 [Gene Symbol: DNA2] [Locus Tag: ] [Chromosome: 6] [Map Location: ] [Description: DNA replication helicase/nuclease 2] [Gene Type: protein-coding]	yellow	0.766344	0.941544	2.1875	0.188821	1.01369	1.476	0.541909	0.741529	0.51036	0	0.091056	0.087525	0	0.859965	0.793069	0.074832	0	0.213789	0	0.225601
ENSGALG00000004045	0.788532	0.00349471	424024	AGAP1	424024 [Gene Symbol: AGAP1] [Locus Tag: ] [Chromosome: 7] [Map Location: ] [Description: ArfGAP with GTPase domain, ankyrin repeat and PH domain 1] [Gene Type: protein-coding]	yellow	4.51926	2.33784	6.86235	1.89705	4.06231	5.98318	5.68668	3.95205	7.89783	2.33556	2.2025	0.72426	1.53376	1.39023	0.583392	2.14092	0.85467	1.30135	0.089188	3.55473
ENSGALG00000004049	0.844745	0.00587951	415742	ITFG1	-	yellow	35.6979	33.4239	28.6997	19.3909	23.9989	36.5184	19.8287	18.994	12.7584	13.6845	11.5047	3.14929	10.4302	22.0751	14.477	10.5858	8.36196	13.4943	3.75587	27.9129
ENSGALG00000004071	1.65387	0.000215142	415743	NETO2	415743 [Gene Symbol: NETO2] [Locus Tag: ] [Chromosome: 11] [Map Location: ] [Description: neuropilin and tolloid like 2] [Gene Type: protein-coding]	yellow	0.557914	0.986071	1.8314	0.607415	0.960223	1.50713	1.31024	0.301426	0.902535	0.455254	0.216401	0	0.698261	0.303368	0.239705	0.36604	0.145791	0.258326	0	0.767906
ENSGALG00000004111	-1.70666	1.95e-05	422146	GPR174	422146 [Gene Symbol: GPR174] [Locus Tag: ] [Chromosome: 4] [Map Location: ] [Description: G protein-coupled receptor 174] [Gene Type: protein-coding]	red	0.273445	0.521681	0.922503	0.280067	0.586296	0.460865	0.617492	0.456111	1.12053	1.03912	0.797633	0.258814	0.603665	1.22681	0.705384	1.13946	1.48385	2.18372	0.583485	0.205987
ENSGALG00000004112	-1.21426	0.000906781	419687	FUCA1	419687 [Gene Symbol: FUCA1] [Locus Tag: ] [Chromosome: 23] [Map Location: ] [Description: fucosidase, alpha-L- 1, tissue] [Gene Type: protein-coding]	red	8.03829	13.734	12.7898	9.1778	10.973	10.2151	17.9657	13.1126	14.837	17.0398	7.64028	8.30657	7.5016	12.0202	8.90485	15.7938	32.0172	23.3185	7.80848	7.07164
ENSGALG00000004122	1.00814	0.0012979	419688	PNRC2	419688 [Gene Symbol: PNRC2] [Locus Tag: ] [Chromosome: 23] [Map Location: ] [Description: proline rich nuclear receptor coactivator 2] [Gene Type: protein-coding]	yellow	190.703	168.772	176.397	118.451	201.487	183.051	165.279	148.219	43.671	59.1151	81.8529	20.8797	37.3037	83.3185	48.7339	42.6988	41.7956	81.2527	24.023	230.28
ENSGALG00000004129	0.773738	0.00994716	396080	SPP2	396080 [Gene Symbol: SPP2] [Locus Tag: ] [Chromosome: 7] [Map Location: ] [Description: secreted phosphoprotein 2] [Gene Type: protein-coding]	yellow	10971.4	9497.22	7506.62	6816.39	6572.44	11426.1	6247.68	5024.59	4987.85	5273.98	3104.21	813.738	4116.87	7061.35	5545.16	3647.94	3184.83	5424.74	1154.11	8673.99
ENSGALG00000004133	0.541658	0.000219213	419689	SRSF10	419689 [Gene Symbol: SRSF10] [Locus Tag: ] [Chromosome: 23] [Map Location: ] [Description: serine/arginine-rich splicing factor 10] [Gene Type: protein-coding]	yellow	18.3774	14.0132	21.3462	12.9302	27.5709	21.895	15.1086	12.8419	14.6078	9.86072	7.77308	4.09731	6.06351	14.2188	8.51481	10.225	7.86068	10.0601	2.6168	18.1342
ENSGALG00000004161	1.35663	5.12e-07	415400	CCNB2	415400 [Gene Symbol: CCNB2] [Locus Tag: ] [Chromosome: 10] [Map Location: ] [Description: cyclin B2] [Gene Type: protein-coding]	yellow	27.1875	11.6978	38.4229	8.76077	18.0793	37.9187	20.4383	21.491	26.0099	2.56709	8.24799	3.17496	7.06569	28.409	11.3466	10.1959	8.70867	9.28629	1.91727	13.0805
ENSGALG00000041419	-1.28371	0.000452996	100861584	SLC6A8	100861584 [Gene Symbol: SLC6A8] [Locus Tag: ] [Chromosome: 12] [Map Location: ] [Description: solute carrier family 6 member 8] [Gene Type: protein-coding]	yellow	5.19816	3.86272	8.56671	12.4051	6.85534	6.22792	6.43888	6.99344	12.7318	7.46934	6.12591	1.70947	6.02574	5.55058	6.24421	15.9833	15.5165	13.1995	9.21501	8.69442
ENSGALG00000004166	-0.721485	0.00157267	422984	VPS51	422984 [Gene Symbol: VPS51] [Locus Tag: ] [Chromosome: 5] [Map Location: ] [Description: VPS51, GARP complex subunit] [Gene Type: protein-coding]	red	7.04253	6.67491	10.2104	8.68221	8.5508	9.10239	10.3584	9.28857	13.9178	11.1489	9.34514	3.72838	6.6728	7.28344	6.53465	9.33539	9.04969	9.96108	7.09179	7.55636
ENSGALG00000004167	-2.92154	1.31e-09	423695	SRGN	-	red	0.652783	4.12805	2.32414	1.98126	3.57531	0.651169	1.16593	6.13779	14.3934	4.92839	3.76459	2.57403	2.50532	8.30221	9.37606	8.81357	21.3504	22.2885	10.0849	3.0824
ENSGALG00000004170	0.687867	0.0222227	419194	ADA	419194 [Gene Symbol: ADA] [Locus Tag: ] [Chromosome: 20] [Map Location: ] [Description: adenosine deaminase] [Gene Type: protein-coding]	yellow	5.41833	4.31051	3.26284	2.57337	5.28509	3.94451	2.7641	1.79334	4.27632	2.43928	1.40365	0.446898	1.13235	2.8988	1.99899	2.22812	1.2804	2.0094	0.300795	3.63223
ENSGALG00000004172	-0.389951	0.0270571	422985	BET1L	422985 [Gene Symbol: BET1L] [Locus Tag: ] [Chromosome: 5] [Map Location: ] [Description: Bet1 golgi vesicular membrane trafficking protein like] [Gene Type: protein-coding]	red	14.9414	17.012	25.6858	14.6426	24.7293	17.9465	15.5234	11.0026	23.4928	14.4838	13.4814	5.17195	8.76943	21.8105	12.4892	18.9662	15.3936	21.517	7.54953	13.5451
ENSGALG00000004176	-0.460364	0.0434055	770231	ATOX1	770231 [Gene Symbol: ATOX1] [Locus Tag: ] [Chromosome: 13] [Map Location: ] [Description: antioxidant 1 copper chaperone] [Gene Type: protein-coding]	red	140.687	195.757	141.925	189.559	114.955	136.32	125.579	119.462	163.563	149.797	126.609	62.736	95.1773	116.089	146.811	131.836	138.157	133.151	77.0241	128.52
ENSGALG00000004184	-0.799543	0.0048872	386571	SPARC	-	red	137.673	96.8803	95.2631	108.26	203.387	133.741	115.446	74.9185	198.84	173.529	101.035	47.0326	126.756	130.909	72.1859	216.014	177.42	224.094	55.8439	66.095
ENSGALG00000004195	1.29661	0.000103595	395823	KIF4A	395823 [Gene Symbol: KIF4A] [Locus Tag: ] [Chromosome: 4] [Map Location: ] [Description: kinesin family member 4A] [Gene Type: protein-coding]	yellow	5.7751	4.30592	16.0298	3.29959	7.0223	10.1231	12.659	8.67519	12.9316	0.999666	2.32837	0.628221	0.629441	6.1812	2.82132	3.42227	2.54833	2.46644	0.406596	3.98054
ENSGALG00000004196	-1.2143	1.49e-05	424028	UGT1A1	-	red	120.813	154.461	149.551	75.929	115.203	179.989	82.0384	73.5492	94.9678	143.879	123.155	47.2253	129.365	353.051	226.059	280.307	218.343	246.433	123.095	93.9556
ENSGALG00000004203	-0.720743	0.0104036	416463	PSMG3	416463 [Gene Symbol: PSMG3] [Locus Tag: ] [Chromosome: 14] [Map Location: ] [Description: proteasome assembly chaperone 3] [Gene Type: protein-coding]	red	17.7207	26.1325	25.3027	19.8578	21.869	18.2166	11.9672	10.3456	7.35085	13.6054	4.61744	9.62387	12.4836	50.9402	28.8157	29.3484	22.9384	25.1793	11.0408	16.6349
ENSGALG00000004230	1.17378	0.00143395	427495	LIPC	-	yellow	73.3867	42.0389	166.897	41.0622	70.5784	146.761	117.996	50.9394	72.6983	18.5124	26.9952	9.21109	10.5848	15.2143	28.1244	48.2311	36.2639	24.3011	4.08809	69.0123
ENSGALG00000004234	-0.526157	0.0486231	422991	PGGHG	422991 [Gene Symbol: PGGHG] [Locus Tag: ] [Chromosome: 5] [Map Location: ] [Description: protein-glucosylgalactosylhydroxylysine glucosidase] [Gene Type: protein-coding]	red	1.72597	1.36444	3.6457	2.5557	3.94456	2.978	2.43416	1.37643	4.45822	1.18427	1.66669	1.39338	1.64872	3.90526	2.59745	3.14438	2.28695	2.28728	0.952434	2.619
ENSGALG00000004245	0.56702	0.0452758	416467	NUDT1	416467 [Gene Symbol: NUDT1] [Locus Tag: ] [Chromosome: 14] [Map Location: ] [Description: nudix hydrolase 1] [Gene Type: protein-coding]	yellow	87.4682	98.7323	174.515	84.109	79.2461	81.2797	95.8328	67.8288	92.1901	40.3239	50.3241	28.2091	42.7351	105.348	79.9078	54.4594	45.675	40.9007	19.6228	79.6314
ENSGALG00000019276	-1.27358	0.0174622	418189	SLCO1B1	418189 [Gene Symbol: SLCO1B1] [Locus Tag: ] [Chromosome: 1] [Map Location: ] [Description: solute carrier organic anion transporter family member 1B1] [Gene Type: protein-coding]	yellow	3.6586	9.86153	2.39316	4.96326	4.32152	8.60563	5.81678	3.46417	6.61484	8.01663	4.87157	12.4706	3.11407	14.3068	14.6479	1.49083	3.46964	6.83596	2.30466	3.68617
ENSGALG00000004252	-1.1901	9.3e-06	420160	LOC420160	420160 [Gene Symbol: LOC420160] [Locus Tag: ] [Chromosome: 28] [Map Location: ] [Description: cathepsin L1-like] [Gene Type: protein-coding]	red	1.45263	1.43105	1.91534	1.29723	2.80764	1.64002	1.63419	1.85652	2.60356	3.41443	1.58098	0.855864	1.08274	3.61628	2.77224	2.38251	2.25725	4.9808	1.47878	2.16866
ENSGALG00000004257	-1.78016	0.00837442	423699	TSPAN15	423699 [Gene Symbol: TSPAN15] [Locus Tag: ] [Chromosome: 6] [Map Location: ] [Description: tetraspanin 15] [Gene Type: protein-coding]	red	0.307443	0.176825	0.38544	0.127308	0.076537	0	0.217774	0.200935	0.163609	0.100278	0.266137	0	0.124479	0.511242	0.058309	0.419371	0.217165	1.01934	0.406029	0.106041
ENSGALG00000004267	-1.5375	3.1e-05	422995	SIGIRR	422995 [Gene Symbol: SIGIRR] [Locus Tag: ] [Chromosome: 5] [Map Location: ] [Description: single Ig and TIR domain containing] [Gene Type: protein-coding]	red	36.5672	28.0721	58.559	37.5473	55.7442	51.3256	34.4517	46.1359	42.8729	23.1936	31.4717	26.9439	37.0585	58.5	56.4252	68.0634	131.561	96.6787	54.3175	23.5865
ENSGALG00000004273	0.592251	0.0266298	424429	RALGPS2	424429 [Gene Symbol: RALGPS2] [Locus Tag: ] [Chromosome: 8] [Map Location: ] [Description: Ral GEF with PH domain and SH3 binding motif 2] [Gene Type: protein-coding]	yellow	18.6256	14.9401	12.1213	7.93076	18.5954	21.7719	15.3151	6.77103	8.8544	8.01805	8.56091	2.22816	2.84881	5.88134	7.54665	5.51553	2.70072	7.81126	2.40687	9.36205
ENSGALG00000004276	-0.758261	0.00386283	416469	CHST12	416469 [Gene Symbol: CHST12] [Locus Tag: ] [Chromosome: 14] [Map Location: ] [Description: carbohydrate sulfotransferase 12] [Gene Type: protein-coding]	red	2.16345	1.62058	1.59949	1.70048	2.25225	2.17154	1.75013	1.58476	2.34117	3.00911	1.91717	0.314704	1.40196	1.20407	1.4452	2.18992	1.90208	3.32158	0.90579	1.3212
ENSGALG00000004293	-0.464104	0.0397068	421580	PLG	421580 [Gene Symbol: PLG] [Locus Tag: ] [Chromosome: 3] [Map Location: ] [Description: plasminogen] [Gene Type: protein-coding]	red	1284.22	732.526	1271.49	746.697	1173.08	1530.69	1002.86	1071.06	999.94	1452.87	1399.75	311.536	1013.22	1689.63	1093.9	1364.8	974.41	1353.9	274.455	1273.27
ENSGALG00000004304	0.616319	0.000702821	396334	TCF12	396334 [Gene Symbol: TCF12] [Locus Tag: ] [Chromosome: 10] [Map Location: ] [Description: transcription factor 12] [Gene Type: protein-coding]	yellow	15.1925	4.71269	17.0324	6.91939	16.1669	19.669	17.1253	12.6661	19.1421	20.4426	5.6819	2.85725	6.96483	22.2934	11.3811	14.3929	8.43049	15.0137	0.369438	21.3906
ENSGALG00000004309	-3.08648	0.042583	419201	GDAP1L1	419201 [Gene Symbol: GDAP1L1] [Locus Tag: ] [Chromosome: 20] [Map Location: ] [Description: ganglioside induced differentiation associated protein 1 like 1] [Gene Type: protein-coding]	red	0	0	0	0.030238	0	0	0	0	0	0	0	0	0.06824	0	0.048559	0.096153	0	0	0.051715	0
ENSGALG00000004324	-0.740266	0.00185375	416851	SETD1B	416851 [Gene Symbol: SETD1B] [Locus Tag: ] [Chromosome: 15] [Map Location: ] [Description: SET domain containing 1B] [Gene Type: protein-coding]	red	1.54005	1.62576	3.25952	2.02794	2.49461	1.94022	1.93969	2.00361	2.31972	1.94951	2.15087	1.44425	1.77223	3.53017	2.60622	2.29748	2.30615	2.37556	0.760008	2.00136
ENSGALG00000004328	-0.514025	0.022665	422999	IGHMBP2	422999 [Gene Symbol: IGHMBP2] [Locus Tag: ] [Chromosome: 5] [Map Location: ] [Description: immunoglobulin mu DNA binding protein 2] [Gene Type: protein-coding]	red	2.26248	2.0653	4.36871	2.62946	3.73909	3.72344	4.6727	2.30212	4.71173	3.73663	2.88388	1.80939	1.60492	4.47692	2.95602	2.63286	2.913	3.44134	0.968292	3.13035
ENSGALG00000004329	0.535138	0.0444446	416473	IQCE	-	yellow	3.23713	2.13645	6.01565	2.33892	6.27193	6.10524	4.58186	3.40317	4.72432	1.69709	1.45908	0.820968	0.86322	3.2906	1.93828	2.42461	2.15159	2.46676	0.629592	2.89351
ENSGALG00000004336	-2.13422	1.93e-09	428692	INPPL1	-	red	0	0.047475	0	0	0	0	0.040214	0	0	0.364127	0.127175	0.077835	0.175002	0.164128	0.12377	0.141199	0.282282	0.5023	0.210318	0.022826
ENSGALG00000004341	-0.988524	0.000793995	424430	LOC424430	-	red	4.45652	6.13603	6.25386	4.6673	5.23385	6.42563	7.1807	4.10406	7.50289	2.50894	6.34488	4.51161	3.3389	7.31796	9.30044	9.42559	8.7818	9.88838	4.28118	4.41169
ENSGALG00000004342	0.917339	0.000702821	415749	ORC6	415749 [Gene Symbol: ORC6] [Locus Tag: ] [Chromosome: 11] [Map Location: ] [Description: origin recognition complex subunit 6] [Gene Type: protein-coding]	yellow	5.96069	8.69699	7.06731	3.7618	7.19061	6.01703	3.99583	3.92196	2.80213	1.86316	3.144	0.797533	1.52918	4.48365	3.08935	2.62847	1.85555	2.05905	1.02149	5.29833
ENSGALG00000004345	0.755118	0.00819275	423706	OIT3	423706 [Gene Symbol: OIT3] [Locus Tag: ] [Chromosome: 6] [Map Location: ] [Description: oncoprotein induced transcript 3] [Gene Type: protein-coding]	yellow	96.1802	74.6797	87.0677	62.6878	146.103	113.092	80.8686	92.7389	143.529	47.5114	39.5337	6.93998	19.8824	18.8192	14.966	51.7557	20.7829	64.792	17.2663	42.0087
ENSGALG00000004346	-1.19768	2.13e-07	100857687	P2RY4	100857687 [Gene Symbol: P2RY4] [Locus Tag: ] [Chromosome: 4] [Map Location: ] [Description: pyrimidinergic receptor P2Y4] [Gene Type: protein-coding]	red	15.2772	17.2916	33.7871	21.4097	20.6463	19.2265	22.8625	16.459	26.9044	39.5952	37.5137	8.08711	27.7524	21.5313	14.0015	32.0264	39.5784	21.7618	15.0491	15.2861
ENSGALG00000004355	0.776722	0.018759	428942	MCU	428942 [Gene Symbol: MCU] [Locus Tag: ] [Chromosome: 6] [Map Location: ] [Description: mitochondrial calcium uniporter] [Gene Type: protein-coding]	yellow	9.92762	6.25878	12.5733	4.29745	14.5475	9.67007	11.335	6.98009	8.75861	7.00387	5.35306	1.50309	3.94823	3.41477	1.28774	3.77035	2.21772	2.57064	0.389065	6.16877
ENSGALG00000004358	-3.40262	0.0176347	416474	AMZ2	-	red	0	0	0	0.050388	0	0	0	0	0	0	0	0	0	0	0	0.124636	0	0.127418	0.147554	0
ENSGALG00000004365	-1.49295	0.00822258	-	-	-	red	1.8755	1.56894	1.25626	0.294128	1.03274	2.57698	0.520573	0.570172	0.576618	8.91919	1.23971	1.49482	3.22268	3.64874	1.28598	2.78197	0.453056	0.27891	0.310507	0.238344
ENSGALG00000004366	-0.570194	0.00256374	415944	BAP1	415944 [Gene Symbol: BAP1] [Locus Tag: ] [Chromosome: 26] [Map Location: ] [Description: BRCA1 associated protein 1] [Gene Type: protein-coding]	red	8.65249	8.18604	16.8763	11.4872	15.9159	11.9694	13.3705	9.64851	21.1881	14.7127	12.9091	5.98722	10.0968	13.9623	7.77853	9.92063	10.7129	10.8223	4.95013	7.62932
ENSGALG00000004367	-1.27006	4e-05	428693	AWAT1	428693 [Gene Symbol: AWAT1] [Locus Tag: ] [Chromosome: 4] [Map Location: ] [Description: acyl-CoA wax alcohol acyltransferase 1] [Gene Type: protein-coding]	red	109.758	122.299	115.542	155.393	129.584	159.2	123.211	145.597	224.925	159.16	149.335	62.0482	133.696	159.388	202.751	159.241	293.125	255.167	217.744	157.618
ENSGALG00000004372	-0.809683	1.31e-05	769141	MICU1	769141 [Gene Symbol: MICU1] [Locus Tag: ] [Chromosome: 6] [Map Location: ] [Description: mitochondrial calcium uptake 1] [Gene Type: protein-coding]	red	10.3654	11.8302	15.2916	15.1728	11.3112	14.716	12.4052	11.5622	19.1877	17.1523	13.5366	6.75215	11.7408	13.9642	9.78509	18.4958	12.379	12.4571	7.34627	8.88085
ENSGALG00000004378	-0.509953	0.0121619	417194	ASB6	417194 [Gene Symbol: ASB6] [Locus Tag: ] [Chromosome: 17] [Map Location: ] [Description: ankyrin repeat and SOCS box containing 6] [Gene Type: protein-coding]	red	3.68745	2.90354	4.8982	3.30776	5.93243	4.09915	4.10906	0.453269	4.79605	4.20118	3.77167	2.43832	2.57902	4.83152	3.78017	3.3803	3.44622	3.82035	1.47027	2.52643
ENSGALG00000004398	-0.834479	0.00525303	416476	CARD11	416476 [Gene Symbol: CARD11] [Locus Tag: ] [Chromosome: 14] [Map Location: ] [Description: caspase recruitment domain family member 11] [Gene Type: protein-coding]	red	1.55072	1.64054	2.13912	1.29929	2.59827	1.99863	2.93213	1.87042	4.48553	4.4004	2.18711	2.0422	1.81525	3.64489	2.14876	2.98645	2.02081	4.4993	0.742964	0.758534
ENSGALG00000004410	-0.665925	0.00010369	423708	ANAPC16	423708 [Gene Symbol: ANAPC16] [Locus Tag: ] [Chromosome: 6] [Map Location: ] [Description: anaphase promoting complex subunit 16] [Gene Type: protein-coding]	red	6.80105	4.98157	12.1741	4.84101	27.2427	5.87386	21.2933	13.7547	25.9344	30.9043	26.9944	6.57227	3.14126	5.96385	3.82271	8.11526	3.93371	5.43176	2.21174	4.43629
ENSGALG00000004424	-0.830089	0.00605706	424431	SEC16B	424431 [Gene Symbol: SEC16B] [Locus Tag: ] [Chromosome: 8] [Map Location: ] [Description: SEC16 homolog B, endoplasmic reticulum export factor] [Gene Type: protein-coding]	red	8.94398	11.4029	13.4327	13.5235	17.6218	13.0428	11.836	12.8754	19.1389	9.42474	14.9997	8.6592	7.76947	11.1124	14.9451	10.903	13.2025	12.6233	13.9731	9.96363
ENSGALG00000004425	0.604758	0.0427386	416368	SCAMP1	-	yellow	10.285	5.93383	8.74389	4.13041	12.6821	8.70542	5.22018	4.59741	4.97654	2.85805	2.62582	0.882641	1.47764	6.39544	4.85546	2.0577	3.26778	6.4893	0.736144	5.97269
ENSGALG00000004444	1.7535	5.92e-05	415751	SHCBP1	-	yellow	1.2417	0.206173	3.23401	0.271855	1.26755	1.72204	3.6391	0.672951	2.00711	0	0	0.087366	0.146776	0.33724	0.050456	0.189237	0.108071	0	0	0.865442
ENSGALG00000004491	1.12012	0.00259922	416370	DMGDH	416370 [Gene Symbol: DMGDH] [Locus Tag: ] [Chromosome: Z] [Map Location: ] [Description: dimethylglycine dehydrogenase] [Gene Type: protein-coding]	yellow	45.2664	33.2558	54.7657	28.5248	32.8103	37.9891	29.4647	20.8968	12.5428	11.608	18.3787	3.76777	13.9962	36.6425	22.1109	9.53807	9.35388	21.2357	1.10168	31.0739
ENSGALG00000004496	-0.770209	0.00017076	100858009	TNIP1	100858009 [Gene Symbol: TNIP1] [Locus Tag: ] [Chromosome: 13] [Map Location: ] [Description: TNFAIP3 interacting protein 1] [Gene Type: protein-coding]	red	33.8905	32.3264	52.3084	45.6281	54.6835	48.0048	36.9176	29.8345	70.4996	56.9269	39.4109	13.5139	29.0833	36.9226	34.8985	56.6185	48.0384	60.3272	30.9514	41.1467
ENSGALG00000004515	1.90296	4.61e-07	-	-	-	yellow	3.49297	1.56455	7.34963	1.35135	3.3651	7.33562	5.00174	5.78755	1.74853	0.273681	0.744551	0.231194	0.22182	3.15235	2.03257	0.464852	0.751242	0.928725	0.21554	1.86317
ENSGALG00000004517	-1.54489	5.2e-07	771158	PARP3	771158 [Gene Symbol: PARP3] [Locus Tag: ] [Chromosome: 12] [Map Location: ] [Description: poly(ADP-ribose) polymerase family member 3] [Gene Type: protein-coding]	red	0.489465	1.39582	2.60734	2.41734	2.47467	1.75586	2.13339	3.62893	2.86452	2.25764	2.07269	1.18413	1.92688	3.94429	1.99965	5.87715	5.89554	4.91777	3.09503	1.22868
ENSGALG00000004521	-2.75403	4.91e-11	427638	GPX3	-	red	775.116	1735.93	1108.46	1252.99	667.963	1496.13	1542.43	1488.46	1481.72	5698.41	2614.09	2105.68	3783.88	3026.42	3097.21	4408.93	4509.45	3564.84	8521.39	1085.16
ENSGALG00000004591	-0.818278	0.00423579	424440	SERPINC1	424440 [Gene Symbol: SERPINC1] [Locus Tag: ] [Chromosome: 8] [Map Location: ] [Description: serpin family C member 1] [Gene Type: protein-coding]	red	1011.08	875.539	1257.49	788.358	1055.9	1304.58	814.511	849.419	1123.04	851.221	728.199	247.955	675.806	1260	901.664	1611.94	1765.31	1737.89	616.22	1088.02
ENSGALG00000004593	0.858196	0.00220818	419209	SULF2	-	yellow	11.4626	5.13486	10.9008	9.35866	20.164	15.699	10.1269	8.27693	13.1948	5.44238	4.67248	1.2365	4.20936	4.1005	1.32956	4.90979	2.70617	6.40345	0.070849	6.96238
ENSGALG00000004594	-2.59156	6.48e-23	414741	CD74	414741 [Gene Symbol: CD74] [Locus Tag: ] [Chromosome: 13] [Map Location: ] [Description: CD74 molecule] [Gene Type: protein-coding]	red	143.187	157.385	147.893	124.795	297.155	185.62	174.6	259.253	272.424	614.498	369.629	312.217	464.704	822.904	336.347	747.069	905.849	1395.59	467.113	138.427
ENSGALG00000004598	-0.863988	0.0404497	416875	CUX2	-	red	4.20723	1.67577	9.56762	6.95009	10.779	6.67634	12.0592	9.35206	8.03085	15.5557	5.94484	7.59396	5.74239	6.37614	9.17818	5.34366	3.66074	6.21459	4.12395	3.67031
ENSGALG00000004604	-0.673641	0.00708827	417202	CCBL1	417202 [Gene Symbol: CCBL1] [Locus Tag: ] [Chromosome: 17] [Map Location: ] [Description: cysteine conjugate-beta lyase, cytoplasmic] [Gene Type: protein-coding]	red	8.17254	5.10153	12.7787	5.55896	18.7848	7.41247	6.17084	4.79183	6.34737	5.32841	5.93349	3.36566	3.80952	9.52604	8.99676	18.85	6.65785	17.6612	4.74958	7.87745
ENSGALG00000004618	0.69932	0.00382407	417605	TAX1BP3	417605 [Gene Symbol: TAX1BP3] [Locus Tag: ] [Chromosome: 19] [Map Location: ] [Description: Tax1 binding protein 3] [Gene Type: protein-coding]	yellow	22.2477	23.2914	25.0832	17.519	29.5381	23.3994	11.5004	9.25186	13.0476	11.4237	8.04306	2.3074	7.37709	18.0219	6.40783	9.85938	5.06527	11.1452	3.55129	19.5984
ENSGALG00000004631	-1.53641	0.0237929	419492	DRAXIN	419492 [Gene Symbol: DRAXIN] [Locus Tag: ] [Chromosome: 21] [Map Location: ] [Description: dorsal inhibitory axon guidance protein] [Gene Type: protein-coding]	red	0.194034	0.034441	0.166902	0.350579	0.403705	0.144129	0	0.116362	0.315915	0.46109	0.218943	0.09313	0.134511	0.079987	0.101049	0.174102	0.208728	0.67085	0	0.123069
ENSGALG00000004637	-1.17607	3.18e-05	417607	SHPK	417607 [Gene Symbol: SHPK] [Locus Tag: ] [Chromosome: 19] [Map Location: ] [Description: sedoheptulokinase] [Gene Type: protein-coding]	red	15.7576	18.1852	23.636	24.7637	19.3004	18.9063	18.8811	17.705	15.9798	26.2758	19.5973	27.0909	23.998	37.7407	36.5792	17.1719	21.2648	27.0574	14.8441	14.5663
ENSGALG00000004648	0.629125	0.0143855	415765	PDCD5	415765 [Gene Symbol: PDCD5] [Locus Tag: ] [Chromosome: 11] [Map Location: ] [Description: programmed cell death 5] [Gene Type: protein-coding]	yellow	72.6359	78.9463	66.035	53.6661	78.3135	67.3107	58.5871	52.5468	34.6544	40.7871	37.8716	14.0116	22.9061	54.9664	40.704	25.9308	15.1721	28.5683	15.747	59.813
ENSGALG00000004653	-1.95931	0.0165334	-	-	-	red	0	0.204659	0.109244	0.096314	0.11951	0.025662	0.107278	0.055931	0	0.278451	0	0.184779	0.048267	0.127067	0.18736	0.057865	0.052862	0.13157	0.336758	0.033566
ENSGALG00000004657	-0.902634	0.00115249	419495	FBXO2	419495 [Gene Symbol: FBXO2] [Locus Tag: ] [Chromosome: 21] [Map Location: ] [Description: F-box protein 2] [Gene Type: protein-coding]	red	1.34871	1.66959	2.36659	1.65655	2.64814	1.55531	1.79027	0.918067	2.39547	2.15738	1.57471	1.31919	1.01579	3.06713	3.22378	2.34	1.37722	2.2705	1.1174	1.22604
ENSGALG00000004684	0.556487	0.0461331	415951	IPPK	415951 [Gene Symbol: IPPK] [Locus Tag: ] [Chromosome: 12] [Map Location: ] [Description: inositol-pentakisphosphate 2-kinase] [Gene Type: protein-coding]	yellow	4.70409	4.2646	4.81928	5.80421	9.98311	10.0113	3.75329	7.69801	5.46496	4.25424	2.58341	1.78834	3.4201	5.9965	2.56995	3.19592	2.06664	2.92806	0.760825	7.65644
ENSGALG00000004687	1.97015	0.000127629	415952	CENPP	415952 [Gene Symbol: CENPP] [Locus Tag: ] [Chromosome: 12] [Map Location: ] [Description: centromere protein P] [Gene Type: protein-coding]	yellow	3.62893	1.92988	6.18646	1.57979	2.15204	4.00324	4.32471	2.62594	1.64345	0	0.861501	0	0.149091	2.18382	1.17897	0.108714	0.314341	0.619268	0	0
ENSGALG00000004689	0.704131	0.00804432	417209	PKN3	417209 [Gene Symbol: PKN3] [Locus Tag: ] [Chromosome: 17] [Map Location: ] [Description: protein kinase N3] [Gene Type: protein-coding]	yellow	1.07958	1.27077	2.393	1.30489	2.39164	1.62938	1.67059	0.723291	2.24308	0.347291	0.629369	0.370567	0.153718	1.25202	0.743945	0.643998	0.304011	0.627929	0.232616	0.849741
ENSGALG00000004710	0.918892	0.0143985	415421	TMOD3	415421 [Gene Symbol: TMOD3] [Locus Tag: ] [Chromosome: 10] [Map Location: ] [Description: tropomodulin 3] [Gene Type: protein-coding]	yellow	13.552	11.455	13.9625	6.55374	20.0233	14.9376	12.0654	7.52842	4.47003	7.72802	7.36146	1.33721	3.64737	5.67063	1.94357	4.58383	2.07112	4.49008	0.565532	11.4524
ENSGALG00000004722	1.42705	0.0156237	415954	ASPN	415954 [Gene Symbol: ASPN] [Locus Tag: ] [Chromosome: 12] [Map Location: ] [Description: asporin] [Gene Type: protein-coding]	yellow	1.17423	0.652843	0.777451	1.43681	2.76628	1.52545	0.341386	0.154684	0.223281	0.193111	0.206179	0.136169	0.164501	0.1947	0.113523	0.141265	0.09159	0.405353	0	0.679119
ENSGALG00000004728	0.313535	0.0443565	424446	RGL1	424446 [Gene Symbol: RGL1] [Locus Tag: ] [Chromosome: 8] [Map Location: ] [Description: ral guanine nucleotide dissociation stimulator like 1] [Gene Type: protein-coding]	yellow	13.5707	11.5701	14.6432	11.5956	19.5937	17.8833	17.456	9.99594	16.7318	4.26268	9.44721	3.36499	2.65968	6.53571	4.98769	9.72427	4.8653	8.41534	2.78803	10.2474
ENSGALG00000004736	0.571949	0.00816633	419213	STAU1	419213 [Gene Symbol: STAU1] [Locus Tag: ] [Chromosome: 20] [Map Location: ] [Description: staufen double-stranded RNA binding protein 1] [Gene Type: protein-coding]	yellow	45.4685	37.2407	45.0815	21.5194	48.2881	55.7318	45.0281	30.4726	30.0782	27.5649	26.5353	6.13915	16.5874	24.574	12.1588	18.2762	12.6181	15.6527	4.82984	30.5183
ENSGALG00000004745	-0.72639	0.0107919	416497	NATD1	416497 [Gene Symbol: NATD1] [Locus Tag: ] [Chromosome: 14] [Map Location: ] [Description: N-acetyltransferase domain containing 1] [Gene Type: protein-coding]	red	4.32153	2.74087	5.87022	3.54689	4.59052	6.95066	6.95675	4.69821	5.17593	4.90261	2.88057	1.66365	3.74598	5.11681	5.22568	8.35393	7.1436	6.98415	3.47292	4.80998
ENSGALG00000004747	-1.94019	0.00600333	-	-	-	red	0.172294	0	0.088703	0.109433	0.208241	0	0.140247	0.236871	0.303746	0.174649	0.288104	0.487041	0.378819	0.167762	0.284159	0.178884	0.272526	0.205663	0.203468	0
ENSGALG00000004760	-1.4876	7.13e-07	416881	TMEM116	416881 [Gene Symbol: TMEM116] [Locus Tag: ] [Chromosome: 15] [Map Location: ] [Description: transmembrane protein 116] [Gene Type: protein-coding]	red	2.32696	0.836643	1.92776	3.19185	1.97799	2.12548	1.80641	1.41732	3.03051	2.4462	2.0079	2.21522	1.66553	3.23718	7.80649	4.94541	2.82331	9.75198	1.71383	1.98769
ENSGALG00000004771	-0.788411	0.00890568	428197	C1QB	428197 [Gene Symbol: C1QB] [Locus Tag: ] [Chromosome: 21] [Map Location: ] [Description: complement C1q B chain] [Gene Type: protein-coding]	red	114.214	161.987	118.094	96.4813	235.55	115.149	120.47	166.103	241.496	124.655	163.998	44.8418	73.6062	176.912	58.766	186.364	158.994	335.768	82.5603	81.8891
ENSGALG00000004793	-0.68765	0.00688538	-	-	-	red	32.739	40.445	39.3972	43.4593	25.5369	26.5989	43.4512	25.963	68.3324	47.9337	37.9681	17.2635	40.0498	37.8812	31.6095	51.4722	28.975	37.4456	23.7657	23.2639
ENSGALG00000004832	-0.890686	0.000393042	428698	RBM41	428698 [Gene Symbol: RBM41] [Locus Tag: ] [Chromosome: 4] [Map Location: ] [Description: RNA binding motif protein 41] [Gene Type: protein-coding]	red	1.51116	1.45834	2.07008	1.25313	2.24654	1.5839	2.04387	2.3886	2.79843	1.95076	2.07352	1.62325	1.61338	3.1702	2.22677	2.28731	2.30842	2.15025	1.02009	1.61841
ENSGALG00000004833	-0.656816	0.0255812	414142	P3H1	414142 [Gene Symbol: P3H1] [Locus Tag: ] [Chromosome: 21] [Map Location: ] [Description: prolyl 3-hydroxylase 1] [Gene Type: protein-coding]	red	9.7316	10.1699	14.9775	11.7452	17.3555	12.5504	11.1511	13.1105	26.7945	11.1263	11.5886	2.24083	5.5182	10.1162	4.6237	23.0795	16.0776	19.1524	5.7886	10.7109
ENSGALG00000004845	-1.27856	0.00573753	425202	TIMM10	425202 [Gene Symbol: TIMM10] [Locus Tag: ] [Chromosome: 5] [Map Location: ] [Description: translocase of inner mitochondrial membrane 10] [Gene Type: protein-coding]	red	16.7951	41.4697	59.7782	57.3301	28.0303	27.889	48.609	49.2257	88.0338	51.5605	33.0605	23.2143	35.2129	26.6682	58.1869	44.8124	74.4935	59.6737	84.8141	33.6013
ENSGALG00000004848	0.758156	0.000381571	386575	YBX1	386575 [Gene Symbol: YBX1] [Locus Tag: ] [Chromosome: 21] [Map Location: ] [Description: Y-box binding protein 1] [Gene Type: protein-coding]	yellow	690.543	625.414	697.843	603.641	431.383	561.292	646.546	445.056	636.36	367.245	304.482	97.1666	238.465	314.861	337.777	264.707	226.878	209.859	87.6655	522.525
ENSGALG00000004856	-0.578402	0.00233123	422183	NUP62	422183 [Gene Symbol: NUP62] [Locus Tag: ] [Chromosome: 4] [Map Location: ] [Description: nucleoporin 62] [Gene Type: protein-coding]	red	6.58192	6.64048	11.6477	6.81517	11.4691	7.65739	8.49062	6.11652	11.9246	9.72376	7.27177	2.84335	6.68619	10.9913	4.58186	10.1096	8.39082	8.32112	3.67205	4.35063
ENSGALG00000004869	-0.364684	0.011523	416891	ISCU	416891 [Gene Symbol: ISCU] [Locus Tag: ] [Chromosome: 15] [Map Location: ] [Description: iron-sulfur cluster assembly enzyme] [Gene Type: protein-coding]	red	104.661	114.844	122.911	87.5448	112.312	110.866	92.1186	78.9396	113.076	108.939	85.1221	41.175	72.1755	126.129	94.1797	102.938	82.222	107.592	50.7313	97.8033
ENSGALG00000004875	-0.736442	0.00198115	416508	PEMT	416508 [Gene Symbol: PEMT] [Locus Tag: ] [Chromosome: 14] [Map Location: ] [Description: phosphatidylethanolamine N-methyltransferase] [Gene Type: protein-coding]	red	328.53	216.634	437.226	230.011	236.179	344.943	294.228	313.026	368.581	299.002	383.891	90.4465	295.072	283.208	241.731	483.016	323.473	337.252	208.788	255.425
ENSGALG00000004893	-0.947659	0.003938	-	-	-	red	3.5869	3.68276	4.25759	4.80972	5.40915	5.42657	6.18049	4.7736	11.4405	8.55514	5.24425	1.47525	5.30429	5.51997	2.48372	7.46404	6.52693	12.6005	3.85572	4.85584
ENSGALG00000004897	1.5644	1.99e-06	425204	GTSE1	-	yellow	2.58098	2.19541	6.29174	1.55506	3.23795	3.87968	3.46665	3.55758	2.69782	0.379202	0.588294	0.152314	0.298176	2.57629	0.970354	1.0515	0.598526	1.21419	0.201414	1.76071
ENSGALG00000004901	-0.34442	0.0274384	416893	CORO1C	416893 [Gene Symbol: CORO1C] [Locus Tag: ] [Chromosome: 15] [Map Location: ] [Description: coronin 1C] [Gene Type: protein-coding]	red	21.0312	24.2591	28.9673	17.9871	20.8082	14.5333	23.5011	22.7528	27.7994	15.0824	21.019	3.66844	9.69005	24.0024	13.7842	21.8627	16.7503	32.8967	7.55012	18.5262
ENSGALG00000004902	-0.792905	0.0359583	416509	TOM1L2	416509 [Gene Symbol: TOM1L2] [Locus Tag: ] [Chromosome: 14] [Map Location: ] [Description: target of myb1 like 2 membrane trafficking protein] [Gene Type: protein-coding]	red	5.98135	3.57501	12.9177	5.66982	10.8411	13.6389	17.2578	12.531	14.1038	7.39352	5.49289	4.35434	5.77707	12.087	8.66209	14.4836	19.9047	16.2135	3.00934	9.28229
ENSGALG00000004936	-2.33551	0.0109325	769706	GLRA4	769706 [Gene Symbol: GLRA4] [Locus Tag: ] [Chromosome: 4] [Map Location: ] [Description: glycine receptor alpha 4] [Gene Type: protein-coding]	red	0.441311	0.708804	0	0	0	0	0.367721	0	0.307497	1.73912	0.545522	0	0	1.05332	0	2.6508	0	2.77671	0.136173	0
ENSGALG00000004958	-1.07491	1.42e-05	374075	BTK	374075 [Gene Symbol: BTK] [Locus Tag: ] [Chromosome: 4] [Map Location: ] [Description: Bruton tyrosine kinase] [Gene Type: protein-coding]	red	2.50825	3.38356	4.34798	2.22864	4.68163	2.6467	3.43536	1.79571	5.7544	3.30209	3.72745	1.43534	2.55453	5.72822	3.14715	5.03244	4.27764	9.96223	2.44003	2.12978
ENSGALG00000004960	1.59077	6.95e-06	373992	FBN1	-	yellow	10.749	8.15646	7.91081	9.35399	12.9875	11.368	11.428	4.06156	8.63709	1.7648	3.38213	0.213498	1.36619	3.06366	2.02059	3.08004	1.20009	3.20946	0.075596	6.04489
ENSGALG00000004971	-0.60106	0.0356525	417221	URM1	417221 [Gene Symbol: URM1] [Locus Tag: ] [Chromosome: 17] [Map Location: ] [Description: ubiquitin related modifier 1] [Gene Type: protein-coding]	red	56.3771	52.9762	39.6044	49.6446	38.7275	37.8333	51.4994	37.369	59.4539	49.0649	38.8502	27.5807	46.6252	47.7561	44.9568	34.9512	47.859	43.9762	35.9673	43.6515
ENSGALG00000004974	0.815426	0.0143787	373928	PPARG	373928 [Gene Symbol: PPARG] [Locus Tag: ] [Chromosome: 12] [Map Location: ] [Description: peroxisome proliferator-activated receptor gamma] [Gene Type: protein-coding]	yellow	2.63307	3.32495	2.99592	2.06111	5.12146	4.84073	3.28163	1.87604	2.72984	1.54749	1.32763	0.467489	0.372761	2.3615	0.926715	1.4143	0.269343	1.04059	0.231215	2.24485
ENSGALG00000004975	-0.761686	0.000318071	769755	MGTNIPA2L	769755 [Gene Symbol: MGTNIPA2L] [Locus Tag: ] [Chromosome: 4] [Map Location: ] [Description: magnesium transporter NIPA2-like] [Gene Type: protein-coding]	red	7.1307	7.23493	6.34045	6.09752	7.5913	7.11824	4.6831	4.94455	7.06198	4.76618	4.57652	3.69303	3.04915	9.11067	8.27709	9.42401	7.42844	9.51832	3.8266	6.69769
ENSGALG00000004997	-0.627878	0.00416113	416515	FLII	416515 [Gene Symbol: FLII] [Locus Tag: ] [Chromosome: 14] [Map Location: ] [Description: FLII, actin remodeling protein] [Gene Type: protein-coding]	red	6.92281	7.41061	15.2258	9.749	15.9568	10.472	10.412	8.73595	15.967	7.91412	8.43527	3.84564	5.23532	10.6677	6.95056	15.8555	12.669	14.4485	5.1566	7.41719
ENSGALG00000004999	-0.501222	0.0191955	422192	TAF7L	422192 [Gene Symbol: TAF7L] [Locus Tag: ] [Chromosome: 4] [Map Location: ] [Description: TATA-box binding protein associated factor 7 like] [Gene Type: protein-coding]	red	15.2546	21.016	21.282	13.2748	19.9274	14.9869	18.5611	11.3801	21.4072	20.3306	17.1421	8.62021	11.3943	18.549	12.0071	17.0866	17.0417	18.2691	5.99253	11.3441
ENSGALG00000005000	-1.58978	5.38e-08	423730	COMTD1	423730 [Gene Symbol: COMTD1] [Locus Tag: ] [Chromosome: 6] [Map Location: ] [Description: catechol-O-methyltransferase domain containing 1] [Gene Type: protein-coding]	red	111.735	294.974	176.183	83.7337	134.431	310.782	215.813	262.071	263.844	904.641	471.527	179.438	335.686	758.099	235.726	395.96	306.886	373.95	186.674	118.681
ENSGALG00000005005	-0.7694	0.00649551	416516	MIEF2	416516 [Gene Symbol: MIEF2] [Locus Tag: ] [Chromosome: 14] [Map Location: ] [Description: mitochondrial elongation factor 2] [Gene Type: protein-coding]	red	3.89428	3.39384	4.66835	3.62222	5.18363	3.25394	2.4898	2.4638	3.35801	2.61756	3.57861	1.03599	1.75644	5.53452	3.25914	4.85001	5.52878	4.86309	2.35141	4.67917
ENSGALG00000005006	0.761924	0.00345534	415784	UBA2	415784 [Gene Symbol: UBA2] [Locus Tag: ] [Chromosome: 11] [Map Location: ] [Description: ubiquitin like modifier activating enzyme 2] [Gene Type: protein-coding]	yellow	20.1726	15.8832	20.3593	12.2456	36.9968	28.8165	16.9576	12.6092	15.0279	6.0795	11.0736	5.38217	3.53305	15.376	11.4602	5.26279	4.1047	7.09243	3.7105	17.0442
ENSGALG00000005011	1.20392	0.0412703	426482	SHC4	-	yellow	0.750455	0.521312	0.611036	0.584306	0.418049	0.359637	0.438245	0.059387	0.217711	0.402719	0.093755	0.05754	0.18977	0.270251	0.118241	0.092964	0.038709	0.030016	0.12982	0.379262
ENSGALG00000005016	0.679808	0.0092687	426810	ZNF608	426810 [Gene Symbol: ZNF608] [Locus Tag: ] [Chromosome: Z] [Map Location: ] [Description: zinc finger protein 608] [Gene Type: protein-coding]	yellow	3.68031	3.87697	4.78262	4.65742	7.88808	7.36698	3.35439	3.18982	6.93775	3.32626	1.86678	1.54323	1.88992	3.39886	3.24085	2.05455	1.2246	2.05614	0.58562	3.07248
ENSGALG00000005024	-1.50516	0.000601684	415972	EFCC1	415972 [Gene Symbol: EFCC1] [Locus Tag: ] [Chromosome: 12] [Map Location: ] [Description: EF-hand and coiled-coil domain containing 1] [Gene Type: protein-coding]	red	0.175276	0.073238	0.387594	0.332693	0.73052	0.676339	0.333742	0.256562	0.457837	0.302279	0	0.339959	0.376845	0.148953	0.162027	1.07812	1.86244	0.421143	0.09679	0.10747
ENSGALG00000005031	-1.91097	0.0169494	422193	DRP2	422193 [Gene Symbol: DRP2] [Locus Tag: ] [Chromosome: 4] [Map Location: ] [Description: dystrophin related protein 2] [Gene Type: protein-coding]	red	0	0	0	0	0	0	0	0	0.05026	0	0	0.018694	0.038872	0	0.085106	0	0.041343	0.021289	0.028019	0
ENSGALG00000005034	0.881109	2.19e-07	415974	ACAD9	415974 [Gene Symbol: ACAD9] [Locus Tag: ] [Chromosome: 12] [Map Location: ] [Description: acyl-CoA dehydrogenase family member 9] [Gene Type: protein-coding]	yellow	496.554	393.426	572.708	271.432	556.865	467.039	440.003	252.578	350.794	179.97	194.705	68.1633	138.143	244.946	282.421	223.514	163.091	135.083	55.4606	363.06
ENSGALG00000005038	1.63849	8.41e-05	395207	CENPI	395207 [Gene Symbol: CENPI] [Locus Tag: ] [Chromosome: 4] [Map Location: ] [Description: centromere protein I] [Gene Type: protein-coding]	yellow	1.22726	0.74031	2.86121	0.515033	0.752494	2.39983	1.60304	1.64436	1.35448	0.042336	0.107601	0.03447	0.092558	0.744232	0.405418	0.286011	0.368405	0.48655	0.109189	0.459038
ENSGALG00000005052	-2.67466	0.0470457	100858944	GPR34L	100858944 [Gene Symbol: GPR34L] [Locus Tag: ] [Chromosome: 4] [Map Location: ] [Description: G-protein coupled receptor 34-like] [Gene Type: protein-coding]	red	0.056095	0.064072	0.062444	0	0	0.061163	0	0.097182	0.150075	0.179878	0.06827	0.06264	0.077233	0	0.096858	0.166646	0.187427	0.236849	0.114808	0
ENSGALG00000005063	-0.965284	0.0128849	395182	ST6GALNAC4	395182 [Gene Symbol: ST6GALNAC4] [Locus Tag: ] [Chromosome: 17] [Map Location: ] [Description: ST6 N-acetylgalactosaminide alpha-2,6-sialyltransferase 4] [Gene Type: protein-coding]	red	2.20598	3.37366	4.05598	3.40003	2.95007	3.81993	2.09791	4.71193	6.01947	3.87768	2.34606	1.14136	2.19295	3.42755	2.35634	5.91391	4.213	6.22107	4.85969	2.35597
ENSGALG00000005077	0.921067	0.00460513	422199	F8	422199 [Gene Symbol: F8] [Locus Tag: ] [Chromosome: 4] [Map Location: ] [Description: coagulation factor VIII] [Gene Type: protein-coding]	yellow	3.04655	3.14821	4.9781	2.74243	8.06942	3.5961	4.96473	3.53275	8.68605	1.12289	1.60734	0.259002	0.593708	1.00406	0.906965	1.96927	1.18972	2.83653	0.927164	1.8389
ENSGALG00000005078	0.784325	0.041735	415977	NUP210	-	yellow	9.9624	2.80225	18.2245	4.02948	11.1594	12.5475	8.81655	5.19821	5.52057	3.83556	4.98865	1.37804	3.62598	4.60973	2.63953	6.27963	2.31836	2.44652	0.188684	5.17682
ENSGALG00000005079	0.707494	0.0340939	396422	VCL	396422 [Gene Symbol: VCL] [Locus Tag: ] [Chromosome: 6] [Map Location: ] [Description: vinculin] [Gene Type: protein-coding]	yellow	4.599	1.60251	7.30929	3.08252	10.1372	7.24022	5.40946	3.55706	10.1487	3.39968	1.93212	0.626149	1.71723	2.17649	0.817771	3.94	0.770223	2.32462	0.078873	3.43112
ENSGALG00000005080	0.824818	0.011523	424455	C8H1orf27	424455 [Gene Symbol: C8H1orf27] [Locus Tag: ] [Chromosome: 8] [Map Location: ] [Description: chromosome 8 C1orf27 homolog] [Gene Type: protein-coding]	yellow	15.5713	17.36	16.9589	7.55099	16.4431	17.6587	10.101	7.64801	3.94126	6.61682	6.5945	2.81879	3.4315	10.8748	11.9464	4.01662	2.73984	5.12421	2.14187	13.3728
ENSGALG00000005094	-2.09341	5e-09	416523	GRAPL	-	red	0.452996	2.8193	1.4209	0.840091	2.76577	1.91394	2.08866	3.73973	3.13752	6.88708	6.02277	2.22152	3.38148	4.27595	2.46426	6.31032	6.56638	10.8752	4.5683	1.27657
ENSGALG00000005099	-2.16988	1.1e-05	395220	ORM1	395220 [Gene Symbol: ORM1] [Locus Tag: ] [Chromosome: 17] [Map Location: ] [Description: orosomucoid 1 (ovoglycoprotein)] [Gene Type: protein-coding]	red	1068.98	1115.93	1475.65	911.581	1174.56	3666.77	1165.41	4625.99	1818.33	4151.51	5979.11	1198.23	1869.55	3143.13	2876.25	4393.61	6482.45	7158.58	7633.84	4272.26
ENSGALG00000005120	1.21288	0.00273455	427583	FBLN2	427583 [Gene Symbol: FBLN2] [Locus Tag: ] [Chromosome: 12] [Map Location: ] [Description: fibulin 2] [Gene Type: protein-coding]	yellow	1.9124	0.480188	1.62875	1.42827	4.66651	2.0514	2.35114	0.571563	2.80645	0.783296	0.188038	0.023847	0.184262	0.551825	0.030705	0.906691	0.323307	0.567201	0.033199	1.60939
ENSGALG00000005132	0.451055	0.0387708	415789	FAM96B	415789 [Gene Symbol: FAM96B] [Locus Tag: ] [Chromosome: 11] [Map Location: ] [Description: family with sequence similarity 96 member B] [Gene Type: protein-coding]	yellow	56.2373	59.2134	66.6014	42.3824	72.3659	51.6539	39.4903	48.8465	46.979	36.2086	23.3649	10.2946	16.4123	37.8613	40.3809	21.6011	16.4995	33.81	16.3964	54.7878
ENSGALG00000005139	0.540868	0.0196065	395272	CLTC	395272 [Gene Symbol: CLTC] [Locus Tag: ] [Chromosome: 19] [Map Location: ] [Description: clathrin heavy chain] [Gene Type: protein-coding]	yellow	32.7438	28.6502	44.4432	20.9982	57.1269	47.1792	30.1981	21.7357	34.4647	20.9348	18.2317	3.37765	11.5053	25.2997	9.68015	27.3763	13.8478	21.5685	3.90255	33.4129
ENSGALG00000005140	1.48398	0.000114466	415790	RRAD	415790 [Gene Symbol: RRAD] [Locus Tag: ] [Chromosome: 11] [Map Location: ] [Description: RRAD, Ras related glycolysis inhibitor and calcium channel regulator] [Gene Type: protein-coding]	yellow	2.25797	5.32801	1.21217	2.20927	2.93945	2.21613	1.14363	0.728698	2.21793	0.657059	0.385433	0.267406	0.441245	1.17711	0.876144	0.285555	0.374813	0.759583	0.260191	2.50307
ENSGALG00000005146	0.813619	0.00325104	427550	PDP2	427550 [Gene Symbol: PDP2] [Locus Tag: ] [Chromosome: 11] [Map Location: ] [Description: pyruvate dehyrogenase phosphatase catalytic subunit 2] [Gene Type: protein-coding]	yellow	32.6784	25.9199	46.5838	22.6469	50.824	43.8175	24.9417	19.2479	29.9905	21.9166	22.7628	5.53209	15.2215	33.7851	16.968	16.9416	6.91605	10.8259	2.99383	41.6229
ENSGALG00000005158	0.57167	0.00227835	424806	WDFY1	424806 [Gene Symbol: WDFY1] [Locus Tag: ] [Chromosome: 9] [Map Location: ] [Description: WD repeat and FYVE domain containing 1] [Gene Type: protein-coding]	yellow	15.4049	11.4827	20.1604	8.88654	22.0046	21.113	13.6059	11.1392	10.1932	7.03079	7.261	2.36457	6.30809	10.9716	8.04167	8.82947	5.23429	8.29333	2.31374	15.1932
ENSGALG00000005160	0.788805	0.00277684	417635	VMP1	417635 [Gene Symbol: VMP1] [Locus Tag: ] [Chromosome: 19] [Map Location: ] [Description: vacuole membrane protein 1] [Gene Type: protein-coding]	yellow	73.1788	101.126	53.6207	75.4273	113.057	81.5994	65.6954	51.5033	61.2564	49.0081	32.6162	12.7076	16.9734	41.6699	33.2011	24.6506	12.2157	31.4846	9.79684	69.4849
ENSGALG00000005171	0.773384	0.0295271	424807	AP1S3	424807 [Gene Symbol: AP1S3] [Locus Tag: ] [Chromosome: 9] [Map Location: ] [Description: adaptor related protein complex 1 subunit sigma 3] [Gene Type: protein-coding]	yellow	36.7093	26.1189	36.1746	19.7395	65.2612	73.3933	24.1627	33.8528	32.612	9.67535	7.82017	3.70664	5.83899	27.4649	20.9311	16.5451	16.271	31.4799	10.9339	40.9895
ENSGALG00000005204	-1.51647	0.0107465	769847	GSTT1L	-	red	81.3764	7.08188	84.1323	39.4323	53.2986	16.4969	11.2765	19.7533	28.7848	27.0759	11.7307	16.2623	23.4866	54.9111	59.8516	173.302	106.5	32.1778	27.9406	13.2359
ENSGALG00000005206	0.67916	0.00485006	424810	ACSL3	424810 [Gene Symbol: ACSL3] [Locus Tag: ] [Chromosome: 9] [Map Location: ] [Description: acyl-CoA synthetase long chain family member 3] [Gene Type: protein-coding]	yellow	17.3182	14.7992	19.7364	14.9792	19.3339	17.9454	15.0941	11.4168	11.9375	8.36192	10.3369	1.88105	6.1835	11.2912	8.23021	8.84588	6.0024	7.20595	1.03349	16.4024
ENSGALG00000005209	1.03876	5.8e-05	420384	AQP1	420384 [Gene Symbol: AQP1] [Locus Tag: ] [Chromosome: 2] [Map Location: ] [Description: aquaporin 1] [Gene Type: protein-coding]	yellow	46.0935	38.9668	24.3001	39.3495	56.4435	34.8315	28.2997	20.8723	24.8211	18.9552	10.4741	5.46325	8.88482	11.2765	7.38228	10.6894	6.08637	15.3467	3.37188	33.7462
ENSGALG00000005212	1.51308	0.0253215	420385	GHRHR	420385 [Gene Symbol: GHRHR] [Locus Tag: ] [Chromosome: 2] [Map Location: ] [Description: growth hormone releasing hormone receptor] [Gene Type: protein-coding]	yellow	1.69131	0.536144	0.358238	0	0.390056	0.899681	0.323729	0.274356	0.090283	0.165589	0	0.146936	0.069822	0.163076	0.20144	0	0.133299	0.123769	0.053113	0.664547
ENSGALG00000005253	-0.695563	0.0303729	427666	C1QTNF8	427666 [Gene Symbol: C1QTNF8] [Locus Tag: ] [Chromosome: 14] [Map Location: ] [Description: C1q and tumor necrosis factor related protein 8] [Gene Type: protein-coding]	red	2.60262	1.49368	1.24769	1.21299	2.88492	1.69485	1.00236	1.60217	1.26616	2.99782	1.72033	0.500933	1.87064	2.11641	0.761023	1.91936	1.11565	2.36925	0.480928	1.08413
ENSGALG00000005256	0.859954	0.0292911	395559	EPHA4	395559 [Gene Symbol: EPHA4] [Locus Tag: ] [Chromosome: 9] [Map Location: ] [Description: EPH receptor A4] [Gene Type: protein-coding]	yellow	1.18202	0.682495	0.878274	0.484748	1.58045	2.51035	1.3183	0.629589	3.03867	0.35854	0.274901	0.028128	0.404477	0.604861	0.149341	0.448949	0.151901	0.535822	0.068041	0.709526
ENSGALG00000005268	0.554145	0.0469418	420387	SEC22C	420387 [Gene Symbol: SEC22C] [Locus Tag: ] [Chromosome: 2] [Map Location: ] [Description: SEC22 homolog C, vesicle trafficking protein] [Gene Type: protein-coding]	yellow	8.13465	5.56013	11.4617	8.1431	12.974	11.9415	7.9479	5.9448	12.0024	3.73402	3.4849	2.08192	2.46428	4.68791	4.72045	3.42538	3.39042	2.14781	1.66927	6.63946
ENSGALG00000005279	1.21667	0.000144715	417642	BRIP1	417642 [Gene Symbol: BRIP1] [Locus Tag: ] [Chromosome: 19] [Map Location: ] [Description: BRCA1 interacting protein C-terminal helicase 1] [Gene Type: protein-coding]	yellow	1.9057	1.16888	2.54894	1.21325	2.13805	4.40776	2.85611	2.07644	1.20655	0.854787	0.660496	0.353486	0.357958	0.691808	0.963819	0.403452	0.533982	0.582455	0.097361	1.73969
ENSGALG00000005290	0.694081	0.01659	424470	TRMT13	424470 [Gene Symbol: TRMT13] [Locus Tag: ] [Chromosome: 8] [Map Location: ] [Description: tRNA methyltransferase 13 homolog] [Gene Type: protein-coding]	yellow	4.95269	6.39531	5.59664	4.52108	8.61647	6.47074	4.37103	2.60278	4.86372	0.992553	1.76192	1.31071	1.27165	6.64303	7.43582	1.60788	0.797815	2.29686	1.18734	4.36773
ENSGALG00000005291	0.672586	0.0109116	416530	LOC416530	416530 [Gene Symbol: LOC416530] [Locus Tag: ] [Chromosome: 14] [Map Location: ] [Description: uncharacterized LOC416530] [Gene Type: protein-coding]	yellow	1.30509	1.23938	1.94322	1.01326	1.43534	2.13803	1.39669	0.782453	1.38592	0.36369	0.476787	0.203787	0.170307	1.19084	1.6521	0.729851	0.273199	0.632188	0.105534	0.778084
ENSGALG00000005295	-0.58753	0.0323048	417643	BCAS3	417643 [Gene Symbol: BCAS3] [Locus Tag: ] [Chromosome: 19] [Map Location: ] [Description: BCAS3, microtubule associated cell migration factor] [Gene Type: protein-coding]	red	2.29769	1.85921	3.31141	2.63322	2.7931	3.77471	4.03107	3.34909	4.56962	3.68811	2.56514	0.400055	1.16646	2.56323	1.09319	4.31472	4.3084	4.03621	0.680411	2.28529
ENSGALG00000005309	0.83827	0.000807059	415991	TKTL1	415991 [Gene Symbol: TKTL1] [Locus Tag: ] [Chromosome: 12] [Map Location: ] [Description: transketolase like 1] [Gene Type: protein-coding]	yellow	193	104.374	137.278	105.62	138.413	114.339	90.0262	78.6487	100.827	46.8852	46.496	16.533	38.3245	68.4109	106.305	72.813	43.924	51.8605	14.9601	81.4411
ENSGALG00000005318	2.26102	5.31e-06	769290	OVCH2	769290 [Gene Symbol: OVCH2] [Locus Tag: ] [Chromosome: 5] [Map Location: ] [Description: ovochymase 2] [Gene Type: protein-coding]	yellow	6.99688	3.14796	5.5272	6.4799	5.93395	7.88133	4.72886	2.12221	2.04635	0	0.593683	0.492873	0	0.340083	0.895887	0.606354	0.570807	0	0	9.18521
ENSGALG00000005329	0.792146	0.0110276	429081	MFSD14A	-	yellow	16.5131	15.9368	15.9838	14.3691	27.02	16.5851	13.6526	9.44234	8.62714	9.30541	8.7581	3.36767	5.1803	15.4659	6.89556	4.40053	2.71733	4.67853	2.05699	16.2219
ENSGALG00000005332	1.92708	0.000381571	395895	CACNA1D	395895 [Gene Symbol: CACNA1D] [Locus Tag: ] [Chromosome: 12] [Map Location: ] [Description: calcium voltage-gated channel subunit alpha1 D] [Gene Type: protein-coding]	yellow	0.745314	0.703669	3.41167	3.08732	3.43647	7.01527	1.24359	3.5162	1.27736	0.918066	0.051296	0.102722	2.05842	0.040988	0.398565	0.300898	0.557729	0.143609	0.087516	1.33187
ENSGALG00000006194	-1.26795	0.000126375	419270	SLC52A3	419270 [Gene Symbol: SLC52A3] [Locus Tag: ] [Chromosome: 20] [Map Location: ] [Description: solute carrier family 52 member 3] [Gene Type: protein-coding]	yellow	1.70636	2.51352	3.60248	2.03053	2.7285	2.27686	1.97804	2.45149	3.90979	2.15507	2.25784	0.748722	1.53858	2.62299	1.88577	4.96366	5.50497	3.48406	2.3801	1.65715
ENSGALG00000005346	0.415519	0.0340502	768427	PPIC	768427 [Gene Symbol: PPIC] [Locus Tag: ] [Chromosome: Z] [Map Location: ] [Description: peptidylprolyl isomerase C] [Gene Type: protein-coding]	yellow	38.4575	36.9122	35.7362	29.0084	50.693	48.661	32.4478	27.481	44.2365	27.9752	20.7236	5.55776	13.1611	28.2748	16.2257	22.2601	16.5405	19.3458	5.56571	22.1875
ENSGALG00000005349	1.01362	0.0028355	416534	MSLN	-	yellow	3.48196	1.77143	3.58768	1.59976	2.02705	3.00735	1.71427	1.30119	2.52723	0.577213	0.818607	0.258962	0.276796	1.28999	1.26399	0.686197	0.734944	0.096002	0.069609	1.23709
ENSGALG00000005350	0.699606	0.025009	417646	USP6	-	yellow	4.63376	2.85988	6.21869	4.97926	8.83488	7.14422	6.99939	5.29572	6.01029	3.73093	3.11316	0.927375	2.83178	2.74798	1.65109	3.36151	1.3187	1.97936	0.33003	4.73439
ENSGALG00000005352	-1.39817	0.000228966	396391	GATA5	396391 [Gene Symbol: GATA5] [Locus Tag: ] [Chromosome: 20] [Map Location: ] [Description: GATA binding protein 5] [Gene Type: protein-coding]	red	23.1319	27.8799	49.9748	40.074	31.3236	24.3579	20.8787	19.8789	35.2352	24.528	25.8312	9.3652	14.6413	33.2151	38.1965	33.0677	109.3	64.7667	28.8444	19.3386
ENSGALG00000005357	0.480139	0.0205924	424823	COPB2	424823 [Gene Symbol: COPB2] [Locus Tag: ] [Chromosome: 9] [Map Location: ] [Description: coatomer protein complex subunit beta 2] [Gene Type: protein-coding]	yellow	66.3866	56.0474	62.8942	45.785	89.5568	68.9243	38.3939	34.8518	55.8176	31.4581	31.6501	9.38961	22.736	60.3147	42.4344	46.5364	26.4483	32.9451	7.52528	69.7202
ENSGALG00000005363	0.79606	0.0319738	415993	CHDH	415993 [Gene Symbol: CHDH] [Locus Tag: ] [Chromosome: 12] [Map Location: ] [Description: choline dehydrogenase] [Gene Type: protein-coding]	yellow	30.4809	16.6963	32.1893	8.68578	19.1085	22.0213	19.8396	10.5939	5.9799	8.28129	9.94389	1.60616	4.69922	11.0772	11.6198	13.4457	5.06184	11.2332	1.66168	17.7097
ENSGALG00000005365	0.510387	0.036266	416535	NARFL	416535 [Gene Symbol: NARFL] [Locus Tag: ] [Chromosome: 14] [Map Location: ] [Description: nuclear prelamin A recognition factor like] [Gene Type: protein-coding]	yellow	14.9271	16.3245	12.9847	13.1944	20.6643	10.707	9.05539	7.46705	11.7704	7.56749	6.33042	2.86951	4.73262	13.4646	9.34741	7.11285	8.48107	7.93876	1.52982	15.3102
ENSGALG00000005415	1.14724	3.5e-05	403089	TEAD1	403089 [Gene Symbol: TEAD1] [Locus Tag: ] [Chromosome: 5] [Map Location: ] [Description: TEA domain transcription factor 1] [Gene Type: protein-coding]	yellow	2.63742	1.55909	3.14618	2.07424	4.53764	4.57001	3.59824	1.81619	1.79583	0.904158	0.343327	0.464113	0.699843	1.15673	1.03466	0.415197	0.520179	1.07293	0.272578	1.88205
ENSGALG00000005417	0.633427	0.00372198	420400	JMJD4	420400 [Gene Symbol: JMJD4] [Locus Tag: ] [Chromosome: 2] [Map Location: ] [Description: jumonji domain containing 4] [Gene Type: protein-coding]	yellow	3.17448	2.68114	3.58267	1.95874	4.30431	3.47064	2.30754	1.76313	2.08705	1.62238	1.16067	0.59327	0.9299	3.18843	1.64966	1.25294	1.07333	1.65672	0.320262	2.82606
ENSGALG00000005422	-0.612257	0.00350079	428948	PDLIM1	428948 [Gene Symbol: PDLIM1] [Locus Tag: ] [Chromosome: 6] [Map Location: ] [Description: PDZ and LIM domain 1] [Gene Type: protein-coding]	red	38.5888	29.8636	31.4062	30.599	46.315	33.4697	29.427	23.7121	43.1841	40.1336	26.4028	13.0061	32.1569	30.1333	22.9569	41.2921	42.2573	36.8688	18.8346	25.8446
ENSGALG00000017302	-1.2368	0.000483043	419051	SLCO2B1	419051 [Gene Symbol: SLCO2B1] [Locus Tag: ] [Chromosome: 1] [Map Location: ] [Description: solute carrier organic anion transporter family member 2B1] [Gene Type: protein-coding]	red	34.0733	30.0149	49.6222	18.8959	30.5248	49.6528	48.182	57.0961	39.4816	39.0479	24.16	19.478	26.4286	52.2118	56.0934	62.9221	95.965	83.6804	45.433	21.8913
ENSGALG00000005470	1.01194	0.023359	424477	PLPPR2	424477 [Gene Symbol: PLPPR2] [Locus Tag: ] [Chromosome: 8] [Map Location: ] [Description: phospholipid phosphatase related 2] [Gene Type: protein-coding]	yellow	1.89697	1.80333	3.33268	2.02519	4.37181	5.49092	2.6243	2.01288	1.5372	0.421367	1.74097	0.257574	0.911177	0.558118	0.665737	2.16925	0.956977	0.526128	0	1.59553
ENSGALG00000005478	0.878217	0.00450354	424478	SNX7	424478 [Gene Symbol: SNX7] [Locus Tag: ] [Chromosome: 8] [Map Location: ] [Description: sorting nexin 7] [Gene Type: protein-coding]	yellow	6.71967	6.86518	7.23962	5.27204	8.34322	6.09286	6.19814	3.57568	4.42901	2.35485	3.23377	0.751357	2.0496	3.36346	2.58015	3.11451	1.49441	2.31688	0.073325	5.29741
ENSGALG00000005483	1.00259	0.0100143	414849	CDH13	414849 [Gene Symbol: CDH13] [Locus Tag: ] [Chromosome: 11] [Map Location: ] [Description: cadherin 13] [Gene Type: protein-coding]	yellow	1.69144	0.440262	0.97789	1.90308	2.98479	0.933676	0.63516	0.713446	1.42426	0.491178	0.554885	0.171098	0.433881	0.661743	0.140276	0.826196	0.249716	0.467946	0.070542	1.0275
ENSGALG00000005503	1.23416	0.000816607	395238	WFDC1	395238 [Gene Symbol: WFDC1] [Locus Tag: ] [Chromosome: 11] [Map Location: ] [Description: WAP four-disulfide core domain 1] [Gene Type: protein-coding]	yellow	1.49435	2.82163	1.00021	4.42071	4.53547	1.91541	1.54657	2.32262	1.87402	0.510833	0.370313	0.280629	0.400224	0.601645	0.310199	0.763929	0.462327	0.677978	0.397876	1.58936
ENSGALG00000005517	-1.26843	0.00863581	420405	KIF9	420405 [Gene Symbol: KIF9] [Locus Tag: ] [Chromosome: 2] [Map Location: ] [Description: kinesin family member 9] [Gene Type: protein-coding]	red	0.216569	0.256219	0.49273	0.400248	0.401325	0.682643	0.502419	0.272507	0.751234	1.20612	0.467495	1.46087	0.321737	1.30511	1.14046	0.213948	0.568392	0.379519	0.190233	0.567589
ENSGALG00000005533	-0.824531	0.036994	422209	ZMYM3	422209 [Gene Symbol: ZMYM3] [Locus Tag: ] [Chromosome: 4] [Map Location: ] [Description: zinc finger MYM-type containing 3] [Gene Type: protein-coding]	red	1.81796	1.57087	2.87953	2.65167	5.29554	2.90063	2.24237	1.59019	3.46177	2.98858	3.82526	3.14287	2.87209	2.96841	2.94369	1.38818	1.39959	1.53343	1.29871	1.50795
ENSGALG00000005535	-0.735594	1.73e-05	416276	TCOF1	416276 [Gene Symbol: TCOF1] [Locus Tag: ] [Chromosome: 13] [Map Location: ] [Description: treacle ribosome biogenesis factor 1] [Gene Type: protein-coding]	red	10.0261	10.805	14.0296	8.51187	13.5136	11.705	8.57849	9.40323	15.3848	10.8012	10.569	5.56136	8.97465	15.072	7.86829	14.5851	13.5638	10.4915	7.45665	8.57771
ENSGALG00000005540	1.2056	3.99e-07	423031	MICAL2	-	yellow	0.821184	0.890832	1.61908	0.953841	1.79453	2.00778	1.19002	0.975695	1.99062	0.599433	0.437744	0.348885	0.083882	0.317366	0.557563	0.244254	0.172017	0.35418	0.035095	0.81585
ENSGALG00000005543	-2.30238	6.6e-05	101748451	LOC101748451	101748451 [Gene Symbol: LOC101748451] [Locus Tag: ] [Chromosome: 9] [Map Location: ] [Description: lysophosphatidic acid receptor 6-like] [Gene Type: protein-coding]	red	0.081054	0.409283	0.111167	1.00922	0.359199	0.825534	0	0.115705	0.237321	0.64974	0.97441	0.632681	0.314404	1.03531	0.634583	0.507575	0.737225	1.43911	0.048578	0.158917
ENSGALG00000005550	-0.480694	0.0251865	396169	ST6GAL1	396169 [Gene Symbol: ST6GAL1] [Locus Tag: ] [Chromosome: 9] [Map Location: ] [Description: ST6 beta-galactoside alpha-2,6-sialyltransferase 1] [Gene Type: protein-coding]	red	86.756	51.5152	84.3001	59.4351	92.9201	115.899	75.2683	80.6016	129.3	82.1062	46.8441	11.6812	34.53	104.073	49.5625	125.005	60.6273	113.968	61.2341	101.648
ENSGALG00000005553	-2.6552	2.33e-07	770104	NLGN3	770104 [Gene Symbol: NLGN3] [Locus Tag: ] [Chromosome: 4] [Map Location: ] [Description: neuroligin 3] [Gene Type: protein-coding]	red	0.665964	0.218298	3.31107	3.02487	3.75556	1.03123	1.96655	3.81726	3.76305	4.04619	6.21732	5.34867	6.61931	2.99947	5.10381	3.58087	12.6078	5.46378	2.21261	1.12681
ENSGALG00000005575	0.601899	0.0171548	417668	AKAP1	417668 [Gene Symbol: AKAP1] [Locus Tag: ] [Chromosome: 19] [Map Location: ] [Description: A-kinase anchoring protein 1] [Gene Type: protein-coding]	yellow	26.204	18.8542	42.0029	18.5777	44.7734	32.6732	26.2701	16.6474	29.6314	17.6147	14.8392	3.81283	10.7649	18.4301	10.6431	20.1901	9.52921	13.746	2.29865	27.2186
ENSGALG00000005582	-0.434293	0.0365467	420406	KLHL18	420406 [Gene Symbol: KLHL18] [Locus Tag: ] [Chromosome: 2] [Map Location: ] [Description: kelch like family member 18] [Gene Type: protein-coding]	red	2.29052	2.74457	2.23914	2.31699	4.00717	2.10529	3.06942	3.20029	5.353	2.92906	2.80965	1.36488	2.07403	0.951028	1.21798	3.45507	1.36028	3.87508	1.41639	2.51432
ENSGALG00000005587	0.438039	0.0217419	395905	EIF4G2	395905 [Gene Symbol: EIF4G2] [Locus Tag: ] [Chromosome: 5] [Map Location: ] [Description: eukaryotic translation initiation factor 4 gamma 2] [Gene Type: protein-coding]	yellow	236.735	172.927	279.563	128.863	331.176	284.903	180.4	162.311	203.167	134.869	121.081	30.2975	84.4436	221.517	116.264	161.764	89.0529	139.872	36.9434	198.626
ENSGALG00000005589	-0.663729	0.00374556	416548	SYNGR3	416548 [Gene Symbol: SYNGR3] [Locus Tag: ] [Chromosome: 14] [Map Location: ] [Description: synaptogyrin 3] [Gene Type: protein-coding]	red	1.64166	1.08222	1.5884	0.712778	2.19463	1.84126	1.96704	1.46356	1.69604	2.02681	1.58087	0.667595	0.918021	2.2287	1.19556	2.02321	1.06995	3.39936	0.578318	1.29411
ENSGALG00000005594	-1.63446	0.0462754	101751011	OMG	101751011 [Gene Symbol: OMG] [Locus Tag: ] [Chromosome: 19] [Map Location: ] [Description: oligodendrocyte myelin glycoprotein] [Gene Type: protein-coding]	red	0.048884	0.126111	0	0.159431	0.13304	0.021532	0	0.058139	0.129883	0.219776	0.073356	0.139678	0.134883	0.265717	0.103769	0.141242	0.084344	0.191515	0.130015	0.081727
ENSGALG00000005597	0.577209	0.00504058	424485	CNN3	424485 [Gene Symbol: CNN3] [Locus Tag: ] [Chromosome: 8] [Map Location: ] [Description: calponin 3] [Gene Type: protein-coding]	yellow	165.481	147.022	145.25	115.668	248.511	155.611	96.3434	86.4968	111.34	75.9085	72.5288	21.8897	59.1701	115.681	61.8643	90.4535	44.8545	83.5038	26.9197	147.627
ENSGALG00000005614	-0.797409	0.0171548	416908	SRRD	416908 [Gene Symbol: SRRD] [Locus Tag: ] [Chromosome: 15] [Map Location: ] [Description: SRR1 domain containing] [Gene Type: protein-coding]	red	6.44661	11.5889	14.6186	12.1769	11.0958	7.32269	7.3183	7.71833	11.3421	4.99221	4.56537	4.28669	4.3158	15.4857	14.4592	18.2146	10.0395	15.3898	7.81613	10.1418
ENSGALG00000005638	-1.06123	0.000296104	395199	IL2RG	-	red	4.99772	7.01061	9.67342	6.29767	14.4814	9.20202	8.39017	10.8994	17.2367	7.93727	11.7951	3.20559	3.86923	10.5172	5.26076	14.4594	11.4552	29.0358	6.22539	5.35332
ENSGALG00000005643	1.03692	0.00120781	423038	LYVE1	423038 [Gene Symbol: LYVE1] [Locus Tag: ] [Chromosome: 5] [Map Location: ] [Description: lymphatic vessel endothelial hyaluronan receptor 1] [Gene Type: protein-coding]	yellow	20.9634	18.0621	14.9387	13.7491	39.3254	25.9547	9.33057	8.22616	15.8994	9.59959	6.54722	2.04715	5.53242	8.47963	4.71266	5.57172	1.73435	8.14872	3.44158	15.5883
ENSGALG00000005644	-1.63681	4.47e-05	420412	MYO1G	-	red	0.231835	1.25712	2.42256	1.11465	2.49649	0.610808	1.55541	2.79347	3.38578	3.12262	2.96107	2.2237	1.52701	2.0096	1.85302	1.60645	2.7751	6.25312	2.83399	0.7294
ENSGALG00000005648	-0.9398	0.0336853	422211	SESN2	422211 [Gene Symbol: SESN2] [Locus Tag: ] [Chromosome: 4] [Map Location: ] [Description: sestrin 2] [Gene Type: protein-coding]	red	0.375202	0.379862	0.59416	0.475341	0.273276	0.863941	0.329414	0.954995	0.588255	0.152046	0.314183	0.400378	0.225193	0.671475	0.869886	0.359628	0.936482	1.11082	0.678808	0.892848
ENSGALG00000005649	-0.935453	0.0283109	423759	TMEM150A	423759 [Gene Symbol: TMEM150A] [Locus Tag: ] [Chromosome: 6] [Map Location: ] [Description: transmembrane protein 150A] [Gene Type: protein-coding]	red	1.86691	1.56501	1.43884	2.06706	1.81209	1.64247	0.80344	0.514976	2.63287	1.64416	0.701271	0.23911	0.707416	1.61555	2.16206	4.32067	2.03408	3.082	1.34461	2.17152
ENSGALG00000005651	-0.599565	0.0188026	415816	KLHL36	415816 [Gene Symbol: KLHL36] [Locus Tag: ] [Chromosome: 11] [Map Location: ] [Description: kelch like family member 36] [Gene Type: protein-coding]	red	1.42451	1.0756	1.99875	1.44979	2.17395	1.5531	1.93592	0.991371	2.07078	2.61189	1.35114	0.772074	0.978432	1.77745	1.3474	1.71976	1.29409	2.41386	0.748562	1.3999
ENSGALG00000005662	1.44053	0.0301078	423041	AMPD3	423041 [Gene Symbol: AMPD3] [Locus Tag: ] [Chromosome: 5] [Map Location: ] [Description: adenosine monophosphate deaminase 3] [Gene Type: protein-coding]	yellow	0.288266	0.225432	0	0.12241	0.547265	0.068069	0	0.087522	0	0	0	0.033228	0	0	0	0.104325	0	0	0	0
ENSGALG00000005673	0.846996	0.0188247	770318	DTWD1	770318 [Gene Symbol: DTWD1] [Locus Tag: ] [Chromosome: 10] [Map Location: ] [Description: DTW domain containing 1] [Gene Type: protein-coding]	yellow	9.00501	8.78962	8.9517	4.01885	8.51261	13.1924	6.41033	6.02357	2.57438	3.68462	2.88142	1.95577	2.47968	5.4941	6.51666	2.52428	1.77321	3.77939	1.71221	7.82084
ENSGALG00000005675	-0.851508	0.00584977	107051859	PTTG1IP	107051859 [Gene Symbol: PTTG1IP] [Locus Tag: ] [Chromosome: 9] [Map Location: ] [Description: PTTG1 interacting protein] [Gene Type: protein-coding]	red	4.81392	3.96208	8.92625	6.2031	10.749	9.44206	5.30452	8.89764	14.1177	7.02998	5.3943	3.28629	5.58433	5.49694	4.6517	8.36758	11.4227	12.4346	6.20342	4.73702
ENSGALG00000005678	0.828071	0.00313096	378913	FLNB	378913 [Gene Symbol: FLNB] [Locus Tag: ] [Chromosome: 12] [Map Location: ] [Description: filamin B] [Gene Type: protein-coding]	yellow	14.8447	12.2739	23.4504	15.0751	31.0725	19.7266	12.5983	6.37385	28.9699	8.80485	5.92542	1.56176	5.70117	7.96172	5.42247	10.4322	5.00084	7.66011	1.24809	11.045
ENSGALG00000005699	0.439695	0.015829	417669	NLK	417669 [Gene Symbol: NLK] [Locus Tag: ] [Chromosome: 19] [Map Location: ] [Description: nemo like kinase] [Gene Type: protein-coding]	yellow	9.43493	6.51615	15.9118	8.268	13.1181	11.1004	10.1778	4.91339	10.6515	5.70037	5.89838	1.94028	3.13975	5.65786	3.46348	5.5698	3.33006	4.59349	0.464702	8.45746
ENSGALG00000005700	0.647862	0.0403147	419235	GID8	419235 [Gene Symbol: GID8] [Locus Tag: ] [Chromosome: 20] [Map Location: ] [Description: GID complex subunit 8 homolog] [Gene Type: protein-coding]	yellow	10.8411	8.53947	10.7772	4.63511	12.1498	11.3548	8.81672	6.60914	2.81708	5.62834	5.08201	2.01103	3.81264	7.23439	4.85908	3.18759	2.77405	4.39568	1.51726	11.7212
ENSGALG00000020479	-1.22083	0.000414597	423133	SLC43A3	-	yellow	8.21611	4.27391	15.8917	7.60236	9.84674	8.49687	7.54325	7.20036	8.66361	6.52233	5.98114	2.05966	6.51544	5.30922	7.39341	20.4753	19.0749	14.2834	7.57706	5.69708
ENSGALG00000005713	-0.651832	0.0461546	770439	NCKIPSD	770439 [Gene Symbol: NCKIPSD] [Locus Tag: ] [Chromosome: 12] [Map Location: ] [Description: NCK interacting protein with SH3 domain] [Gene Type: protein-coding]	red	1.29035	1.78951	3.89866	3.78135	3.53101	2.4026	2.92592	2.51921	6.0625	1.40187	2.50736	1.68271	1.88245	3.80266	3.00728	2.74402	3.28131	4.03322	1.26202	1.80745
ENSGALG00000005737	0.504044	0.0152848	417672	TNFAIP1	417672 [Gene Symbol: TNFAIP1] [Locus Tag: ] [Chromosome: 19] [Map Location: ] [Description: TNF alpha induced protein 1] [Gene Type: protein-coding]	yellow	5.82244	4.74719	8.1664	3.70869	9.53562	9.10357	7.00682	4.71287	5.62674	2.69837	4.40322	1.77548	1.96764	4.04526	3.65406	3.40704	2.02513	3.6515	0.671722	6.55805
ENSGALG00000005763	-0.647294	0.0299282	420415	AVIL	420415 [Gene Symbol: AVIL] [Locus Tag: ] [Chromosome: 2] [Map Location: ] [Description: advillin] [Gene Type: protein-coding]	red	3.15252	4.17171	3.59712	2.09466	4.83312	3.35387	5.31946	2.66734	7.62193	8.25618	4.2836	2.76755	3.82424	5.56824	3.9607	3.46084	3.26118	4.31879	1.13283	2.90809
ENSGALG00000005769	1.1501	1.62e-05	423045	WEE1	423045 [Gene Symbol: WEE1] [Locus Tag: ] [Chromosome: 5] [Map Location: ] [Description: WEE1 G2 checkpoint kinase] [Gene Type: protein-coding]	yellow	2.84071	2.57753	4.84763	0.867371	2.7304	3.37334	2.03525	2.32436	2.9842	0.754425	0.452542	0.100666	0.49316	1.59809	0.854535	1.12418	0.610874	1.22267	0.257493	1.85704
ENSGALG00000005772	-0.748615	0.00128686	395445	BOK	-	red	3.55088	2.94254	6.66466	4.7839	6.14114	3.1272	4.06187	2.84758	5.80021	5.68468	2.67644	1.57134	2.69923	3.12117	3.13693	4.45645	4.21204	6.59778	2.64002	2.15898
ENSGALG00000005789	0.516232	0.0161802	416013	UQCRC1	416013 [Gene Symbol: UQCRC1] [Locus Tag: ] [Chromosome: 12] [Map Location: ] [Description: ubiquinol-cytochrome c reductase core protein I] [Gene Type: protein-coding]	yellow	222.293	159.254	268.184	145.39	172.617	186.981	150.629	107.131	179.001	86.4099	95.1628	23.229	49.7878	118.26	159.52	122.15	92.7411	95.8886	30.499	150.014
ENSGALG00000005806	1.52078	4.05e-05	427398	KIF24	427398 [Gene Symbol: KIF24] [Locus Tag: ] [Chromosome: Z] [Map Location: ] [Description: kinesin family member 24] [Gene Type: protein-coding]	yellow	0.858267	1.18335	2.31712	0.67515	1.08776	2.56334	1.66043	1.31633	2.12074	0.180054	0.589658	0.198326	0.072297	0.501702	0.768161	0.38033	0.162269	0.346752	0.048607	0.800307
ENSGALG00000005808	1.28384	0.0449702	416920	KREMEN1	416920 [Gene Symbol: KREMEN1] [Locus Tag: ] [Chromosome: 15] [Map Location: ] [Description: kringle containing transmembrane protein 1] [Gene Type: protein-coding]	yellow	5.07077	8.36713	7.6431	2.33017	1.30909	2.40687	11.8094	3.66608	2.46625	0.245753	4.50012	0.204318	0.161825	0.308848	2.20526	2.57691	0.460578	0.719123	0.035347	6.28534
ENSGALG00000005809	0.978659	0.0374791	424843	2-Sep	424843 [Gene Symbol: SEPT2] [Locus Tag: ] [Chromosome: 9] [Map Location: ] [Description: septin 2] [Gene Type: protein-coding]	yellow	3.26673	2.0399	6.60804	1.65308	10.4657	7.95172	7.47064	1.43372	9.32597	1.81701	0.895666	0.318116	0.828322	1.1298	0.826526	2.56514	0.710964	1.84329	0.047158	1.53883
ENSGALG00000005815	0.894988	0.00253304	423047	TMEM41B	423047 [Gene Symbol: TMEM41B] [Locus Tag: ] [Chromosome: 5] [Map Location: ] [Description: transmembrane protein 41B] [Gene Type: protein-coding]	yellow	37.8167	34.555	61.5093	29.436	49.0038	89.8494	41.1849	40.993	25.2747	19.5878	24.5319	7.14323	34.7514	32.6258	13.8125	24.9578	13.4855	17.1709	3.90393	65.5515
ENSGALG00000005846	0.466695	0.0314852	427360	MPDZ	427360 [Gene Symbol: MPDZ] [Locus Tag: ] [Chromosome: Z] [Map Location: ] [Description: multiple PDZ domain protein] [Gene Type: protein-coding]	yellow	1.55907	1.70926	1.38176	1.67357	2.56972	1.63439	1.22104	1.20015	1.43594	0.69432	0.735337	0.464825	0.774197	1.05667	0.614601	0.944341	0.525883	0.872325	0.261871	0.959167
ENSGALG00000005848	-1.09509	0.000938516	693251	IL11RA	693251 [Gene Symbol: IL11RA] [Locus Tag: ] [Chromosome: Z] [Map Location: ] [Description: interleukin 11 receptor subunit alpha] [Gene Type: protein-coding]	red	6.86543	5.46671	8.07072	13.8031	16.1351	9.93708	9.74362	12.7897	11.1022	7.13377	6.20232	2.81583	5.79213	15.087	9.09366	15.5733	18.2707	25.4896	8.51186	8.87965
ENSGALG00000005861	-1.26586	0.0113543	770994	HEXDCL	770994 [Gene Symbol: HEXDCL] [Locus Tag: ] [Chromosome: 14] [Map Location: ] [Description: hexosaminidase (glycosyl hydrolase family 20, catalytic domain) containing-like] [Gene Type: protein-coding]	red	0.079346	0	0.102476	0.122684	0	0	0	0	0.20481	0.124674	0.410181	0.045067	0.254682	0.271569	0.573468	0.65366	0.160012	0.248364	0.15888	0.375196
ENSGALG00000005897	-0.716687	0.0186488	416015	HMCES	416015 [Gene Symbol: HMCES] [Locus Tag: ] [Chromosome: 12] [Map Location: ] [Description: 5-hydroxymethylcytosine (hmC) binding, ES cell-specific] [Gene Type: protein-coding]	red	9.79871	9.44355	15.835	10.7658	15.2113	15.7048	9.85027	11.6842	22.2665	9.835	9.49788	2.91323	8.09381	13.0286	6.74619	18.5552	15.151	22.601	8.43305	6.55618
ENSGALG00000005902	0.493645	0.00534395	416016	RAB7A	416016 [Gene Symbol: RAB7A] [Locus Tag: ] [Chromosome: 12] [Map Location: ] [Description: RAB7A, member RAS oncogene family] [Gene Type: protein-coding]	yellow	218.152	143.205	197.611	104.975	215.673	107.151	88.7759	117.83	189.111	118.988	114.496	34.4469	82.6635	99.3448	87.1254	93.1055	69.3017	76.9096	23.6558	137.021
ENSGALG00000005908	0.705749	0.00197465	423051	TMEM9B	423051 [Gene Symbol: TMEM9B] [Locus Tag: ] [Chromosome: 5] [Map Location: ] [Description: TMEM9 domain family member B] [Gene Type: protein-coding]	yellow	43.0598	38.3801	44.4008	38.8309	54.7143	48.3009	32.9017	43.0301	58.0765	15.513	15.0675	4.67361	13.4133	48.8018	38.4339	26.0674	21.8692	30.8628	4.78153	50.9036
ENSGALG00000020582	-1.1039	0.000486902	429050	SLC39A3	429050 [Gene Symbol: SLC39A3] [Locus Tag: ] [Chromosome: 28] [Map Location: ] [Description: solute carrier family 39 member 3] [Gene Type: protein-coding]	red	2.27764	2.06403	3.57771	6.79992	2.29514	2.04444	1.60816	1.45138	2.84599	1.9929	1.78896	0.789447	1.65652	2.39521	1.58377	3.25958	4.50283	4.97882	2.12427	1.83658
ENSGALG00000005951	-0.836482	0.0308259	416931	VPS29L	-	red	1.94339	1.55823	2.46373	2.34892	1.63831	3.10607	2.32295	2.13895	2.04177	1.25999	1.178	0.816911	1.44488	1.3204	3.44796	2.84662	3.73283	4.40986	1.03796	2.80843
ENSGALG00000005961	1.5413	1.42e-07	770922	DGUOK	770922 [Gene Symbol: DGUOK] [Locus Tag: ] [Chromosome: 13] [Map Location: ] [Description: deoxyguanosine kinase] [Gene Type: protein-coding]	yellow	18.1976	15.3927	27.2245	8.38271	12.9397	21.684	19.1483	15.446	15.7826	2.16146	6.91815	0.498616	3.59026	9.1205	8.31117	6.63863	3.34122	3.87477	0.427313	6.58422
ENSGALG00000005964	-1.10969	1.17e-05	422224	LOC422224	422224 [Gene Symbol: LOC422224] [Locus Tag: ] [Chromosome: 4] [Map Location: ] [Description: family with sequence similarity 162, member B] [Gene Type: protein-coding]	red	7.5858	10.7746	9.73631	2.01814	10.0639	7.58731	7.12965	5.45754	5.97437	8.0799	16.4623	5.8389	3.90955	7.67293	7.28019	11.8893	6.70934	11.6337	2.83236	3.59226
ENSGALG00000005969	-1.14949	0.00482498	423775	ANTXRL	-	red	0.689973	0.449839	0.752155	0.769246	0.66153	0.5212	0.496994	0.602982	0.61034	0.958312	0.480786	0.851577	0.915522	0.291027	0.267883	0.791642	0.251572	1.02904	0.687916	0.611449
ENSGALG00000005971	1.4549	0.000224801	423059	RIC3	423059 [Gene Symbol: RIC3] [Locus Tag: ] [Chromosome: 5] [Map Location: ] [Description: RIC3 acetylcholine receptor chaperone] [Gene Type: protein-coding]	yellow	5.2807	4.62013	1.99489	2.43653	3.7648	2.24694	2.8536	1.652	3.40921	0.565275	0.904381	0.185836	0.522211	0.746478	1.61676	0.867878	1.42252	0.688455	0.375127	1.89213
ENSGALG00000005977	1.75615	2.56e-08	424504	KIAA1107	424504 [Gene Symbol: KIAA1107] [Locus Tag: ] [Chromosome: 8] [Map Location: ] [Description: KIAA1107] [Gene Type: protein-coding]	yellow	6.24094	3.88518	4.39587	2.94133	6.99398	5.51303	3.30564	2.33261	2.76283	1.24961	1.29988	0.294804	0.549218	1.62342	0.480877	1.43551	0.390265	0.609278	0.055257	2.80336
ENSGALG00000005981	0.739117	0.0152026	396412	GDF2	396412 [Gene Symbol: GDF2] [Locus Tag: ] [Chromosome: 6] [Map Location: ] [Description: growth differentiation factor 2] [Gene Type: protein-coding]	yellow	7.15808	3.75084	3.64579	2.54406	5.8759	5.78267	3.59664	3.53489	3.45814	2.78244	2.10403	0.552767	1.64064	4.88421	2.2202	2.1798	1.20864	2.94508	0.305488	4.22145
ENSGALG00000005982	0.562264	0.00983675	422226	KLHL9	422226 [Gene Symbol: KLHL9] [Locus Tag: ] [Chromosome: 4] [Map Location: ] [Description: kelch like family member 9] [Gene Type: protein-coding]	yellow	4.29509	4.34917	3.33658	3.23302	4.99088	4.9383	2.67587	2.94463	3.10526	1.43379	1.62266	0.796309	1.06043	2.97103	2.14345	2.19332	1.70403	2.3031	0.518365	4.35198
ENSGALG00000005985	1.80127	0.0408117	-	-	-	yellow	0.8385	0.199338	0.395998	0.302471	1.53532	0.137346	0.536712	0.207307	0	0	0	0	0	0	0.129912	0.241078	0.15427	0.302435	0	0.88573
ENSGALG00000005994	-1.30239	6.56e-06	416934	DERL3	416934 [Gene Symbol: DERL3] [Locus Tag: ] [Chromosome: 15] [Map Location: ] [Description: derlin 3] [Gene Type: protein-coding]	red	8.77823	6.47151	45.3945	10.413	13.8948	26.5368	5.98993	11.4651	12.0132	56.9233	6.1308	7.35317	13.9159	16.4009	7.37556	55.6448	8.79715	16.2314	9.9008	38.276
ENSGALG00000006017	-0.691009	0.0388128	422229	DOCK11	422229 [Gene Symbol: DOCK11] [Locus Tag: ] [Chromosome: 4] [Map Location: ] [Description: dedicator of cytokinesis 11] [Gene Type: protein-coding]	red	0.169107	0.26804	0.136026	0.133539	0.531529	0.156273	0.210564	0.273995	0.064387	0.221929	0.211592	0.186797	0.140671	0.57563	0.376851	0.307616	0.095131	0.803184	0.081489	0.320241
ENSGALG00000006027	-1.01807	0.00440053	415462	TM6SF1	415462 [Gene Symbol: TM6SF1] [Locus Tag: ] [Chromosome: 10] [Map Location: ] [Description: transmembrane 6 superfamily member 1] [Gene Type: protein-coding]	red	30.4515	15.5346	26.4433	12.816	17.394	27.8414	23.9933	20.0636	9.172	16.8541	21.039	4.5505	9.62331	62.8506	49.6451	40.9589	35.0636	56.2756	10.6018	20.6618
ENSGALG00000006037	0.984899	0.00918472	416027	MCM2	416027 [Gene Symbol: MCM2] [Locus Tag: ] [Chromosome: 12] [Map Location: ] [Description: minichromosome maintenance complex component 2] [Gene Type: protein-coding]	yellow	8.59902	7.47124	17.1422	4.26635	10.9586	18.3466	8.82152	7.16215	24.0799	3.43872	6.35543	0.923731	2.17182	4.28444	5.01139	6.08389	2.36903	3.97512	0.696462	3.8428
ENSGALG00000006038	1.99618	1.23e-07	374251	TGFBR3	374251 [Gene Symbol: TGFBR3] [Locus Tag: ] [Chromosome: 8] [Map Location: ] [Description: transforming growth factor beta receptor 3] [Gene Type: protein-coding]	yellow	1.74987	0.607459	1.7531	0.757982	2.62778	3.17626	2.24898	0.938098	1.21366	0.160079	0.106223	0.017844	0.10898	0.167587	0.12987	0.231243	0.041113	0.296533	0.029101	0.877297
ENSGALG00000006043	-0.634185	0.000584565	416569	RBBP6	416569 [Gene Symbol: RBBP6] [Locus Tag: ] [Chromosome: 14] [Map Location: ] [Description: RB binding protein 6, ubiquitin ligase] [Gene Type: protein-coding]	red	8.86036	10.0034	12.0976	9.78719	15.7637	10.5196	8.21354	6.50065	8.26029	11.3225	9.51361	5.5297	6.56615	15.5069	8.09644	12.9223	9.57317	7.7791	4.81987	7.2461
ENSGALG00000006048	1.95718	7.53e-05	417685	PIMREG	417685 [Gene Symbol: PIMREG] [Locus Tag: ] [Chromosome: 19] [Map Location: ] [Description: PICALM interacting mitotic regulator] [Gene Type: protein-coding]	yellow	1.9778	0.338024	2.22798	0.591216	2.14811	2.38415	1.88353	1.59867	1.47539	0	0.06716	0.059665	0.089331	0.962873	0.793035	0.818115	0.246373	0.05194	0	0.552477
ENSGALG00000006050	1.69667	0.000155142	423065	CYP2R1	423065 [Gene Symbol: CYP2R1] [Locus Tag: ] [Chromosome: 5] [Map Location: ] [Description: cytochrome P450 family 2 subfamily R member 1] [Gene Type: protein-coding]	yellow	4.4915	2.21944	3.44031	2.27489	3.19737	4.70537	2.72179	1.75629	1.13948	1.54439	1.225	0.241473	0.84641	1.07612	1.19491	0.203611	0.193078	0.957208	0.161664	5.04175
ENSGALG00000006051	1.68165	5.24e-07	424507	CDC7	424507 [Gene Symbol: CDC7] [Locus Tag: ] [Chromosome: 8] [Map Location: ] [Description: cell division cycle 7] [Gene Type: protein-coding]	yellow	1.43334	0.715071	1.88714	0.713145	1.33119	2.26465	1.34907	1.26723	0.812745	0.113298	0.262139	0.179318	0.210635	1.12089	0.604778	0.138078	0.226579	0.286988	0.204824	0.879383
ENSGALG00000006092	-0.441324	0.0459715	419260	ZGPAT	419260 [Gene Symbol: ZGPAT] [Locus Tag: ] [Chromosome: 20] [Map Location: ] [Description: zinc finger CCCH-type and G-patch domain containing] [Gene Type: protein-coding]	red	2.90442	3.55009	5.30094	3.23578	6.67932	3.93753	3.88228	1.74036	4.34604	3.48606	3.12195	1.47375	2.62419	6.22677	3.68841	4.45539	3.80935	4.82128	1.27536	3.55197
ENSGALG00000006101	-0.535951	0.0406514	419261	ARFRP1	419261 [Gene Symbol: ARFRP1] [Locus Tag: ] [Chromosome: 20] [Map Location: ] [Description: ADP ribosylation factor related protein 1] [Gene Type: protein-coding]	red	10.2528	18.2111	14.3634	10.825	18.0758	12.4089	9.40638	6.77064	11.9063	14.7932	12.0002	4.49216	8.7326	20.8755	10.4575	12.4596	10.6677	14.5867	5.61024	11.3648
ENSGALG00000006106	-1.96008	1.11e-06	395096	TNFRSF6B	395096 [Gene Symbol: TNFRSF6B] [Locus Tag: ] [Chromosome: 20] [Map Location: ] [Description: TNF receptor superfamily member 6b] [Gene Type: protein-coding]	red	0.833764	0.753153	0.559864	0.226115	0.505802	0.374366	0.284703	0.453209	0.912055	1.4076	0.601804	0.248056	1.18287	1.82397	0.727104	1.23824	2.92097	3.87095	0.654681	0.225369
ENSGALG00000006110	1.35619	0.000774532	416575	PLK1	-	yellow	5.44839	4.19878	13.9348	3.56569	5.36895	7.91457	9.36076	7.0165	10.1777	0.546266	1.15067	0.13226	0.204845	5.74202	2.38302	2.91643	2.99971	2.97693	0.515941	4.23899
ENSGALG00000006118	-0.490311	0.0370509	415838	ZC3H18	-	red	3.68292	4.72548	8.95135	5.37875	8.44466	5.66499	7.83143	5.33911	9.94995	8.15092	5.53944	2.27893	4.66289	6.90951	4.14151	7.32807	7.06119	6.73523	2.12249	3.89222
ENSGALG00000006123	0.661307	0.0199176	419262	RTEL1	419262 [Gene Symbol: RTEL1] [Locus Tag: ] [Chromosome: 20] [Map Location: ] [Description: regulator of telomere elongation helicase 1] [Gene Type: protein-coding]	yellow	1.05696	0.666293	2.17413	0.459698	1.67846	2.04534	1.37468	1.09367	1.76086	0.297527	0.472116	0.291233	0.171875	1.16875	1.17788	0.377592	0.506249	0.777995	0.113482	0.858711
ENSGALG00000006131	-0.928235	5.3e-07	395726	FTCD	395726 [Gene Symbol: FTCD] [Locus Tag: ] [Chromosome: 7] [Map Location: ] [Description: formimidoyltransferase cyclodeaminase] [Gene Type: protein-coding]	red	66.3108	76.245	87.2871	83.5746	80.9801	69.3665	66.6846	65.5217	83.3499	110.986	100.78	63.1983	68.985	131.107	181.137	90.4821	88.3796	110.72	48.351	79.9554
ENSGALG00000006140	-0.613342	0.0473569	416577	GGA2	-	red	3.35399	2.95961	3.70973	2.30506	4.8706	4.55803	2.99315	2.8944	4.48136	2.46458	3.60688	1.11955	1.81225	4.62576	3.15329	5.22977	4.66854	6.58088	1.70507	2.83366
ENSGALG00000006144	-0.58397	0.0311891	415840	CDK10	415840 [Gene Symbol: CDK10] [Locus Tag: ] [Chromosome: 11] [Map Location: ] [Description: cyclin dependent kinase 10] [Gene Type: protein-coding]	red	5.00214	2.74505	6.31361	5.02438	5.0509	4.74358	4.87941	5.00923	4.19639	5.40969	3.80492	1.18692	2.89691	3.8789	3.27643	4.55598	4.60253	3.92764	2.67129	2.25444
ENSGALG00000006149	-0.701836	0.0258864	425290	MORN4	425290 [Gene Symbol: MORN4] [Locus Tag: ] [Chromosome: 6] [Map Location: ] [Description: MORN repeat containing 4] [Gene Type: protein-coding]	red	17.4115	18.155	19.5565	16.1372	15.721	15.3319	14.7785	13.055	18.3038	11.1465	9.27994	3.83606	9.26698	14.7338	11.5363	20.7093	20.8543	25.514	12.5494	14.1755
ENSGALG00000006156	-0.365851	0.0183354	416578	COG7	-	red	4.74935	4.04394	6.27488	3.98791	8.3943	5.91462	3.97054	3.81312	5.56546	4.06786	4.30835	1.98217	2.98019	8.61931	6.39001	5.37994	3.74375	6.02783	2.04358	5.11574
ENSGALG00000006165	-1.12222	0.00457179	-	-	-	red	0.097133	0.017097	0.044438	0.048215	0.077434	0.14855	0.106001	0.075107	0.224502	0.180201	0.231714	0.098038	0	0.089164	0.179904	0.104324	0.076649	0.050126	0.02602	0
ENSGALG00000006186	1.58992	0.0460643	-	-	-	yellow	0.113696	0.108873	0.11994	0.146805	0.176251	0.188429	0	0.26983	0.201889	0	0.077716	0	0	0.069902	0.196885	0	0.045989	0	0	0.029056
ENSGALG00000006190	1.88678	1.79e-07	770787	FHL1	770787 [Gene Symbol: FHL1] [Locus Tag: ] [Chromosome: 4] [Map Location: ] [Description: four and a half LIM domains 1] [Gene Type: protein-coding]	yellow	9.4628	5.0934	4.98022	4.24684	10.5075	9.29989	2.66884	2.49227	4.02998	1.21318	0.625702	0.134755	0.307391	0.842647	1.36225	1.78066	0.823304	1.16163	0.489538	6.86657
ENSGALG00000002982	-1.04418	0.00220818	425954	SLC2A6	425954 [Gene Symbol: SLC2A6] [Locus Tag: ] [Chromosome: 17] [Map Location: ] [Description: solute carrier family 2 member 6] [Gene Type: protein-coding]	red	2.11333	2.75032	4.62273	2.04413	4.41466	2.89813	2.48447	3.73746	3.87592	3.00213	2.77505	0.782801	1.45217	4.28634	3.00144	5.31867	4.83279	11.8803	2.55208	2.78918
ENSGALG00000006207	-0.624981	0.0198204	100859573	HM13	-	red	72.2235	68.6652	90.7123	75.3838	79.3503	73.8555	60.0454	78.1026	80.5112	62.3151	44.7225	25.3001	50.0959	71.2304	59.2575	98.1742	70.4927	82.1648	62.3381	63.155
ENSGALG00000006221	-0.899495	0.022318	424849	KIF1A	424849 [Gene Symbol: KIF1A] [Locus Tag: ] [Chromosome: 9] [Map Location: ] [Description: kinesin family member 1A] [Gene Type: protein-coding]	red	0.094652	0.062139	0.036967	0.072062	0.118933	0.064741	0.05398	0.075118	0.151727	0.048747	0.080898	0.089046	0.089246	0.200836	0.069904	0.1891	0.12148	0.170456	0.041589	0.097839
ENSGALG00000006229	-1.22759	4.12e-05	100857714	LY9	100857714 [Gene Symbol: LY9] [Locus Tag: ] [Chromosome: 25] [Map Location: ] [Description: lymphocyte antigen 9] [Gene Type: protein-coding]	red	2.68704	7.02153	6.29401	2.02272	7.58151	4.25508	6.98059	4.05248	4.77002	6.69511	7.64259	5.48132	5.50367	8.38921	4.51169	5.22875	5.63166	9.13731	3.25062	2.71728
ENSGALG00000006246	-1.22453	8.48e-05	770265	MUL1L	770265 [Gene Symbol: MUL1L] [Locus Tag: ] [Chromosome: 9] [Map Location: ] [Description: mitochondrial E3 ubiquitin protein ligase 1-like] [Gene Type: protein-coding]	red	3.79812	4.43666	5.421	4.76835	5.73301	5.56023	4.42898	5.74304	7.17272	5.90177	3.69181	2.20459	3.64729	5.49152	4.0305	7.41129	9.42428	12.7647	7.11965	4.10723
ENSGALG00000006267	1.26483	7.19e-05	395081	TPX2	395081 [Gene Symbol: TPX2] [Locus Tag: ] [Chromosome: 20] [Map Location: ] [Description: TPX2, microtubule nucleation factor] [Gene Type: protein-coding]	yellow	6.85457	5.47828	19.4644	4.77331	13.1704	14.2197	12.6118	10.7173	12.7686	1.00677	1.8883	0.725436	0.613312	6.87354	3.23054	4.74868	3.18841	3.26724	0.808018	4.59404
ENSGALG00000006294	-0.422804	0.0356069	425294	PSMD2	-	red	27.0128	25.8125	46.9596	22.3257	39.7715	38.324	34.0468	27.6282	46.2804	25.1049	29.4019	8.09501	18.7617	26.8028	20.6119	43.7134	31.2146	30.8347	16.1728	26.8042
ENSGALG00000006300	1.31556	9.48e-06	396221	LDHA	396221 [Gene Symbol: LDHA] [Locus Tag: ] [Chromosome: 5] [Map Location: ] [Description: lactate dehydrogenase A] [Gene Type: protein-coding]	yellow	884.153	421.155	541.801	448.15	966.646	862.323	452.615	404.145	396.963	168.16	217.824	41.9825	114.46	220.789	146.85	305.745	109.469	178.317	47.6969	698.559
ENSGALG00000006318	-1.61217	0.000424066	416586	IL21R	416586 [Gene Symbol: IL21R] [Locus Tag: ] [Chromosome: 14] [Map Location: ] [Description: interleukin 21 receptor] [Gene Type: protein-coding]	red	0.497455	0.924074	0.325082	0.11351	0.261036	0.353813	0.691112	0.342592	0.289444	0.601296	0.421832	0.253429	0.309474	1.21983	0.514144	0.760613	1.04493	1.90687	0.320644	0.252735
ENSGALG00000006328	0.930448	0.00316285	416037	CHCHD4	416037 [Gene Symbol: CHCHD4] [Locus Tag: ] [Chromosome: 12] [Map Location: ] [Description: coiled-coil-helix-coiled-coil-helix domain containing 4] [Gene Type: protein-coding]	yellow	16.2735	17.7147	16.3962	8.89409	16.2625	11.4929	7.47224	6.20875	7.7016	4.73976	5.10164	1.08553	3.31457	9.17456	6.59326	3.79241	4.90033	4.5591	3.16994	15.97
ENSGALG00000010117	-0.936837	0.0094309	423330	SLC25A21	423330 [Gene Symbol: SLC25A21] [Locus Tag: ] [Chromosome: 5] [Map Location: ] [Description: solute carrier family 25 member 21] [Gene Type: protein-coding]	yellow	4.07854	8.39208	5.76375	7.33756	5.36026	3.36903	4.62151	0.622658	6.21936	4.35328	6.84182	1.67963	2.54174	15.9631	13.6387	9.00097	9.64339	6.75808	1.47839	3.54779
ENSGALG00000006343	0.897391	0.000724688	423787	ACTA2	423787 [Gene Symbol: ACTA2] [Locus Tag: ] [Chromosome: 6] [Map Location: ] [Description: actin, alpha 2, smooth muscle, aorta] [Gene Type: protein-coding]	yellow	78.9076	79.2798	62.0843	56.7535	114.995	50.2299	50.9356	33.0139	77.4523	16.5471	22.4844	20.7458	22.8758	36.8631	28.0734	26.9444	19.5081	27.7786	12.6069	40.3117
ENSGALG00000006367	-0.724918	0.0125496	374030	PCBD2	374030 [Gene Symbol: PCBD2] [Locus Tag: ] [Chromosome: 13] [Map Location: ] [Description: pterin-4 alpha-carbinolamine dehydratase 2] [Gene Type: protein-coding]	red	31.6529	36.0847	37.3417	33.0994	39.6893	34.904	30.0315	21.762	37.6613	20.7661	32.0481	9.55783	27.0509	47.4216	56.406	52.6425	48.8148	74.7784	17.7884	36.254
ENSGALG00000006399	0.710065	0.0199065	415473	TLNRD1	415473 [Gene Symbol: TLNRD1] [Locus Tag: ] [Chromosome: 10] [Map Location: ] [Description: talin rod domain containing 1] [Gene Type: protein-coding]	yellow	27.3221	20.4207	28.6201	24.5983	64.7963	38.4697	23.0298	39.492	42.2899	24.5176	20.1974	7.50175	16.746	14.7277	6.77714	10.1698	7.65889	9.22264	3.78331	17.2686
ENSGALG00000006401	0.723732	0.0225539	770816	OSBPL5	770816 [Gene Symbol: OSBPL5] [Locus Tag: ] [Chromosome: 5] [Map Location: ] [Description: oxysterol binding protein like 5] [Gene Type: protein-coding]	yellow	1.33481	1.60225	1.01496	1.34466	2.48605	1.8188	1.51644	0.427999	1.45934	0.469773	0.453018	0.164756	0.291814	0.623553	0.31782	0.92571	0.340293	1.21153	0.208865	0.972164
ENSGALG00000006402	-0.634194	0.0270101	424857	NRROS	424857 [Gene Symbol: NRROS] [Locus Tag: ] [Chromosome: 9] [Map Location: ] [Description: negative regulator of reactive oxygen species] [Gene Type: protein-coding]	red	1.41285	2.23543	3.36737	2.11506	3.30405	3.07586	2.26719	2.79847	4.75311	2.26195	2.28027	1.11153	1.41011	1.98138	1.60172	2.98922	2.93537	5.07251	1.65728	1.8102
ENSGALG00000006408	-0.801852	0.028088	-	-	-	red	6.73237	6.78558	6.29238	6.73054	6.33032	5.9728	3.64262	4.39791	4.90408	3.33969	2.57755	1.8982	2.54248	6.6663	6.87169	7.40864	9.66358	11.7849	4.87574	5.8349
ENSGALG00000006415	-1.36529	0.00384272	395485	CD40LG	395485 [Gene Symbol: CD40LG] [Locus Tag: ] [Chromosome: 4] [Map Location: ] [Description: CD40 ligand] [Gene Type: protein-coding]	red	0.125334	0.782531	0.521261	0.079697	1.21313	0.364507	0.463108	0.551936	0.369571	0.518458	0	0.871936	0.159256	1.53973	1.22481	1.77988	0.590447	3.09914	0.279087	0.274587
ENSGALG00000006420	0.524342	0.044654	415479	ABHD17C	415479 [Gene Symbol: ABHD17C] [Locus Tag: ] [Chromosome: 10] [Map Location: ] [Description: abhydrolase domain containing 17C] [Gene Type: protein-coding]	yellow	9.23263	9.26029	9.35591	5.40305	12.2142	11.4343	6.96373	6.52108	4.64702	5.00348	5.39461	1.90721	5.15004	5.23266	4.96225	3.13021	2.66048	4.32013	1.50906	7.89752
ENSGALG00000006439	-0.729128	0.00428058	422247	ARHGEF6	422247 [Gene Symbol: ARHGEF6] [Locus Tag: ] [Chromosome: 4] [Map Location: ] [Description: Rac/Cdc42 guanine nucleotide exchange factor 6] [Gene Type: protein-coding]	red	2.0923	1.91039	5.33663	2.49446	4.03141	3.95958	2.48937	3.00067	5.2583	3.65724	3.08941	1.4722	1.22125	3.2072	2.70377	8.23551	2.91173	3.83534	0.726392	2.29761
ENSGALG00000006443	-1.3254	0.0104093	428123	MADPRT1	-	red	0.638767	1.20859	1.55085	0.985053	1.28134	1.22265	0.991773	1.4527	1.62881	0.665013	0.733935	0.427535	0.375485	0.773341	0.460557	1.41966	1.51204	2.57294	1.31679	0.424148
ENSGALG00000049446	-0.914127	2.61e-05	423717	SLC29A3	423717 [Gene Symbol: SLC29A3] [Locus Tag: ] [Chromosome: 6] [Map Location: ] [Description: solute carrier family 29 member 3] [Gene Type: protein-coding]	red	4.03082	3.64602	2.0256	3.58314	4.11704	5.2596	3.9514	4.35863	4.24306	4.76962	3.71991	1.64688	2.5835	3.93646	2.73283	5.38054	4.3223	5.84082	2.24025	3.50012
ENSGALG00000006457	0.624214	0.000650045	422248	RBMX	422248 [Gene Symbol: RBMX] [Locus Tag: ] [Chromosome: 4] [Map Location: ] [Description: RNA binding motif protein X-linked] [Gene Type: protein-coding]	yellow	25.3543	21.6126	29.7445	16.2255	34.7392	26.7502	16.4105	16.8591	27.0519	10.7727	14.2056	4.50752	8.95511	18.0914	13.545	12.9784	9.86741	14.1542	2.26025	21.5929
ENSGALG00000006462	0.522942	0.0142273	416318	PPP2CA	416318 [Gene Symbol: PPP2CA] [Locus Tag: ] [Chromosome: 13] [Map Location: ] [Description: protein phosphatase 2 catalytic subunit alpha] [Gene Type: protein-coding]	yellow	78.6081	69.859	64.2283	46.1323	74.0026	80.2252	70.4577	56.0987	58.1513	36.8327	42.5903	12.0908	29.4937	45.1948	29.1687	31.3097	31.0011	41.2328	8.8352	72.0435
ENSGALG00000006491	3.79401	0.00899307	378926	ANKRD1	378926 [Gene Symbol: ANKRD1] [Locus Tag: ] [Chromosome: 6] [Map Location: ] [Description: ankyrin repeat domain 1] [Gene Type: protein-coding]	yellow	0.537087	0.599185	0	0.214833	0.187784	0	0	0	0	0	0	0	0	0.062646	0.079763	0	0	0	0	0.102952
ENSGALG00000006494	1.12921	0.0201211	769528	GRAMD1B	769528 [Gene Symbol: GRAMD1B] [Locus Tag: ] [Chromosome: 24] [Map Location: ] [Description: GRAM domain containing 1B] [Gene Type: protein-coding]	yellow	8.83904	7.0261	5.13338	14.6611	35.0427	9.08828	3.03511	3.18149	19.5834	2.92082	6.45299	0.50673	0.884768	6.61532	2.22378	3.67043	1.2286	2.0317	0.269989	4.81174
ENSGALG00000006513	-0.818897	0.000834802	374258	F9	374258 [Gene Symbol: F9] [Locus Tag: ] [Chromosome: 4] [Map Location: ] [Description: coagulation factor IX] [Gene Type: protein-coding]	red	266.35	241.46	416.719	279.008	301.434	478.401	348.478	468.311	620.952	602.385	423.329	139.72	415.365	388.534	229.222	403.6	409.037	369.367	250.301	292.856
ENSGALG00000006516	0.596014	0.0316988	415484	MTHFS	415484 [Gene Symbol: MTHFS] [Locus Tag: ] [Chromosome: 10] [Map Location: ] [Description: methenyltetrahydrofolate synthetase] [Gene Type: protein-coding]	yellow	95.583	132.686	93.0981	61.4016	131.917	110.801	65.9532	71.2448	68.7528	32.3143	63.5739	15.9027	31.5194	105.801	76.846	45.2087	50.9947	69.4098	13.3146	126.404
ENSGALG00000006525	2.02461	8.13e-08	100859557	NCAPG2	100859557 [Gene Symbol: NCAPG2] [Locus Tag: ] [Chromosome: 2] [Map Location: ] [Description: non-SMC condensin II complex subunit G2] [Gene Type: protein-coding]	yellow	0.802834	0.432249	1.70131	0.039336	0.367091	1.9589	1.2946	1.00697	0.900674	0	0.021142	0.05374	0	0.35235	0.797668	0.106915	0	0.11101	0	0.539802
ENSGALG00000006527	-1.5935	1.02e-06	395342	CRTAM	395342 [Gene Symbol: CRTAM] [Locus Tag: ] [Chromosome: 24] [Map Location: ] [Description: cytotoxic and regulatory T cell molecule] [Gene Type: protein-coding]	red	0.652314	0.717704	0.584336	0.721869	0.708592	0.937489	1.06695	0.897745	1.94341	2.0426	1.56004	0.60474	0.705749	1.75133	0.772721	2.04592	1.89843	3.60871	0.613196	0.440373
ENSGALG00000006543	-0.890019	7.53e-05	-	PFKL	-	red	31.4125	33.3212	36.2249	60.545	57.1418	41.821	35.4529	27.087	65.5532	40.152	41.4786	16.7084	25.1846	27.4893	40.9918	79.1044	54.0561	50.0828	29.2333	47.9884
ENSGALG00000006563	0.968229	0.00717887	396332	SEMA3D	396332 [Gene Symbol: SEMA3D] [Locus Tag: ] [Chromosome: 1] [Map Location: ] [Description: semaphorin 3D] [Gene Type: protein-coding]	yellow	0.903048	1.02351	0.991963	0.830155	1.70131	1.85368	1.55804	0.253297	1.09716	0.380991	0.178727	0.110788	0.331624	0.743045	0.298202	0.381388	0.259151	0.291886	0.022562	0.583107
ENSGALG00000006571	-0.510226	0.0049306	416046	SETD5	416046 [Gene Symbol: SETD5] [Locus Tag: ] [Chromosome: 12] [Map Location: ] [Description: SET domain containing 5] [Gene Type: protein-coding]	red	2.92696	2.90883	5.76034	3.83227	5.14364	3.64619	3.43961	3.36464	6.15128	4.46411	3.35644	1.85013	2.65198	4.29403	2.75192	3.84502	3.0555	3.915	1.73103	2.78313
ENSGALG00000006572	-2.29555	0.018117	395761	TNNT3	-	red	0	0	0	0.114017	0	0	0	0	0	0	0	0.25323	0.381968	0.250401	0.5801	0.137101	0.062483	0	0.071268	0
ENSGALG00000006575	0.950552	0.00231543	420453	VIPR2	420453 [Gene Symbol: VIPR2] [Locus Tag: ] [Chromosome: 2] [Map Location: ] [Description: vasoactive intestinal peptide receptor 2] [Gene Type: protein-coding]	yellow	15.2925	13.9416	13.274	7.22793	19.0786	24.411	12.8311	6.67482	7.75082	6.67669	4.22698	0.565511	3.73365	7.26114	4.4082	6.87347	3.35479	8.12709	0.553379	12.261
ENSGALG00000006583	-0.946223	4.94e-06	374254	LSP1	374254 [Gene Symbol: LSP1] [Locus Tag: ] [Chromosome: 5] [Map Location: ] [Description: lymphocyte specific protein 1] [Gene Type: protein-coding]	red	19.7976	14.3375	12.6792	12.2454	19.6526	15.3728	16.1127	12.3528	22.7134	25.8397	18.6146	4.50591	13.2486	21.7784	10.6049	27.626	19.6078	32.289	7.34813	11.6832
ENSGALG00000006584	-1.08439	0.0381342	-	-	-	red	0.790623	0.870261	1.87491	1.54813	2.01788	1.88448	1.69262	2.42928	1.00978	2.05972	0.999155	2.27546	1.11012	3.64743	7.51488	0.919588	1.32621	1.41003	1.65731	1.34654
ENSGALG00000006598	-0.633489	0.00930427	395998	SORL1	395998 [Gene Symbol: SORL1] [Locus Tag: ] [Chromosome: 24] [Map Location: ] [Description: sortilin related receptor 1] [Gene Type: protein-coding]	red	17.3238	12.6373	26.2244	14.3872	22.968	17.3413	19.5102	14.5772	20.189	11.7448	12.9312	6.60542	9.07576	22.4082	22.558	22.7487	27.8441	28.1326	5.03605	11.3016
ENSGALG00000006601	-0.676032	0.0251916	416048	MTMR14	416048 [Gene Symbol: MTMR14] [Locus Tag: ] [Chromosome: 12] [Map Location: ] [Description: myotubularin related protein 14] [Gene Type: protein-coding]	red	8.41383	8.42539	15.9635	11.5992	15.1343	11.3247	8.98006	8.58009	15.5431	7.52977	6.84796	2.01825	5.21385	10.9389	6.60098	16.195	17.8897	14.8791	5.90242	9.53452
ENSGALG00000006611	-0.643452	0.0167938	415488	KIF7	415488 [Gene Symbol: KIF7] [Locus Tag: ] [Chromosome: 10] [Map Location: ] [Description: kinesin family member 7] [Gene Type: protein-coding]	red	1.51342	1.27425	3.15943	1.20089	2.34315	2.61577	1.74786	2.56864	3.11236	2.47277	2.09973	0.719524	1.2132	2.00311	1.4506	2.31229	3.35178	1.94549	0.474216	1.10659
ENSGALG00000006622	0.594786	0.0240532	423803	FRA10AC1	423803 [Gene Symbol: FRA10AC1] [Locus Tag: ] [Chromosome: 6] [Map Location: ] [Description: FRA10A associated CGG repeat 1] [Gene Type: protein-coding]	yellow	17.0119	14.531	12.7336	15.6695	34.4404	16.4049	10.5554	9.75536	6.88694	8.97249	6.67657	2.70341	3.18601	12.4155	10.2553	6.84818	4.0933	7.63829	1.42317	13.3796
ENSGALG00000006631	0.751025	0.0127765	415489	TICRR	415489 [Gene Symbol: TICRR] [Locus Tag: ] [Chromosome: 10] [Map Location: ] [Description: TOPBP1 interacting checkpoint and replication regulator] [Gene Type: protein-coding]	yellow	1.33685	0.923194	2.92683	0.799335	1.88366	2.20486	1.74804	1.3241	2.84365	0.384923	0.554318	0.305607	0.35232	1.55399	0.894799	0.676148	0.778418	0.738748	0.140887	0.793505
ENSGALG00000006632	-0.60354	0.0374276	424873	CEP63	424873 [Gene Symbol: CEP63] [Locus Tag: ] [Chromosome: 9] [Map Location: ] [Description: centrosomal protein 63] [Gene Type: protein-coding]	red	1.46651	2.39248	2.7102	2.07517	2.59862	2.14591	1.50418	1.58425	2.00113	2.0293	1.97357	1.31227	0.847598	3.63875	2.37355	1.91195	2.00781	1.98436	0.932108	0.972907
ENSGALG00000006633	-0.75508	0.0195035	418647	TMEM243	418647 [Gene Symbol: TMEM243] [Locus Tag: ] [Chromosome: 1] [Map Location: ] [Description: transmembrane protein 243] [Gene Type: protein-coding]	red	7.70774	5.87992	6.99272	5.20417	10.6592	10.2627	12.9488	4.63035	10.5439	9.54153	14.3739	2.96429	7.44245	15.0857	14.5249	9.90977	12.7646	5.77971	4.71681	2.68132
ENSGALG00000006637	-0.738495	0.0172389	771005	XKRX	-	red	11.86	15.7763	12.4901	21.8688	31.7668	11.5548	9.81625	6.70006	19.1005	17.3068	17.8972	4.55618	8.41648	37.6903	12.8561	20.3873	8.52945	22.1892	10.9886	11.6602
ENSGALG00000006638	-0.997023	0.00441959	419751	GRIK4	419751 [Gene Symbol: GRIK4] [Locus Tag: ] [Chromosome: 24] [Map Location: ] [Description: glutamate ionotropic receptor kainate type subunit 4] [Gene Type: protein-coding]	red	0.209502	0.680977	1.10575	0.450097	0.967656	0.326523	0.576597	0.138845	0.680463	1.0057	0.276478	0.266564	0.752304	0.75921	0.975731	0.547271	1.24662	1.80573	0.640702	0.611982
ENSGALG00000006639	2.02239	2.54e-06	423804	CEP55	423804 [Gene Symbol: CEP55] [Locus Tag: ] [Chromosome: 6] [Map Location: ] [Description: centrosomal protein 55] [Gene Type: protein-coding]	yellow	1.02055	0.63407	2.65986	0.676194	1.75604	1.42523	2.04888	1.05807	0.678232	0.068915	0.123044	0.039349	0.075507	0.655287	0.50033	0.028279	0.163533	0.339699	0.09603	0.652657
ENSGALG00000006649	-0.686705	0.0179666	424875	TMEM41A	424875 [Gene Symbol: TMEM41A] [Locus Tag: ] [Chromosome: 9] [Map Location: ] [Description: transmembrane protein 41A] [Gene Type: protein-coding]	red	7.99406	5.72401	9.43512	7.23508	8.08191	7.28947	4.612	4.46627	6.59477	3.75496	3.94596	2.53059	3.61626	7.09288	11.7705	9.31489	9.07497	7.15327	3.32207	7.89981
ENSGALG00000006658	1.28877	0.000499146	415491	FANCI	415491 [Gene Symbol: FANCI] [Locus Tag: ] [Chromosome: 10] [Map Location: ] [Description: Fanconi anemia complementation group I] [Gene Type: protein-coding]	yellow	1.22011	0.858368	2.89002	0.718937	1.33421	3.34456	2.0261	2.43147	2.70382	0	0.191177	0.259445	0	0.423929	0.68641	0.179104	0.355867	0.115034	0.060144	0.752886
ENSGALG00000006677	-0.671847	0.000692607	416326	P4HA2	416326 [Gene Symbol: P4HA2] [Locus Tag: ] [Chromosome: 13] [Map Location: ] [Description: prolyl 4-hydroxylase subunit alpha 2] [Gene Type: protein-coding]	red	4.29767	3.78472	4.62916	2.28372	6.20064	4.72084	3.34508	3.39441	4.64487	6.18905	5.55619	1.62592	3.68617	4.29813	2.54956	4.17163	2.62499	4.48539	1.24424	1.84109
ENSGALG00000006682	0.323812	0.019218	419037	BEND7	419037 [Gene Symbol: BEND7] [Locus Tag: ] [Chromosome: 1] [Map Location: ] [Description: BEN domain containing 7] [Gene Type: protein-coding]	yellow	20.3948	16.8634	26.3557	17.0404	27.0406	26.2053	21.9632	15.035	25.7269	13.3198	13.2342	4.23753	8.67009	14.7156	11.2426	16.0423	9.83775	11.8039	4.13664	17.3832
ENSGALG00000006688	-0.577306	0.0347564	416050	TADA3	416050 [Gene Symbol: TADA3] [Locus Tag: ] [Chromosome: 12] [Map Location: ] [Description: transcriptional adaptor 3] [Gene Type: protein-coding]	red	4.99382	5.6461	8.52822	7.72159	8.00156	5.15347	4.66274	4.83624	10.2187	5.08451	5.0439	1.90818	4.02447	7.27637	4.38855	8.58381	6.60359	8.03934	4.61194	5.89517
ENSGALG00000006689	0.808848	0.0488219	415493	ABHD2	415493 [Gene Symbol: ABHD2] [Locus Tag: ] [Chromosome: 10] [Map Location: ] [Description: abhydrolase domain containing 2] [Gene Type: protein-coding]	yellow	6.84557	2.14777	20.5557	4.7159	12.0981	15.9828	7.1845	5.62444	9.57159	3.11903	3.4999	0.40547	1.27795	4.70329	0.997492	4.70309	3.78709	4.20596	0.450955	6.27538
ENSGALG00000006691	-0.653917	0.0364704	416051	ARPC4	416051 [Gene Symbol: ARPC4] [Locus Tag: ] [Chromosome: 12] [Map Location: ] [Description: actin related protein 2/3 complex subunit 4] [Gene Type: protein-coding]	red	20.2866	31.3626	42.481	43.4361	35.9413	25.283	29.784	20.5574	54.6074	23.5262	18.4077	8.25803	14.7092	33.3038	31.8072	36.8214	39.1698	53.2116	21.5011	27.4699
ENSGALG00000006702	-1.1098	0.00120781	415494	MFGE8	415494 [Gene Symbol: MFGE8] [Locus Tag: ] [Chromosome: 10] [Map Location: ] [Description: milk fat globule-EGF factor 8 protein] [Gene Type: protein-coding]	red	36.9608	23.546	35.7524	30.1493	31.4817	51.2034	29.2612	17.8481	45.7828	30.9757	20.2656	8.65446	31.1635	32.6802	25.6448	79.5897	51.6776	66.6512	34.8581	30.768
ENSGALG00000006704	-0.563858	0.00440539	429138	VPS8	429138 [Gene Symbol: VPS8] [Locus Tag: ] [Chromosome: 9] [Map Location: ] [Description: VPS8, CORVET complex subunit] [Gene Type: protein-coding]	red	2.69263	2.46056	3.3379	2.72456	5.91294	3.93161	2.68574	2.26012	4.85568	3.34245	1.82807	1.26081	1.82815	3.92172	2.65418	4.82084	3.86346	5.09973	1.29946	2.58408
ENSGALG00000006710	2.50808	0.000682804	416953	RAB36	416953 [Gene Symbol: RAB36] [Locus Tag: ] [Chromosome: 15] [Map Location: ] [Description: RAB36, member RAS oncogene family] [Gene Type: protein-coding]	yellow	0.240229	0.277664	0.09788	0.283888	0.692112	0.257931	0.305902	0.175162	0.520776	0	0	0	0	0.575469	0.123967	0.063563	0	0.105079	0.08907	0.354205
ENSGALG00000006714	-0.868261	0.00839905	424880	CCDC61	-	red	6.11437	9.26692	11.1841	13.8775	9.52653	8.00422	8.35201	11.745	12.8399	7.3094	9.68028	7.75102	7.51087	13.6342	13.5269	8.80684	9.27007	12.8375	11.0676	11.2389
ENSGALG00000006719	1.14655	0.00812452	770226	GNAZ	770226 [Gene Symbol: GNAZ] [Locus Tag: ] [Chromosome: 15] [Map Location: ] [Description: G protein subunit alpha z] [Gene Type: protein-coding]	yellow	1.37866	1.52381	0.604427	0.519319	1.39145	0.72443	1.30819	1.03234	0.960177	0.284427	0.48007	0.16727	0.39302	1.38001	0.588952	0.507088	0.116953	0.694095	0	0.884895
ENSGALG00000006738	-0.896847	0.024746	419292	CDK5RAP1	-	red	15.1637	5.11935	32.3436	28.8176	29.9591	19.6832	21.7058	41.8582	45.9815	3.8059	24.3408	1.01944	2.80424	20.7743	2.71989	24.7	34.3489	53.0814	0.930059	5.72109
ENSGALG00000006743	0.855591	0.00989643	416955	YWHAH	416955 [Gene Symbol: YWHAH] [Locus Tag: ] [Chromosome: 15] [Map Location: ] [Description: tyrosine 3-monooxygenase/tryptophan 5-monooxygenase activation protein eta] [Gene Type: protein-coding]	yellow	23.3372	22.7146	19.3009	14.5753	25.4711	16.6566	12.6973	7.92823	12.0913	10.4853	11.4889	2.62937	6.36225	14.6914	7.4786	6.80614	2.64021	6.85506	2.06379	16.5367
ENSGALG00000006751	1.06104	0.0493298	378897	THY1	378897 [Gene Symbol: THY1] [Locus Tag: ] [Chromosome: 24] [Map Location: ] [Description: Thy-1 cell surface antigen] [Gene Type: protein-coding]	yellow	3.63639	1.46801	3.99915	2.64942	5.00123	1.5433	3.54625	2.91251	7.73249	1.4527	0.592792	0.284291	1.08562	1.07946	0.2813	2.57208	0.813246	1.39285	0.365288	1.18624
ENSGALG00000006758	-1.03587	0.00489723	769989	C1QTNF5	-	red	1.39473	1.05737	2.21892	2.59976	2.12596	1.27938	1.66216	1.83339	4.55768	2.69074	1.01223	0.373838	1.53793	1.74199	0.591937	3.02212	2.71833	2.84991	1.58745	1.0559
ENSGALG00000006773	-0.908759	0.00382407	422259	TRMT12	422259 [Gene Symbol: TRMT12] [Locus Tag: ] [Chromosome: 4] [Map Location: ] [Description: tRNA methyltransferase 12 homolog] [Gene Type: protein-coding]	red	1.18252	2.33081	2.09235	2.44647	3.14449	1.19253	1.69182	1.52021	2.58321	2.64622	2.54903	1.79873	2.54794	2.39471	1.87467	1.66548	1.80057	2.28851	1.55329	1.09725
ENSGALG00000006779	-1.66446	1.87e-06	769876	PDZD3	-	red	1.05476	1.25685	1.70492	1.90109	2.00524	1.21354	0.469817	2.00357	1.3341	2.83057	2.82575	1.69955	1.89034	2.65343	2.29923	1.69589	2.40694	4.30468	1.7067	1.64543
ENSGALG00000006783	1.13463	0.000793966	424882	PLOD2	-	yellow	23.899	17.1066	14.2738	14.683	29.0661	22.699	12.0788	9.10367	7.42374	3.93061	3.54473	0.979742	2.49172	8.90458	5.30186	8.71015	3.56994	10.8958	0.779747	15.4727
ENSGALG00000006791	-0.835344	0.000988777	419296	TTI1	419296 [Gene Symbol: TTI1] [Locus Tag: ] [Chromosome: 20] [Map Location: ] [Description: TELO2 interacting protein 1] [Gene Type: protein-coding]	red	1.69459	1.56167	2.73281	2.32314	2.79725	2.43438	1.27726	2.64878	3.01258	3.5263	2.3163	0.676266	1.25124	2.26604	2.14097	1.97758	2.56489	2.70421	1.30428	1.7019
ENSGALG00000006796	-2.3534	0.00908578	422261	SRPX2	422261 [Gene Symbol: SRPX2] [Locus Tag: ] [Chromosome: 4] [Map Location: ] [Description: sushi repeat containing protein X-linked 2] [Gene Type: protein-coding]	red	0.060411	0	0	0	0.141955	0.192507	0.107089	0	0	0	0	0	0	0	0	0.675485	0	0	0	0
ENSGALG00000006802	-1.66013	2.56e-05	373980	LAMB2	373980 [Gene Symbol: LAMB2] [Locus Tag: ] [Chromosome: 12] [Map Location: ] [Description: laminin, beta 2 (laminin S)] [Gene Type: protein-coding]	red	0.337479	0.627605	1.60311	2.98514	2.29736	0.792863	0.72759	2.2347	4.08346	2.27675	2.23251	1.14198	1.13795	0.430354	2.11623	5.29252	3.25066	5.34272	2.03294	1.85766
ENSGALG00000006806	-0.914308	0.000253972	419756	HINFP	419756 [Gene Symbol: HINFP] [Locus Tag: ] [Chromosome: 24] [Map Location: ] [Description: histone H4 transcription factor] [Gene Type: protein-coding]	red	1.84263	2.14323	3.00992	2.22625	2.78938	2.00646	1.6259	1.65383	2.40389	3.36251	2.24875	1.28593	1.66028	2.94592	1.89244	3.3355	4.07797	2.79827	2.10025	2.21466
ENSGALG00000006808	-0.805345	0.00705118	422262	TSPAN6	422262 [Gene Symbol: TSPAN6] [Locus Tag: ] [Chromosome: 4] [Map Location: ] [Description: tetraspanin 6] [Gene Type: protein-coding]	red	15.954	14.3001	15.1976	14.2468	19.7181	21.9965	15.8594	15.7392	22.393	16.0095	15.7981	3.25747	7.67403	15.1904	9.03817	24.9445	33.2476	26.3289	6.79911	12.9217
ENSGALG00000006822	1.57029	0.000261167	422263	PCDH19	422263 [Gene Symbol: PCDH19] [Locus Tag: ] [Chromosome: 4] [Map Location: ] [Description: protocadherin 19] [Gene Type: protein-coding]	yellow	0.607489	0.390248	0.3719	0.677257	0.937063	0.772197	0.514345	0.423777	1.11187	0.124264	0.114352	0	0.167886	0.086157	0.034405	0.218176	0.05874	0.156593	0.043307	0.156518
ENSGALG00000006824	-0.860765	5.34e-05	100858727	USP19	100858727 [Gene Symbol: USP19] [Locus Tag: ] [Chromosome: 12] [Map Location: ] [Description: ubiquitin specific peptidase 19] [Gene Type: protein-coding]	red	2.13696	1.84466	3.76018	3.2874	3.89685	3.19547	3.2641	2.6895	5.59917	3.23235	2.49652	1.51285	2.89793	3.07463	1.91387	4.0726	4.22357	4.25974	2.17196	2.38934
ENSGALG00000006836	-0.761466	0.0408507	419302	SNX21	-	red	2.41694	4.06522	4.57171	5.55542	5.69627	4.84438	2.72648	5.37667	8.69775	6.60829	3.19035	2.07009	2.91265	4.44228	6.63218	4.27333	4.51903	6.96964	4.9235	4.56836
ENSGALG00000006842	-0.94541	0.0198304	419303	ACOT8	419303 [Gene Symbol: ACOT8] [Locus Tag: ] [Chromosome: 20] [Map Location: ] [Description: acyl-CoA thioesterase 8] [Gene Type: protein-coding]	red	30.0903	25.0498	52.3197	37.0971	21.5041	26.9328	31.3571	22.5694	40.3976	21.7472	17.2023	17.654	22.4243	25.6912	61.6298	42.9932	52.2852	20.5778	40.0347	20.7561
ENSGALG00000006843	0.690089	0.00168226	424889	NCBP2	424889 [Gene Symbol: NCBP2] [Locus Tag: ] [Chromosome: 9] [Map Location: ] [Description: nuclear cap binding protein subunit 2, 20kDa] [Gene Type: protein-coding]	yellow	47.2995	44.6782	45.852	37.8512	47.6552	40.1151	31.0662	22.916	25.767	29.4842	17.0451	7.01376	14.6581	31.6212	27.2615	19.0801	12.6746	17.1347	6.29174	37.8679
ENSGALG00000006848	-1.25709	0.0116212	-	-	-	red	0.250823	0.083997	0.554166	0.086268	0.281708	0.420659	0.442237	0.279453	0.580483	0.403475	0.30469	0.26745	0.315193	0.179552	0.280549	0.340533	0.447868	0.292005	0.48172	0.169059
ENSGALG00000006857	-0.987794	5.71e-07	422100	SPATA20	422100 [Gene Symbol: SPATA20] [Locus Tag: ] [Chromosome: 18] [Map Location: ] [Description: spermatogenesis associated 20] [Gene Type: protein-coding]	red	5.54294	8.47101	7.27618	5.79893	9.88313	6.59837	7.28663	5.66249	10.928	8.50552	8.73507	5.34783	5.46884	14.1936	9.12298	14.9361	8.77278	8.65922	4.84223	6.01676
ENSGALG00000006861	0.520927	0.00940154	416609	COQ7	416609 [Gene Symbol: COQ7] [Locus Tag: ] [Chromosome: 14] [Map Location: ] [Description: coenzyme Q7, hydroxylase] [Gene Type: protein-coding]	yellow	17.0182	17.6211	23.2751	18.1373	18.648	14.9528	14.7608	14.9411	20.0419	8.50353	8.4733	8.03961	7.16662	15.9292	17.7903	9.8704	7.93819	10.1149	4.15777	19.7081
ENSGALG00000006873	0.330654	0.0442015	426102	PHRF1	-	yellow	8.50607	9.05189	11.5332	6.93227	14.483	10.6645	9.18448	6.80553	11.4863	6.81454	5.90487	2.63813	4.08063	7.96619	4.84439	6.45501	5.20113	6.02918	1.33039	9.45251
ENSGALG00000006876	-0.895339	0.00585851	428163	CTSA	428163 [Gene Symbol: CTSA] [Locus Tag: ] [Chromosome: 20] [Map Location: ] [Description: cathepsin A] [Gene Type: protein-coding]	red	70.7501	58.3701	85.0532	61.8306	79.1005	71.3228	50.9176	53.4626	79.0324	35.6068	39.334	14.7284	34.46	87.8215	49.2589	114.779	113.693	150.202	47.7629	52.6675
ENSGALG00000006877	1.84265	4.05e-05	422265	KLHL4	422265 [Gene Symbol: KLHL4] [Locus Tag: ] [Chromosome: 4] [Map Location: ] [Description: kelch like family member 4] [Gene Type: protein-coding]	yellow	2.97377	2.8156	2.05534	2.67811	6.27366	3.70864	2.27207	1.15978	1.18475	0.775297	0.691011	0.534894	0.349197	0.823465	0.934937	0.211906	0.105003	0.252728	0.187261	2.6024
ENSGALG00000006886	1.48272	0.00920031	395576	DACH2	395576 [Gene Symbol: DACH2] [Locus Tag: ] [Chromosome: 4] [Map Location: ] [Description: dachshund family transcription factor 2] [Gene Type: protein-coding]	yellow	0.386932	0.789288	0.624546	0.303941	0.108985	1.77317	0.041719	0.587435	0.23436	0	0.041002	0	0.022949	0.162183	0.106684	0.064294	0	0	0.017144	0.02193
ENSGALG00000006900	-1.47263	2.27e-08	422075	ST6GALNAC2L	-	red	2.44273	3.20092	3.35396	2.62928	3.60307	4.75691	4.89891	4.98029	7.56676	7.78923	6.46114	2.13151	5.88746	5.47789	7.09542	6.49395	10.3495	9.75032	6.39256	4.03133
ENSGALG00000006910	-0.972037	2.27e-07	416058	IMPDH2	416058 [Gene Symbol: IMPDH2] [Locus Tag: ] [Chromosome: 12] [Map Location: ] [Description: inosine monophosphate dehydrogenase 2] [Gene Type: protein-coding]	red	51.6474	49.4318	75.7217	58.466	54.6986	53.7171	62.5947	47.9606	79.4075	100.481	61.5223	27.688	58.614	70.1497	42.3393	72.7798	96.6448	70.3059	36.8568	58.9274
ENSGALG00000006937	-1.4132	5.8e-05	100859583	P4HTM	-	red	2.17001	2.84337	3.34249	2.73601	4.51148	3.21085	2.30435	3.77	5.93055	3.27382	3.29888	2.04217	3.35683	5.01568	3.10614	5.23836	6.86759	8.52747	6.27803	2.37133
ENSGALG00000006939	0.812547	0.000241482	428411	PFKP	428411 [Gene Symbol: PFKP] [Locus Tag: ] [Chromosome: 2] [Map Location: ] [Description: phosphofructokinase, platelet] [Gene Type: protein-coding]	yellow	8.76754	9.41181	7.67054	7.78077	13.9491	7.40844	7.30386	5.42163	6.64505	2.96317	3.90207	1.30774	1.28243	5.86409	2.97572	3.32643	1.40158	4.49309	1.41723	7.43709
ENSGALG00000006968	-0.770429	0.0132083	416967	HNF1A	416967 [Gene Symbol: HNF1A] [Locus Tag: ] [Chromosome: 15] [Map Location: ] [Description: HNF1 homeobox A] [Gene Type: protein-coding]	red	12.732	10.7898	30.8166	12.5285	19.7964	25.0624	29.5709	31.7206	26.5674	24.3311	21.273	10.8807	19.0743	18.7589	19.9425	19.8209	29.9334	22.0879	9.219	10.9165
ENSGALG00000006979	-0.49446	0.0325579	416968	SPPL3	416968 [Gene Symbol: SPPL3] [Locus Tag: ] [Chromosome: 15] [Map Location: ] [Description: signal peptide peptidase like 3] [Gene Type: protein-coding]	red	15.7894	14.7207	16.9446	13.2292	17.9221	15.0581	13.811	14.4043	8.9572	16.4058	9.74384	7.65631	11.259	17.5598	12.2636	14.0636	12.8218	16.318	7.3282	12.3151
ENSGALG00000006992	-2.0669	0.0185106	395387	MMP9	395387 [Gene Symbol: MMP9] [Locus Tag: ] [Chromosome: 20] [Map Location: ] [Description: matrix metallopeptidase 9] [Gene Type: protein-coding]	red	0.045853	0.039808	0	0.20591	0	0.162559	0	0	0.166168	0	0.03909	0	0.158859	0	0	1.22894	0	0	0.057543	0
ENSGALG00000006995	-3.21197	0.0055499	424893	APOD	424893 [Gene Symbol: APOD] [Locus Tag: ] [Chromosome: 9] [Map Location: ] [Description: apolipoprotein D] [Gene Type: protein-coding]	red	0	0	0.063405	0	0	0.156036	0	0	0.097437	0	0.068643	0.452154	0.15423	0	0.106741	0	0	0.157913	0.067976	0.052197
ENSGALG00000007012	1.69583	8.73e-05	415509	ARRDC4	415509 [Gene Symbol: ARRDC4] [Locus Tag: ] [Chromosome: 10] [Map Location: ] [Description: arrestin domain containing 4] [Gene Type: protein-coding]	yellow	6.5543	10.6833	10.9065	21.4924	50.1064	21.6492	4.92404	8.42227	21.9378	4.15379	3.34174	1.42167	3.16152	5.55054	3.45928	2.69213	2.68836	2.2237	0.305563	15.2939
ENSGALG00000007027	-1.24334	0.000103035	422081	SGSH	422081 [Gene Symbol: SGSH] [Locus Tag: ] [Chromosome: 18] [Map Location: ] [Description: N-sulfoglucosamine sulfohydrolase] [Gene Type: protein-coding]	red	9.38958	8.80325	17.173	13.0742	13.8615	14.4948	15.1299	18.1831	23.5191	15.7481	15.6011	7.67237	13.962	12.6788	10.5056	25.5719	21.1244	19.7328	21.6815	9.03768
ENSGALG00000007036	0.901186	0.00183358	420462	PITRM1	420462 [Gene Symbol: PITRM1] [Locus Tag: ] [Chromosome: 2] [Map Location: ] [Description: pitrilysin metallopeptidase 1] [Gene Type: protein-coding]	yellow	9.93438	10.6007	12.3166	6.47962	14.7873	10.0084	5.8683	3.89125	5.22106	4.68651	3.71854	1.45997	2.27508	7.95545	3.95393	3.64908	1.59631	2.13277	0.686674	8.6113
ENSGALG00000007037	0.61788	0.00223794	423116	PPP6R3	423116 [Gene Symbol: PPP6R3] [Locus Tag: ] [Chromosome: 5] [Map Location: ] [Description: protein phosphatase 6 regulatory subunit 3] [Gene Type: protein-coding]	yellow	24.8629	21.7691	18.6119	14.2695	27.15	27.6235	17.2189	12.6042	14.3969	10.4423	9.53787	3.79297	5.36182	14.1378	5.92525	7.95153	7.36674	11.498	3.1096	22.9871
ENSGALG00000007048	0.984139	0.0134462	395599	SYNM	395599 [Gene Symbol: SYNM] [Locus Tag: ] [Chromosome: 10] [Map Location: ] [Description: synemin] [Gene Type: protein-coding]	yellow	1.46096	1.80068	1.22593	0.6457	2.41847	1.35115	0.998597	0.490834	0.498898	0.838728	0.573092	0.316416	0.519524	0.633227	0.54769	0.339436	0.165097	0.60561	0.094751	1.25169
ENSGALG00000007054	-0.900212	0.00812452	768712	TBC1D16	-	red	0.962625	0.540988	1.97643	0.836709	2.22922	1.50797	2.13506	2.58713	2.36294	1.47753	1.21091	1.16796	1.16144	1.3706	1.62966	1.74064	2.23478	2.13508	1.10207	1.77079
ENSGALG00000007075	0.650784	0.0425571	424898	ATP13A3	424898 [Gene Symbol: ATP13A3] [Locus Tag: ] [Chromosome: 9] [Map Location: ] [Description: ATPase 13A3] [Gene Type: protein-coding]	yellow	6.77322	4.2315	9.63487	7.47823	10.0209	10.8179	6.70014	4.23384	4.73835	3.65316	2.54712	0.863957	2.08251	3.70539	3.15226	5.65678	3.04397	4.20049	0.971358	10.0668
ENSGALG00000007082	1.14054	0.0152251	378903	CREM	378903 [Gene Symbol: CREM] [Locus Tag: ] [Chromosome: 2] [Map Location: ] [Description: cAMP responsive element modulator] [Gene Type: protein-coding]	yellow	38.1112	12.3559	11.2034	21.8352	22.1418	106.383	28.8116	71.5344	31.1763	7.6256	11.0465	5.43249	18.2989	10.5427	8.88399	12.1531	10.1101	15.6191	7.11217	23.7949
ENSGALG00000007090	-0.588927	0.0252852	769143	CPN1	769143 [Gene Symbol: CPN1] [Locus Tag: ] [Chromosome: 6] [Map Location: ] [Description: carboxypeptidase N subunit 1] [Gene Type: protein-coding]	red	55.3232	48.5954	64.8472	41.6704	70.0344	69.5499	31.9773	52.5448	65.5473	38.2072	33.086	21.4413	37.228	78.958	57.0088	69.1161	66.2223	67.5864	39.2701	46.7866
ENSGALG00000007093	-0.613066	0.0193154	422085	CYTH1	422085 [Gene Symbol: CYTH1] [Locus Tag: ] [Chromosome: 18] [Map Location: ] [Description: cytohesin 1] [Gene Type: protein-coding]	red	7.87197	13.1937	17.4614	15.777	20.8654	13.1978	14.2771	15.6406	29.7689	14.6763	14.3353	5.74479	8.54783	11.8617	9.60396	13.9772	13.1935	28.0853	8.3676	9.28659
ENSGALG00000007114	-0.823444	0.0428657	396536	APOA1	396536 [Gene Symbol: APOA1] [Locus Tag: ] [Chromosome: 24] [Map Location: ] [Description: apolipoprotein A1] [Gene Type: protein-coding]	red	12580.6	14623	18445.9	28228.7	17248	15206.1	9088.25	13392	25699.3	8004.51	6751.78	5031.4	8221.3	11737.6	20300.1	22277.1	24288.4	23986	17819.8	18488.5
ENSGALG00000007123	1.21215	0.00325287	101750621	LOC101750621	101750621 [Gene Symbol: LOC101750621] [Locus Tag: ] [Chromosome: 4] [Map Location: ] [Description: uncharacterized LOC101750621] [Gene Type: protein-coding]	yellow	3.91686	6.09071	1.95757	3.33827	5.62179	3.52797	1.70528	3.73051	2.85229	1.04225	0.887558	0.167567	0.790955	1.55195	1.01186	1.34264	0.934451	2.29088	0.373747	3.74902
ENSGALG00000007131	0.821604	0.00564949	422278	HMGN5	422278 [Gene Symbol: HMGN5] [Locus Tag: ] [Chromosome: 4] [Map Location: ] [Description: high mobility group nucleosome binding domain 5] [Gene Type: protein-coding]	yellow	225.214	252.824	291.954	135.303	161.068	222.821	274.846	189.246	157.821	140.687	149.464	40.3619	92.0773	140.174	91.4263	66.0562	43.7241	67.5884	26.851	142.989
ENSGALG00000007140	0.959717	0.00774733	395560	NRP1	395560 [Gene Symbol: NRP1] [Locus Tag: ] [Chromosome: 2] [Map Location: ] [Description: neuropilin 1] [Gene Type: protein-coding]	yellow	10.0772	9.71804	8.55541	7.56121	17.138	14.4367	19.9545	5.79997	13.2219	5.14881	3.99706	0.605413	2.17927	10.0081	1.26965	8.18439	4.08361	7.15979	0.446892	14.7796
ENSGALG00000007141	-1.49268	2.52e-10	-	-	-	red	0.168363	0.288373	0.338059	0.252027	0.609798	0.261045	0.477096	0.163192	0.488973	0.69043	0.378243	0.409714	0.36761	0.429751	0.368807	0.557894	0.481137	1.13897	0.238592	0.187812
ENSGALG00000007145	0.538539	0.0113729	374058	ITGB1	374058 [Gene Symbol: ITGB1] [Locus Tag: ] [Chromosome: 2] [Map Location: ] [Description: integrin subunit beta 1] [Gene Type: protein-coding]	yellow	81.4816	69.7951	71.7299	49.5998	112.68	80.4043	61.3009	38.484	63.7754	43.6527	30.8552	9.27247	22.7586	51.5672	27.2123	43.3434	24.0496	50.8047	13.4237	65.1392
ENSGALG00000007161	0.60478	0.0154957	427844	LRRK2	427844 [Gene Symbol: LRRK2] [Locus Tag: ] [Chromosome: 1] [Map Location: ] [Description: leucine rich repeat kinase 2] [Gene Type: protein-coding]	yellow	1.38559	0.874124	1.19886	1.36827	2.15974	2.00704	1.28297	0.671965	1.17222	0.494567	0.597661	0.249939	0.462851	0.620853	0.346795	0.7721	0.354738	0.619343	0.203324	0.669954
ENSGALG00000007167	0.439701	0.0362167	416632	CLEC16A	-	yellow	4.31604	3.58268	4.67593	2.44847	4.16961	4.07394	3.62868	2.48009	3.85123	1.98778	2.5271	0.697367	1.44791	2.61012	1.7867	2.31477	1.58332	1.72728	0.678661	2.75317
ENSGALG00000007171	-1.61731	0.00388344	416633	CIITA	-	red	0.075296	0.120923	0.120128	0.044614	0.220848	0.184017	0.123432	0.078174	0.050615	0.213249	0.201526	0.05924	0.23443	0.442787	0.126051	0.148308	0.240796	0.512779	0	0.052893
ENSGALG00000007186	-0.90466	0.00178156	417248	TMEM268	417248 [Gene Symbol: TMEM268] [Locus Tag: ] [Chromosome: 17] [Map Location: ] [Description: transmembrane protein 268] [Gene Type: protein-coding]	red	2.71569	5.21026	5.92072	5.93019	7.26797	5.15512	3.82632	5.01516	4.86364	6.20844	4.45177	1.43597	3.19958	5.68427	5.79359	6.57702	5.87113	12.126	4.71865	3.93638
ENSGALG00000007191	1.21601	1.16e-05	395719	TK1	395719 [Gene Symbol: TK1] [Locus Tag: ] [Chromosome: 18] [Map Location: ] [Description: thymidine kinase 1] [Gene Type: protein-coding]	yellow	24.942	22.5117	51.9951	12.0918	24.603	35.8227	38.3164	25.1	30.8114	5.46577	6.2546	2.01397	2.61097	20.0859	13.896	12.1529	10.4801	12.3131	2.64098	19.522
ENSGALG00000007193	-1.18037	5.38e-08	424903	HRASLS	424903 [Gene Symbol: HRASLS] [Locus Tag: ] [Chromosome: 9] [Map Location: ] [Description: HRAS like suppressor] [Gene Type: protein-coding]	red	3.85676	3.75047	3.26788	4.19108	4.15523	3.55769	3.61424	3.09596	4.39568	4.46616	8.51853	1.92518	1.98345	5.858	9.41049	5.1706	3.95026	8.63801	2.72798	2.56173
ENSGALG00000007216	-1.77095	0.0009765	771988	TVP23A	771988 [Gene Symbol: TVP23A] [Locus Tag: ] [Chromosome: 14] [Map Location: ] [Description: trans-golgi network vesicle protein 23 homolog A] [Gene Type: protein-coding]	red	0.131836	0.354111	0	0.383937	0.177269	0	0.137067	0	0.299005	0	0	0.266649	0.107981	1.43261	0.632695	0.507873	0.089675	0.700554	0.887427	0.25631
ENSGALG00000007220	-0.934505	0.00199402	395970	FTH1	395970 [Gene Symbol: FTH1] [Locus Tag: ] [Chromosome: 5] [Map Location: ] [Description: ferritin heavy chain 1] [Gene Type: protein-coding]	red	4095.82	5205.09	5710.4	4051.65	3928.96	5548.73	3720.78	5723.31	4056.51	4520.28	3565.83	1643.29	3527.55	7466.4	6128.69	8534.06	8508.81	8222.59	4093.21	4642.15
ENSGALG00000007244	-0.64555	0.00165977	416981	SIRT4	-	red	3.26775	4.94242	5.20733	3.78889	5.91427	4.18784	4.29353	4.31002	6.64613	6.04484	3.88267	2.96771	3.89217	4.92462	5.73548	3.76657	4.12976	4.06219	1.68363	4.04666
ENSGALG00000007251	-0.844785	0.00250088	422093	PCYT2	-	red	71.6188	84.7965	94.9809	59.829	82.5444	80.5538	57.9077	30.7106	75.4294	53.7189	35.5601	22.0975	41.8289	68.9647	49.7727	80.7919	85.4437	63.5688	25.8554	52.4878
ENSGALG00000007262	0.397816	0.0292911	415526	SPG21	415526 [Gene Symbol: SPG21] [Locus Tag: ] [Chromosome: 10] [Map Location: ] [Description: SPG21, maspardin] [Gene Type: protein-coding]	yellow	45.9996	14.971	35.9475	23.8741	33.2774	20.992	28.4855	26.7763	14.8039	10.1993	17.9511	7.68504	4.3346	16.4291	19.5464	21.3296	18.1828	18.7355	6.38908	16.8444
ENSGALG00000007272	-0.62248	0.0447694	425360	RNF166	425360 [Gene Symbol: RNF166] [Locus Tag: ] [Chromosome: 11] [Map Location: ] [Description: ring finger protein 166] [Gene Type: protein-coding]	red	8.97835	6.67498	11.8794	7.99642	12.2397	8.78578	7.53814	9.0236	10.8568	5.45649	5.7698	2.51224	4.64542	8.99006	7.14952	12.6691	14.437	12.5102	4.8338	7.45601
ENSGALG00000007286	-0.736496	0.0275006	103214197	SIRT7	103214197 [Gene Symbol: SIRT7] [Locus Tag: ] [Chromosome: 18] [Map Location: ] [Description: sirtuin 7] [Gene Type: protein-coding]	red	2.90165	4.96096	6.69933	5.15067	6.70586	5.82764	2.58467	3.1606	6.7568	3.27045	2.92748	1.43864	2.04451	8.85148	3.65745	6.11517	2.44427	5.4073	5.09905	2.70175
ENSGALG00000007300	-0.983878	0.0359386	769203	PYCR1	769203 [Gene Symbol: PYCR1] [Locus Tag: ] [Chromosome: 18] [Map Location: ] [Description: pyrroline-5-carboxylate reductase 1] [Gene Type: protein-coding]	red	6.87084	16.0307	6.07996	4.68132	4.04739	13.7629	4.9117	3.87083	6.4921	16.0163	1.98993	1.94193	8.6555	9.63781	3.73182	13.0643	12.6317	9.57342	4.94205	3.94437
ENSGALG00000007320	-1.82607	3.22e-06	419770	FXYD2	-	red	4.23759	2.59132	5.202	4.04845	2.13577	6.29038	2.79378	1.65515	6.62192	12.9382	2.61759	3.34783	4.74302	8.52079	7.95258	7.94395	10.1783	18.1947	9.77996	4.29429
ENSGALG00000007350	-0.944523	0.0164558	428853	TMX2	428853 [Gene Symbol: TMX2] [Locus Tag: ] [Chromosome: 5] [Map Location: ] [Description: thioredoxin related transmembrane protein 2] [Gene Type: protein-coding]	red	17.6566	21.5165	25.3027	23.3227	22.447	18.3598	14.1674	14.7229	22.5742	8.76829	9.49149	5.66853	7.68553	22.7283	20.3583	30.5022	32.4517	33.3382	22.3956	15.5821
ENSGALG00000007351	0.646833	0.0144902	420478	MTPAP	-	yellow	34.1468	34.5985	36.3094	23.9566	34.8792	32.2381	21.1328	18.1555	16.0856	13.2069	14.0013	3.78215	9.47403	24.1913	16.9821	16.5688	10.0559	17.3084	5.28819	39.1813
ENSGALG00000007354	1.99788	8.67e-06	416984	CIT	-	yellow	0.127322	0.071585	1.0843	0.077149	0.235799	0.666661	0.578683	0.279188	0.575078	0	0	0	0	0.027799	0.058642	0.077104	0.018637	0	0	0.090196
ENSGALG00000007364	1.01598	0.00989639	-	-	-	yellow	159.299	67.4156	96.0412	80.2405	105.147	252.684	170.458	142.629	108.71	39.6584	42.5882	29.8302	27.5739	44.8368	32.8126	36.2368	22.4991	111.452	12.9664	158.92
ENSGALG00000007381	-2.34002	5.25e-08	-	-	-	red	73.6596	113.294	220.079	142.645	199.77	212.052	202.378	563.618	386.066	740.283	502.304	417.516	590.159	394.889	266.084	507.235	622.011	501.649	834.327	192.924
ENSGALG00000007382	-0.748998	0.00284025	771849	CDA	771849 [Gene Symbol: CDA] [Locus Tag: ] [Chromosome: 21] [Map Location: ] [Description: cytidine deaminase] [Gene Type: protein-coding]	red	37.2818	32.6074	33.7451	38.2506	36.2195	25.7379	33.0989	33.5134	43.3666	35.7902	24.5742	9.13034	21.0032	33.7921	24.7005	71.1011	36.4087	54.929	22.8393	34.5265
ENSGALG00000007409	-1.43881	0.0486007	419774	SCN4B	419774 [Gene Symbol: SCN4B] [Locus Tag: ] [Chromosome: 24] [Map Location: ] [Description: sodium voltage-gated channel beta subunit 4] [Gene Type: protein-coding]	red	0.213809	0.43336	0.225802	0.205425	0	0.183831	0.105804	0.200226	0.459993	0.230224	0	0.112093	0	0	0	0.39268	0	0.603897	0	0
ENSGALG00000007412	-0.711602	0.00556207	419779	MPZL2	419779 [Gene Symbol: MPZL2] [Locus Tag: ] [Chromosome: 24] [Map Location: ] [Description: myelin protein zero like 2] [Gene Type: protein-coding]	red	4.02485	2.34453	1.13651	1.63108	3.14547	4.28681	3.03754	1.44888	2.40142	2.98099	1.86608	1.38643	2.23227	8.9451	3.40527	3.56174	3.71371	6.72395	0.825982	1.23716
ENSGALG00000007416	-2.06599	1.04e-09	396062	CD3E	396062 [Gene Symbol: CD3E] [Locus Tag: ] [Chromosome: 24] [Map Location: ] [Description: CD3e molecule] [Gene Type: protein-coding]	red	2.28538	6.07291	8.30013	2.51709	7.37924	2.76902	8.14832	7.34887	9.2122	13.8364	10.7291	5.8812	9.33683	19.3565	8.59478	17.3199	16.8816	39.2288	6.98139	3.21417
ENSGALG00000007418	-2.47347	3.86e-09	396518	CD3D	396518 [Gene Symbol: CD3D] [Locus Tag: ] [Chromosome: 24] [Map Location: ] [Description: CD3d molecule] [Gene Type: protein-coding]	red	6.29634	19.5644	11.4976	9.66384	12.887	3.55935	9.25882	10.4783	14.4997	15.1904	16.1626	10.3956	10.0647	50.084	28.6134	44.1319	49.5925	107.373	20.2692	11.078
ENSGALG00000007435	0.55457	0.0474785	420483	RAB18	420483 [Gene Symbol: RAB18] [Locus Tag: ] [Chromosome: 2] [Map Location: ] [Description: RAB18, member RAS oncogene family] [Gene Type: protein-coding]	yellow	49.546	39.5627	48.166	29.7359	51.5289	47.1863	30.9041	26.8683	16.7786	22.3849	21.064	6.63419	15.24	38.6421	23.4189	18.8197	15.0262	26.8973	5.6229	47.0712
ENSGALG00000007439	0.817743	0.00236703	419310	PRELID3B	419310 [Gene Symbol: PRELID3B] [Locus Tag: ] [Chromosome: 20] [Map Location: ] [Description: PRELI domain containing 3B] [Gene Type: protein-coding]	yellow	24.3243	23.852	23.2506	15.6069	32.9434	20.6862	12.9316	11.5467	14.227	11.9579	10.1303	3.17874	8.1536	13.2042	6.23792	6.36651	3.85865	7.58893	3.97559	21.7177
ENSGALG00000007447	1.05859	0.00119359	396427	TUBB1	396427 [Gene Symbol: TUBB1] [Locus Tag: ] [Chromosome: 20] [Map Location: ] [Description: tubulin beta 1 class VI] [Gene Type: protein-coding]	yellow	7.84295	12.0941	7.70346	5.5942	11.6392	6.45714	5.87136	4.87652	3.3096	3.60114	2.99006	1.82479	2.23082	3.02508	3.87179	2.10877	0.86067	2.27904	0.87309	5.24179
ENSGALG00000007448	2.47346	0.000304	428712	SPRY3	428712 [Gene Symbol: SPRY3] [Locus Tag: ] [Chromosome: 4] [Map Location: ] [Description: sprouty RTK signaling antagonist 3] [Gene Type: protein-coding]	yellow	1.10875	0.566146	0.785351	2.13154	2.53178	1.3481	0.817541	1.35095	4.86612	0.375759	0.325405	0.096325	0.280023	0.182294	0.06634	0.131161	0.073759	0.094111	0	1.13441
ENSGALG00000007456	-0.643135	0.00573753	416649	NPRL3	416649 [Gene Symbol: NPRL3] [Locus Tag: ] [Chromosome: 14] [Map Location: ] [Description: NPR3 like, GATOR1 complex subunit] [Gene Type: protein-coding]	red	7.7362	6.07351	9.40265	7.56461	12.0214	10.6782	6.05898	7.02393	7.52533	5.57227	5.88171	2.76613	4.13058	7.59069	7.62432	11.4784	11.2444	10.527	4.23737	5.67497
ENSGALG00000007462	0.962187	3.62e-05	419311	CTSZ	419311 [Gene Symbol: CTSZ] [Locus Tag: ] [Chromosome: 20] [Map Location: ] [Description: cathepsin Z] [Gene Type: protein-coding]	yellow	403.043	363.883	302.113	261.215	300.184	285.623	245.659	191.949	200.88	123.317	110.997	36.0518	88.6671	190.457	193.289	127.07	84.9716	129.174	55.3064	373.891
ENSGALG00000007465	-0.791277	0.0231409	423830	COX15	423830 [Gene Symbol: COX15] [Locus Tag: ] [Chromosome: 6] [Map Location: ] [Description: cytochrome c oxidase assembly homolog COX15] [Gene Type: protein-coding]	red	8.45201	5.20322	12.0621	6.65575	8.70158	7.85446	3.97535	6.835	5.31724	3.51606	2.21528	2.21301	1.70921	9.00541	7.39169	9.8688	12.581	11.8546	4.54057	7.32393
ENSGALG00000007466	0.778161	0.00138939	373909	EDNRB2	373909 [Gene Symbol: EDNRB2] [Locus Tag: ] [Chromosome: 4] [Map Location: ] [Description: endothelin receptor B subtype 2] [Gene Type: protein-coding]	yellow	52.4227	47.7369	40.719	35.3197	93.8711	71.5544	49.8819	37.346	68.9307	19.1752	16.7017	3.66376	8.91005	43.535	31.4238	39.4508	20.844	35.8878	8.50229	51.2172
ENSGALG00000007474	-0.406968	0.00871348	424915	PCYT1A	424915 [Gene Symbol: PCYT1A] [Locus Tag: ] [Chromosome: 9] [Map Location: ] [Description: phosphate cytidylyltransferase 1, choline, alpha] [Gene Type: protein-coding]	red	4.37658	3.86842	7.80425	4.48989	8.45924	5.37157	6.29972	1.78279	6.82396	4.64124	4.47996	2.02514	2.514	6.17265	2.82078	5.57426	3.9562	4.44578	1.41401	4.50026
ENSGALG00000020939	-0.841083	0.00332731	419306	SLC35C2	419306 [Gene Symbol: SLC35C2] [Locus Tag: ] [Chromosome: 20] [Map Location: ] [Description: solute carrier family 35 member C2] [Gene Type: protein-coding]	red	28.4279	35.5178	58.1004	38.8349	63.2142	43.578	37.0738	23.227	38.0487	31.9291	26.4101	32.6167	26.4661	54.3795	78.8492	45.4103	42.9874	63.57	33.7024	33.1234
ENSGALG00000042612	-0.831484	0.0222548	424938	SLC12A9	424938 [Gene Symbol: SLC12A9] [Locus Tag: ] [Chromosome: 9] [Map Location: ] [Description: solute carrier family 12 member 9] [Gene Type: protein-coding]	red	2.05718	1.71729	3.96668	4.36779	4.37572	4.5054	3.39891	4.5308	5.96201	3.30018	2.27591	0.471053	1.71992	3.52787	1.31933	5.22144	4.8115	6.80422	3.08691	1.92764
ENSGALG00000007481	0.839527	0.00480794	415539	HACD3	415539 [Gene Symbol: HACD3] [Locus Tag: ] [Chromosome: 10] [Map Location: ] [Description: 3-hydroxyacyl-CoA dehydratase 3] [Gene Type: protein-coding]	yellow	114.93	63.6156	95.705	52.7452	222.626	231.784	71.801	125.673	94.3779	52.0029	66.6103	15.1335	35.4289	66.0258	48.7425	45.4254	28.7737	48.8038	16.0076	87.7281
ENSGALG00000007485	-1.60744	0.000106321	396191	TFRC	-	red	4.36681	5.22769	9.27021	3.95303	17.9636	15.638	7.94071	5.34855	5.87161	10.8284	33.6566	2.23627	5.41647	25.3028	3.02801	8.32641	25.0985	20.3642	1.21691	9.5564
ENSGALG00000007490	-0.708079	0.00316436	416992	DDX54	416992 [Gene Symbol: DDX54] [Locus Tag: ] [Chromosome: 15] [Map Location: ] [Description: DEAD-box helicase 54] [Gene Type: protein-coding]	red	8.71349	13.7012	15.5947	12.4141	15.3061	9.87736	10.8586	9.74129	19.1869	13.2091	11.7311	7.32261	11.3221	12.2391	9.60958	12.4866	11.4219	10.7566	8.78767	7.73319
ENSGALG00000007503	-0.540356	0.0203401	424041	KMO	424041 [Gene Symbol: KMO] [Locus Tag: ] [Chromosome: 7] [Map Location: ] [Description: kynurenine 3-monooxygenase] [Gene Type: protein-coding]	red	99.7757	98.062	94.7722	108.117	115.065	116.033	94.0838	105.821	117.115	92.1285	97.9186	71.6996	71.9442	134.033	156.48	90.5883	87.9862	96.6979	52.6554	95.2509
ENSGALG00000007507	0.884082	0.00967386	420487	MASTL	420487 [Gene Symbol: MASTL] [Locus Tag: ] [Chromosome: 2] [Map Location: ] [Description: microtubule associated serine/threonine kinase like] [Gene Type: protein-coding]	yellow	0.967335	0.85642	2.80157	0.599702	1.31833	2.00709	1.58811	1.01514	1.11694	0.25242	0.466244	0.347355	0.281408	0.859469	0.730738	0.533581	0.482326	0.367523	0.153404	0.80483
ENSGALG00000007511	-1.40449	3.39e-12	396181	ITGB2	396181 [Gene Symbol: ITGB2] [Locus Tag: ] [Chromosome: 7] [Map Location: ] [Description: integrin subunit beta 2] [Gene Type: protein-coding]	red	7.05214	8.98609	8.87788	6.71145	15.7597	10.1106	9.72187	10.4637	12.8324	11.822	15.3513	6.92584	8.81171	21.5868	12.6791	17.4689	16.6252	31.7512	7.84997	7.44303
ENSGALG00000007531	-0.997975	0.00137916	423839	ZFYVE27	423839 [Gene Symbol: ZFYVE27] [Locus Tag: ] [Chromosome: 6] [Map Location: ] [Description: zinc finger FYVE-type containing 27] [Gene Type: protein-coding]	red	5.26267	5.24105	9.1564	7.43657	6.99847	5.4658	5.57888	10.3113	5.1947	3.9455	5.78793	5.14076	5.56413	11.075	6.09429	10.1492	13.4642	10.9706	4.29798	6.75963
ENSGALG00000007536	-0.952773	0.00831778	424919	LOC424919	-	red	0.928782	3.37255	2.33212	2.76467	3.51893	4.11785	1.72879	2.39986	2.89719	8.31491	1.92278	1.60617	3.23474	3.32294	0.953102	3.17508	2.03764	2.92895	2.12941	1.13078
ENSGALG00000007537	0.99716	0.000595943	396270	INCENP	396270 [Gene Symbol: INCENP] [Locus Tag: ] [Chromosome: 5] [Map Location: ] [Description: inner centromere protein] [Gene Type: protein-coding]	yellow	5.30831	3.76384	11.8167	3.758	5.81452	7.43096	10.4718	8.22413	8.81301	2.24322	2.45797	0.976362	1.12264	3.47707	1.97681	3.10857	1.66816	2.36444	0.729147	3.2159
ENSGALG00000007546	-1.73979	7.2e-06	422308	LOC422308	422308 [Gene Symbol: LOC422308] [Locus Tag: ] [Chromosome: 4] [Map Location: ] [Description: exocyst complex component 1-like] [Gene Type: protein-coding]	red	0	0.224297	0.276878	0.099371	0.310606	0	0	0.107077	0.041293	0.21839	0.136265	0.132014	0	0.384752	0.324283	0.227524	0.419143	1.06466	0.06166	0
ENSGALG00000007550	0.755409	0.0325638	423141	TPCN2	-	yellow	2.51028	0.950302	6.70671	2.29385	6.33391	5.22621	5.85487	1.21133	5.23393	2.20348	1.38014	0.261156	0.279404	1.6605	0.372063	2.18522	1.3735	1.01041	0.173526	2.89623
ENSGALG00000007559	0.933636	9.46e-05	420490	PDSS1	420490 [Gene Symbol: PDSS1] [Locus Tag: ] [Chromosome: 2] [Map Location: ] [Description: decaprenyl diphosphate synthase subunit 1] [Gene Type: protein-coding]	yellow	43.23	40.984	47.4995	34.866	45.8714	40.9034	24.3669	17.9557	26.4132	11.1482	12.1439	4.17103	7.9683	23.0637	18.6006	22.7793	11.7107	13.1987	5.21099	37.2711
ENSGALG00000007565	0.842274	0.0058187	416350	PPP2R2B	416350 [Gene Symbol: PPP2R2B] [Locus Tag: ] [Chromosome: 13] [Map Location: ] [Description: protein phosphatase 2 regulatory subunit Bbeta] [Gene Type: protein-coding]	yellow	3.66269	2.48392	3.3922	4.56328	4.73914	3.33703	4.65823	3.43069	9.24204	2.02248	1.09481	0.526121	1.32122	0.61223	0.362771	1.52422	0.615067	1.06654	0.433049	2.55715
ENSGALG00000007572	-0.831801	0.0006428	423842	MMS19	423842 [Gene Symbol: MMS19] [Locus Tag: ] [Chromosome: 6] [Map Location: ] [Description: MMS19 homolog, cytosolic iron-sulfur assembly component] [Gene Type: protein-coding]	red	3.62169	5.00967	8.09776	3.72048	6.52745	5.27352	4.47464	5.30313	7.82461	4.36273	4.32226	2.22746	3.92314	4.90094	3.11821	6.99128	6.38874	5.13814	3.71877	3.52844
ENSGALG00000007581	0.391912	0.00462838	424921	FYTTD1	424921 [Gene Symbol: FYTTD1] [Locus Tag: ] [Chromosome: 9] [Map Location: ] [Description: forty-two-three domain containing 1] [Gene Type: protein-coding]	yellow	17.8362	18.9513	19.8832	14.8474	29.953	20.8837	15.6825	12.4493	15.9586	11.3311	10.4875	4.65017	7.33546	15.1875	10.599	10.2799	7.22004	9.89191	3.12628	17.5454
ENSGALG00000007592	-0.615971	0.00423112	423843	ZDHHC16	423843 [Gene Symbol: ZDHHC16] [Locus Tag: ] [Chromosome: 6] [Map Location: ] [Description: zinc finger DHHC-type containing 16] [Gene Type: protein-coding]	red	9.2938	6.86268	11.5872	10.0322	13.6709	11.0435	9.66204	10.3661	14.7624	11.77	12.0637	4.8907	9.46643	10.2097	5.99567	7.11921	8.75629	10.6408	5.46002	6.45946
ENSGALG00000007609	1.03169	0.0147936	423846	ARHGAP19	423846 [Gene Symbol: ARHGAP19] [Locus Tag: ] [Chromosome: 6] [Map Location: ] [Description: Rho GTPase activating protein 19] [Gene Type: protein-coding]	yellow	1.19876	0.919703	3.62407	0.869611	1.77104	1.5616	2.65035	2.43157	3.55647	0.275241	0.515989	0.128399	0.305619	0.814987	0.32852	1.04718	0.758947	1.20745	0.25069	0.832359
ENSGALG00000007611	-0.733013	0.0289056	424924	RPL35A	424924 [Gene Symbol: RPL35A] [Locus Tag: ] [Chromosome: 9] [Map Location: ] [Description: ribosomal protein L35a] [Gene Type: protein-coding]	red	547.61	566.087	574.725	739.512	561.331	413.001	437.017	347.007	747.79	384.088	328.34	206.046	304.224	621.649	807.425	685.468	726.486	763.459	503.659	554.54
ENSGALG00000007646	1.96199	5.14e-08	422316	VEGFRKDRL	422316 [Gene Symbol: VEGFRKDRL] [Locus Tag: ] [Chromosome: 4] [Map Location: ] [Description: vascular endothelial growth factor receptor kdr-like] [Gene Type: protein-coding]	yellow	3.54503	1.61221	6.42201	3.55812	8.2242	6.35631	8.42929	2.07158	12.0279	0.619624	0.767068	0.162621	0.396942	0.209361	0.2851	1.70068	0.441271	0.945125	0.025363	2.43084
ENSGALG00000007658	-0.44274	0.0304772	423850	C6H10orf76	423850 [Gene Symbol: C6H10orf76] [Locus Tag: ] [Chromosome: 6] [Map Location: ] [Description: chromosome 6 C10orf76 homolog] [Gene Type: protein-coding]	red	8.25993	5.01169	8.089	5.33205	12.7358	8.46419	5.48959	4.86887	8.3419	4.81703	4.32174	3.77853	4.08388	7.53329	5.33004	9.26885	5.83533	6.18459	1.8809	5.18376
ENSGALG00000007661	-0.984301	0.027329	422101	RSAD1	-	red	1.11241	0.490634	0.840436	1.20034	1.79517	0.893885	2.7286	1.06952	3.07163	2.19727	2.30342	2.12096	1.80802	4.04784	2.7268	0.851856	0.6543	0.724708	0.87745	1.17031
ENSGALG00000007669	2.23472	5.58e-05	373931	EGR1	373931 [Gene Symbol: EGR1] [Locus Tag: ] [Chromosome: 13] [Map Location: ] [Description: early growth response 1] [Gene Type: protein-coding]	yellow	82.3678	84.2782	12.1194	117.954	69.5411	24.9674	13.8329	145.908	85.8855	23.048	4.91443	1.65006	7.17544	3.22756	1.58815	5.2669	4.3289	15.8128	3.2181	21.0157
ENSGALG00000007687	0.465996	0.0233627	415549	MAP2K1	415549 [Gene Symbol: MAP2K1] [Locus Tag: ] [Chromosome: 10] [Map Location: ] [Description: mitogen-activated protein kinase kinase 1] [Gene Type: protein-coding]	yellow	27.8538	22.2772	23.3329	15.1301	33.2719	26.7375	21.8222	15.2031	18.5015	14.5813	13.7489	3.12561	10.0631	19.2911	14.7609	13.2843	8.96848	14.6608	4.16012	20.5932
ENSGALG00000007691	0.820525	0.0294859	424929	ARMC9	-	yellow	0.58598	0.44926	0.939667	1.27958	1.80971	1.90602	1.66858	0.287547	1.92672	0.672783	0.351833	0.139424	0.138909	0.445109	0.061698	0.217041	0.071615	0	0	0.088276
ENSGALG00000007702	-0.769521	0.000466524	414780	XYLT2	-	red	2.40229	2.17043	5.18346	4.00062	4.60609	3.42964	3.63792	2.48557	5.81988	5.18247	3.10142	1.41979	2.97567	3.34749	2.24437	4.36901	3.48699	3.72321	1.93359	2.29564
ENSGALG00000007707	-0.62539	0.0364547	419788	TRAPPC4	-	red	11.3399	12.2077	13.3643	13.4933	15.9975	11.4854	9.28497	10.0832	13.5902	8.22332	3.55994	2.43467	4.7786	19.651	15.6515	23.749	19.0521	24.3002	7.15168	17.7672
ENSGALG00000007711	-0.432354	0.0390239	415551	RPL4	-	red	576.115	451.221	537.506	531.555	454.279	473.068	571.741	413.655	524.264	493.684	381.884	200.693	437.552	499.468	455.383	502.605	540.798	467.761	249.637	498.415
ENSGALG00000007713	-1.28487	2.75e-05	422107	CD300LG	-	red	1.87883	3.35555	3.33774	2.39069	3.31316	4.71998	2.67504	5.53007	5.76106	5.19872	6.24954	1.99242	3.49221	3.10254	1.66468	5.00883	4.09865	8.27471	4.52452	1.9453
ENSGALG00000007744	-1.66154	3.26e-05	-	-	-	red	0.393857	0.236648	0.369449	0.551856	0.629645	0.494761	0.410721	0.267719	0.348756	1.03937	0.540475	0.806696	0.435055	1.05006	0.467811	0.798667	0.689232	0.788177	0.438395	0.220536
ENSGALG00000002313	-0.818775	0.00450354	107052162	SLC38A7	107052162 [Gene Symbol: SLC38A7] [Locus Tag: ] [Chromosome: 11] [Map Location: ] [Description: solute carrier family 38 member 7] [Gene Type: protein-coding]	red	4.72481	3.01854	6.69306	3.15139	8.59783	7.2202	4.07837	3.44701	8.00116	6.57357	4.31849	1.28389	3.40962	7.58918	4.26106	13.4545	6.61763	7.8849	1.57118	4.66698
ENSGALG00000007753	-0.727001	0.0158741	423853	POLL	423853 [Gene Symbol: POLL] [Locus Tag: ] [Chromosome: 6] [Map Location: ] [Description: DNA polymerase lambda] [Gene Type: protein-coding]	red	6.14171	4.10924	7.26402	5.39288	8.16715	6.5878	5.00753	3.53535	7.81464	3.3704	3.57447	1.63876	2.51107	7.36362	4.39895	9.78591	7.7064	10.1628	3.00923	4.72337
ENSGALG00000007758	0.674809	0.0382795	417002	OSBP2	417002 [Gene Symbol: OSBP2] [Locus Tag: ] [Chromosome: 15] [Map Location: ] [Description: oxysterol binding protein 2] [Gene Type: protein-coding]	yellow	1.1198	1.10406	2.11294	1.45233	2.09969	1.65556	1.16088	1.8899	4.17526	0.762209	0.516731	0.265383	0.310737	0.573692	0.765381	0.818844	0.412592	0.914593	0.123399	0.787796
ENSGALG00000007767	-0.737111	0.000140594	424934	DIS3L2	424934 [Gene Symbol: DIS3L2] [Locus Tag: ] [Chromosome: 9] [Map Location: ] [Description: DIS3 like 3'-5' exoribonuclease 2] [Gene Type: protein-coding]	red	5.80196	5.62175	7.39474	7.99237	9.22491	6.46655	8.25404	4.69909	13.0557	8.34978	7.45066	2.90976	4.49572	5.55412	5.1413	8.00588	7.62687	10.4131	4.22559	5.36961
ENSGALG00000007768	1.75689	1.12e-08	428167	AURKA	428167 [Gene Symbol: AURKA] [Locus Tag: ] [Chromosome: 20] [Map Location: ] [Description: aurora kinase A] [Gene Type: protein-coding]	yellow	6.51936	5.73624	17.0146	3.49923	7.19731	9.9904	15.261	10.5373	6.29803	0.724295	2.23064	0.643827	0.542681	8.22586	2.50773	2.40154	1.80928	1.94561	0.468299	5.62884
ENSGALG00000010174	-0.81343	0.0145153	428575	SLC35B2	428575 [Gene Symbol: SLC35B2] [Locus Tag: ] [Chromosome: 3] [Map Location: ] [Description: solute carrier family 35 member B2] [Gene Type: protein-coding]	yellow	2.66218	2.28386	3.82928	2.70666	4.72487	3.84548	1.29859	1.64361	5.17159	2.25704	1.70055	0.705717	2.39725	4.05297	2.23281	9.14304	4.35591	8.5133	2.26638	2.21321
ENSGALG00000007780	0.366931	0.0489692	416093	EIF4E3	416093 [Gene Symbol: EIF4E3] [Locus Tag: ] [Chromosome: 12] [Map Location: ] [Description: eukaryotic translation initiation factor 4E family member 3] [Gene Type: protein-coding]	yellow	39.1818	25.4021	51.0696	21.3468	55.5629	49.3961	37.9781	41.5887	28.8727	5.55908	20.1223	9.64451	14.7815	25.6858	29.6919	19.9382	14.622	23.7916	9.67356	33.3515
ENSGALG00000007848	-0.725008	0.0276836	374144	PTS	374144 [Gene Symbol: PTS] [Locus Tag: ] [Chromosome: 24] [Map Location: ] [Description: 6-pyruvoyltetrahydropterin synthase] [Gene Type: protein-coding]	red	27.5857	34.51	34.4588	36.8207	34.1351	34.2037	25.5382	23.5903	26.6713	15.6634	17.2007	13.3167	12.3843	54.8072	59.4024	46.8837	44.8983	57.2497	19.8717	46.6171
ENSGALG00000007861	0.812621	0.01274	422332	MAGT1	422332 [Gene Symbol: MAGT1] [Locus Tag: ] [Chromosome: 4] [Map Location: ] [Description: magnesium transporter 1] [Gene Type: protein-coding]	yellow	51.8003	31.1923	54.2046	22.5486	35.5046	50.2504	26.5201	23.823	15.8989	15.0926	13.3378	2.25599	8.61743	33.6172	18.8261	16.933	10.9763	26.2063	5.90789	45.8703
ENSGALG00000007864	2.3867	0.0091973	420503	ARMC3	420503 [Gene Symbol: ARMC3] [Locus Tag: ] [Chromosome: 2] [Map Location: ] [Description: armadillo repeat containing 3] [Gene Type: protein-coding]	yellow	0	0.771766	0.32803	0	0.193798	0.062548	0.340999	0.035021	0.046306	0	0	0	0	0	0.142014	0.029497	0	0	0	0.144533
ENSGALG00000007868	-1.38383	0.00588969	419792	BCO2	419792 [Gene Symbol: BCO2] [Locus Tag: ] [Chromosome: 24] [Map Location: ] [Description: beta-carotene oxygenase 2] [Gene Type: protein-coding]	red	0.322166	0.343931	0.055484	0.124446	0.081855	0.103911	0.278475	0.141822	0.170086	0.632075	0.162526	0.108741	0.556435	0.400987	0.371854	0.627733	0.300261	1.00208	0.246269	0.134222
ENSGALG00000007874	2.53619	2.12e-10	395312	IL18	395312 [Gene Symbol: IL18] [Locus Tag: ] [Chromosome: 24] [Map Location: ] [Description: interleukin 18] [Gene Type: protein-coding]	yellow	7.55009	9.00193	5.00023	7.47906	16.8614	30.3338	6.73991	13.013	16.0009	1.5847	1.04036	0.513897	0.875076	2.46548	0.659486	1.6517	1.31774	2.75571	0.369649	16.5936
ENSGALG00000007900	-0.883341	0.0066167	-	-	-	red	7.10269	9.6579	13.4941	8.14146	10.8525	8.4717	7.71871	13.275	13.1186	7.40952	6.11838	2.93406	4.96331	7.96542	7.90952	14.4638	12.4421	17.1507	11.5128	8.86124
ENSGALG00000007914	-0.418591	0.0448825	420508	DNAJC1	420508 [Gene Symbol: DNAJC1] [Locus Tag: ] [Chromosome: 2] [Map Location: ] [Description: DnaJ heat shock protein family (Hsp40) member C1] [Gene Type: protein-coding]	red	44.1177	46.6222	45.2515	50.0336	51.6642	54.8321	43.5417	31.6947	54.1863	62.365	54.5445	22.4905	40.6014	41.4469	39.0538	43.1474	34.1539	32.072	11.9195	44.284
ENSGALG00000007920	-1.02489	0.0270101	423162	PRR5L	423162 [Gene Symbol: PRR5L] [Locus Tag: ] [Chromosome: 5] [Map Location: ] [Description: proline rich 5 like] [Gene Type: protein-coding]	red	0.356103	0.329464	0.270526	0.293843	0.413773	0.267854	0.1533	0.109479	0.357949	0.281594	0.136691	0.081668	0.183709	0.294362	0.175647	0.288138	0.389199	0.948674	0.130172	0.100753
ENSGALG00000007929	-1.0034	0.0016606	419798	DIXDC1	419798 [Gene Symbol: DIXDC1] [Locus Tag: ] [Chromosome: 24] [Map Location: ] [Description: DIX domain containing 1] [Gene Type: protein-coding]	red	0.680001	0.424186	0.608656	0.359062	0.401624	0.490049	0.281708	0.428377	0.977726	0.632258	0.304328	0.324768	0.244298	0.899252	1.39264	1.60976	0.636438	1.49795	0.243932	0.327351
ENSGALG00000007930	-0.514319	0.0220174	415557	MAP2K5	415557 [Gene Symbol: MAP2K5] [Locus Tag: ] [Chromosome: 10] [Map Location: ] [Description: mitogen-activated protein kinase kinase 5] [Gene Type: protein-coding]	red	4.01943	4.90745	6.8276	5.73597	6.8763	5.80667	5.34021	5.05494	8.44308	5.02323	3.7747	1.44004	2.30212	6.83576	4.26582	6.87477	5.87226	8.36922	2.31022	5.57326
ENSGALG00000007931	0.604615	0.0041375	417699	DLD	417699 [Gene Symbol: DLD] [Locus Tag: ] [Chromosome: 1] [Map Location: ] [Description: dihydrolipoamide dehydrogenase] [Gene Type: protein-coding]	yellow	158.037	131.855	175.727	96.3306	145.906	147.605	122.366	64.1674	110.977	62.3385	61.298	16.1319	38.0708	101.058	91.9289	72.5255	50.8262	82.7749	27.3919	136.437
ENSGALG00000007944	1.26595	0.000455867	424050	HECW2	424050 [Gene Symbol: HECW2] [Locus Tag: ] [Chromosome: 7] [Map Location: ] [Description: HECT, C2 and WW domain containing E3 ubiquitin protein ligase 2] [Gene Type: protein-coding]	yellow	0.372731	0.219419	0.294154	0.399954	1.10516	0.130722	0.433898	0.496595	0.778488	0.099856	0.094014	0.075428	0.318353	0.178675	0.212532	0.056122	0.076395	0.054137	0.039516	0.218044
ENSGALG00000036380	-0.809118	0.00116095	426887	SLC48A1	426887 [Gene Symbol: SLC48A1] [Locus Tag: ] [Chromosome: 33] [Map Location: ] [Description: solute carrier family 48 member 1] [Gene Type: protein-coding]	red	19.7129	12.2715	17.8222	15.2588	15.4107	19.2778	14.2831	10.9842	24.0268	17.0065	16.4356	5.58151	14.1615	20.0559	16.7494	26.8332	20.5265	22.4056	13.3032	12.9054
ENSGALG00000007967	-0.59625	0.0336383	428255	ALG9	428255 [Gene Symbol: ALG9] [Locus Tag: ] [Chromosome: 24] [Map Location: ] [Description: ALG9, alpha-1,2-mannosyltransferase] [Gene Type: protein-coding]	red	3.30287	3.3853	4.36133	3.07609	3.03651	3.65166	2.622	2.66964	2.92004	2.80649	2.51592	2.50085	2.00269	5.29801	2.99827	2.74028	2.80088	3.01668	1.55167	2.98988
ENSGALG00000007971	0.363079	0.0264552	770125	SUMO2	770125 [Gene Symbol: SUMO2] [Locus Tag: ] [Chromosome: 18] [Map Location: ] [Description: small ubiquitin-like modifier 2] [Gene Type: protein-coding]	yellow	151.402	139.346	146.939	102.655	164.324	147.397	122.679	99.2072	116.638	79.7314	73.5572	25.8028	61.9269	98.1804	75.4129	88.3926	67.0949	92.5918	30.8325	127.858
ENSGALG00000007979	-0.557323	0.00464478	427515	CALML4	427515 [Gene Symbol: CALML4] [Locus Tag: ] [Chromosome: 10] [Map Location: ] [Description: calmodulin like 4] [Gene Type: protein-coding]	red	147.57	169.164	194.559	179.443	169.034	149.919	151.914	123.889	205.333	135.16	140.748	67.5	91.0253	145.615	191.091	183.885	165.784	176.952	98.2506	138.126
ENSGALG00000007981	-1.06692	2.4e-06	415558	CLN6	415558 [Gene Symbol: CLN6] [Locus Tag: ] [Chromosome: 10] [Map Location: ] [Description: CLN6, transmembrane ER protein] [Gene Type: protein-coding]	red	20.0674	17.6869	26.6747	14.0419	24.235	18.8357	12.9638	13.0851	26.7842	18.8047	18.9881	10.1242	14.0117	26.3103	23.4629	29.9482	30.6771	35.8739	15.6827	13.8123
ENSGALG00000008003	-0.888391	0.00806943	416679	ZC3HC1	416679 [Gene Symbol: ZC3HC1] [Locus Tag: ] [Chromosome: 1] [Map Location: ] [Description: zinc finger C3HC-type containing 1] [Gene Type: protein-coding]	red	2.92116	3.49163	5.65339	4.40998	3.92329	4.2028	3.22872	3.99437	4.24853	2.17999	2.73875	0.754775	1.48825	4.3449	4.87771	6.56282	6.79232	8.06995	3.83109	3.5543
ENSGALG00000008007	-1.12061	0.0127524	415560	ITGA11	-	red	0.555563	0.348897	0.158943	0.478588	0.126263	0.363031	0.237547	0.192779	0.739147	0.773934	0.223472	0.139621	0.66596	0.174762	0.286926	0.6232	0.550155	0.550395	0.307284	0.110731
ENSGALG00000008009	0.580265	0.000144215	417702	BCAP29	417702 [Gene Symbol: BCAP29] [Locus Tag: ] [Chromosome: 1] [Map Location: ] [Description: B cell receptor associated protein 29] [Gene Type: protein-coding]	yellow	102.11	70.7923	85.3565	64.2404	120.255	110.878	88.341	69.5492	90.9211	42.4132	40.7836	13.6956	30.3077	67.6499	47.6188	44.8102	38.3512	52.2669	15.1813	85.8815
ENSGALG00000008040	-0.924945	0.0186009	417013	LOC417013	417013 [Gene Symbol: LOC417013] [Locus Tag: ] [Chromosome: 15] [Map Location: ] [Description: putative acyl-CoA dehydrogenase AidB-like] [Gene Type: protein-coding]	red	39.8292	25.9445	58.9376	32.1766	52.8993	57.4388	74.6354	71.5576	57.7104	33.8533	30.6755	50.3182	39.6261	45.5447	74.3697	42.1806	99.9953	55.3651	42.3482	49.6623
ENSGALG00000008054	-0.597498	0.00797424	415562	ANP32A	415562 [Gene Symbol: ANP32A] [Locus Tag: ] [Chromosome: 10] [Map Location: ] [Description: acidic nuclear phosphoprotein 32 family member A] [Gene Type: protein-coding]	red	79.1272	105.236	107.065	70.2831	93.937	92.5398	121.097	54.9585	72.9991	96.6463	100.347	58.7416	90.9925	112.162	75.284	64.5865	88.9431	81.9916	35.2641	85.6812
ENSGALG00000008059	-0.524736	0.0252373	417016	ASCC2	417016 [Gene Symbol: ASCC2] [Locus Tag: ] [Chromosome: 15] [Map Location: ] [Description: activating signal cointegrator 1 complex subunit 2] [Gene Type: protein-coding]	red	8.0479	7.10374	8.7432	7.5169	9.72472	8.60751	9.42435	7.34207	13.094	12.1918	10.2161	5.58479	7.24849	9.33476	6.19459	7.28618	7.35486	6.66851	2.90619	6.17811
ENSGALG00000008070	-0.591829	0.0389577	417017	ZMAT5	417017 [Gene Symbol: ZMAT5] [Locus Tag: ] [Chromosome: 15] [Map Location: ] [Description: zinc finger matrin-type 5] [Gene Type: protein-coding]	red	24.8392	34.2856	34.9574	29.4434	41.7599	27.9867	27.2858	35.1141	49.1162	32.5723	25.9807	21.8615	25.1791	31.5579	29.4344	21.7187	29.7576	31.3507	20.2611	23.2756
ENSGALG00000008077	-1.52211	0.00130876	427516	PAQR5	-	red	0.379668	0.286879	0.737843	0.805542	0.429974	0.250005	0.587609	0.168182	1.09566	1.92994	0.756673	0.214211	1.38789	0.942863	0.756912	0.814241	1.68105	3.01143	0.580498	0.293507
ENSGALG00000008085	-1.26265	0.0366237	417020	NEFH	417020 [Gene Symbol: NEFH] [Locus Tag: ] [Chromosome: 15] [Map Location: ] [Description: neurofilament heavy] [Gene Type: protein-coding]	red	0.198084	0.311881	0.201023	0.183103	0.262577	0.221975	0.485465	0.547882	0.460059	0.134087	0.359684	0.187171	0.56651	0.254106	0.030085	0.107968	0.210466	1.57875	0.147088	0.142626
ENSGALG00000008088	0.54332	0.0274384	422345	ACSL4	422345 [Gene Symbol: ACSL4] [Locus Tag: ] [Chromosome: 4] [Map Location: ] [Description: acyl-CoA synthetase long chain family member 4] [Gene Type: protein-coding]	yellow	4.72755	4.76765	5.12632	3.29645	6.36715	4.83108	5.42044	3.3076	6.0926	3.15444	3.40188	0.870753	1.69285	2.82329	1.98436	2.34655	1.64884	2.38659	0.379839	3.10346
ENSGALG00000008089	-0.424648	0.0256591	423180	KBTBD4	423180 [Gene Symbol: KBTBD4] [Locus Tag: ] [Chromosome: 5] [Map Location: ] [Description: kelch repeat and BTB domain containing 4] [Gene Type: protein-coding]	red	7.26788	8.27183	8.74735	6.6264	11.3603	7.91099	6.68636	5.75799	10.1989	8.28851	5.83534	2.49654	4.32463	11.4064	6.47768	8.99581	9.38045	9.68051	3.18351	7.79611
ENSGALG00000008091	-0.926495	0.00658953	423181	PTPMT1	-	red	1.56662	2.18141	3.13512	3.85902	1.68543	1.07719	0.947717	1.94289	3.03798	3.19873	2.30294	0.563771	1.8682	2.59949	4.62751	3.0301	2.43344	2.76674	2.5077	2.63742
ENSGALG00000008095	1.17083	3.88e-08	415567	KIF23	415567 [Gene Symbol: KIF23] [Locus Tag: ] [Chromosome: 10] [Map Location: ] [Description: kinesin family member 23] [Gene Type: protein-coding]	yellow	7.64546	6.404	15.2469	6.07492	10.9351	14.0874	13.2485	10.5677	12.8026	2.38236	2.13026	0.962413	0.898948	5.76641	3.78796	3.53644	2.25669	3.75858	1.33899	6.56715
ENSGALG00000008097	0.506565	0.0131981	373923	CELF1	373923 [Gene Symbol: CELF1] [Locus Tag: ] [Chromosome: 5] [Map Location: ] [Description: CUGBP Elav-like family member 1] [Gene Type: protein-coding]	yellow	4.62478	3.21053	6.44917	4.31176	8.12436	6.64227	3.94816	3.75296	3.64484	2.49841	2.37758	1.35882	1.85793	3.19403	2.41126	2.40651	1.25178	2.45558	0.744483	5.244
ENSGALG00000008098	0.756086	0.0260819	417707	NAMPT	417707 [Gene Symbol: NAMPT] [Locus Tag: ] [Chromosome: 1] [Map Location: ] [Description: nicotinamide phosphoribosyltransferase] [Gene Type: protein-coding]	yellow	55.4222	45.4199	98.1088	34.1893	114.213	141.273	119.915	98.6657	130.671	80.9975	42.2137	12.709	37.57	42.1041	17.9177	36.4826	25.936	35.4223	6.93494	74.3236
ENSGALG00000008107	0.777628	0.0263734	422347	IRS4	422347 [Gene Symbol: IRS4] [Locus Tag: ] [Chromosome: 4] [Map Location: ] [Description: insulin receptor substrate 4] [Gene Type: protein-coding]	yellow	10.0973	3.9125	6.11116	2.8755	6.50487	21.9273	8.60539	7.67844	7.93506	4.39902	2.37781	1.54679	2.66296	2.7537	5.04525	3.83728	2.85434	6.53231	1.54006	10.8516
ENSGALG00000008108	-0.403969	0.0270633	423182	PSMC3	423182 [Gene Symbol: PSMC3] [Locus Tag: ] [Chromosome: 5] [Map Location: ] [Description: proteasome 26S subunit, ATPase 3] [Gene Type: protein-coding]	red	62.0135	52.749	70.8385	60.7316	89.5158	58.9736	49.4917	34.5672	72.5651	51.1423	47.2953	18.6348	40.3832	87.1584	75.4751	77.1624	58.8722	65.768	21.8675	61.6387
ENSGALG00000008114	-0.602361	0.0428696	423866	SFXN2	423866 [Gene Symbol: SFXN2] [Locus Tag: ] [Chromosome: 6] [Map Location: ] [Description: sideroflexin 2] [Gene Type: protein-coding]	red	18.3423	12.3307	30.4146	22.6031	22.6305	22.8464	16.9383	26.119	22.673	18.0022	17.3406	12.1515	17.0615	19.4677	23.0124	21.7917	18.5221	20.9984	15.2458	19.8726
ENSGALG00000008120	-0.854168	0.0110276	415568	TLE3	415568 [Gene Symbol: TLE3] [Locus Tag: ] [Chromosome: 10] [Map Location: ] [Description: transducin like enhancer of split 3] [Gene Type: protein-coding]	red	1.01593	0.580189	2.90154	1.86925	1.50873	1.80144	2.16588	2.93213	3.84207	3.21323	1.93464	1.56576	2.89548	1.66424	1.02518	3.62331	2.17814	3.10749	0.798748	0.962361
ENSGALG00000008133	-1.48301	1.09e-05	423870	AS3MT	-	red	8.09664	12.5982	13.8018	16.1712	13.0905	10.1393	10.1166	8.02696	18.3898	9.81258	11.002	7.21528	9.37454	24.2942	36.1573	30.1435	23.217	27.5248	21.7496	13.2816
ENSGALG00000008151	-0.648536	0.00742062	417023	WSB2	417023 [Gene Symbol: WSB2] [Locus Tag: ] [Chromosome: 15] [Map Location: ] [Description: WD repeat and SOCS box containing 2] [Gene Type: protein-coding]	red	34.9052	50.4117	50.3868	20.9098	44.8429	35.6952	43.2137	34.1246	75.3866	38.3267	35.1917	3.04378	14.7971	24.5522	38.8943	52.6591	22.2039	35.8293	24.5027	42.0494
ENSGALG00000008153	-1.09063	0.0126922	416686	IL15RA	-	red	0.607648	0.72966	2.30559	0.548504	2.02618	1.11341	0.721507	0.737307	1.35184	2.56685	1.5695	0.866339	0.692367	1.70161	1.60572	0.881088	0.926512	0.491329	1.01297	0.28219
ENSGALG00000008163	0.541509	0.0231854	421218	PSME4	421218 [Gene Symbol: PSME4] [Locus Tag: ] [Chromosome: 3] [Map Location: ] [Description: proteasome activator subunit 4] [Gene Type: protein-coding]	yellow	11.0592	5.46921	13.4463	7.97655	14.3244	16.3066	10.1373	9.36385	9.04273	4.31073	3.08241	2.21123	4.3945	7.83347	4.03073	5.28133	7.0236	7.16659	0.979792	9.14506
ENSGALG00000008167	-0.887721	0.0319738	417712	KMT2E	417712 [Gene Symbol: KMT2E] [Locus Tag: ] [Chromosome: 1] [Map Location: ] [Description: lysine methyltransferase 2E] [Gene Type: protein-coding]	red	8.68431	6.60803	18.3705	10.4848	19.7274	16.0383	19.0819	17.8978	16.8486	23.4546	18.2719	20.5905	19.0824	13.5872	14.1016	8.52548	8.3732	9.63715	6.42371	9.30522
ENSGALG00000008175	0.779182	0.0195797	417714	ORC5	417714 [Gene Symbol: ORC5] [Locus Tag: ] [Chromosome: 1] [Map Location: ] [Description: origin recognition complex subunit 5] [Gene Type: protein-coding]	yellow	3.07445	2.73755	4.88017	1.51611	3.92482	4.05236	1.74551	1.6167	2.76457	0.918775	1.6154	0.147884	0.524161	1.9509	1.44642	2.03897	0.790039	1.60412	0.211706	2.01296
ENSGALG00000008199	0.601712	0.0190169	415574	CTDSPL2	415574 [Gene Symbol: CTDSPL2] [Locus Tag: ] [Chromosome: 10] [Map Location: ] [Description: CTD small phosphatase like 2] [Gene Type: protein-coding]	yellow	4.25868	3.02082	5.77648	2.15687	7.93983	6.5137	4.71635	2.77259	2.95927	2.67857	2.68402	0.651149	1.77808	2.82766	1.31178	2.00285	1.06872	2.10473	0.53714	4.5322
ENSGALG00000008204	1.50987	7.27e-05	431262	FEM1C	431262 [Gene Symbol: FEM1C] [Locus Tag: ] [Chromosome: Z] [Map Location: ] [Description: fem-1 homolog C] [Gene Type: protein-coding]	yellow	3.05894	3.44634	5.23533	5.30806	8.04155	13.9752	3.74916	8.05269	9.38371	2.31802	1.94479	0.912775	0.841131	2.79469	2.2726	1.87242	1.21328	1.37078	0.361753	5.54475
ENSGALG00000008207	-0.597647	0.00120781	417024	FBXW8	417024 [Gene Symbol: FBXW8] [Locus Tag: ] [Chromosome: 15] [Map Location: ] [Description: F-box and WD repeat domain containing 8] [Gene Type: protein-coding]	red	5.25084	4.62447	7.84054	5.27052	10.3526	6.9811	4.9415	5.05784	10.3504	6.45882	5.09799	2.71541	4.26879	8.91427	4.71331	8.0772	6.88026	8.1482	2.70203	4.12703
ENSGALG00000008208	0.625285	0.00929455	415575	CASC4	415575 [Gene Symbol: CASC4] [Locus Tag: ] [Chromosome: 10] [Map Location: ] [Description: cancer susceptibility 4] [Gene Type: protein-coding]	yellow	66.4615	57.6903	64.5833	34.7386	80.2203	68.8358	48.1849	36.8959	43.089	26.1248	19.7504	4.61176	13.9964	43.6786	21.8144	33.6529	27.2747	34.2505	6.18884	59.4042
ENSGALG00000008217	-0.916154	0.0232818	427723	RNFT2	427723 [Gene Symbol: RNFT2] [Locus Tag: ] [Chromosome: 15] [Map Location: ] [Description: ring finger protein, transmembrane 2] [Gene Type: protein-coding]	red	0.31356	0.211845	0.899077	1.07249	0.988622	1.2909	0.67011	0.476581	0.630743	0.956868	0.813464	0.912026	0.427494	1.42555	1.92136	0.451389	0	0.670024	0.090261	0.166536
ENSGALG00000008234	0.680734	0.0415799	424077	ORC2	424077 [Gene Symbol: ORC2] [Locus Tag: ] [Chromosome: 7] [Map Location: ] [Description: origin recognition complex subunit 2] [Gene Type: protein-coding]	yellow	1.73303	1.04773	1.21324	1.24178	1.90596	2.24921	0.900097	0.183824	0.859749	0.277812	0.420377	0.042409	0.141553	1.03783	0.850428	0.481309	0.4293	0.316149	0.14937	0.859613
ENSGALG00000008236	-0.371892	0.0412871	417716	PSMC2	417716 [Gene Symbol: PSMC2] [Locus Tag: ] [Chromosome: 1] [Map Location: ] [Description: proteasome 26S subunit, ATPase 2] [Gene Type: protein-coding]	red	91.5082	73.0893	94.6717	69.5779	101.282	87.6489	65.3259	66.7905	81.4212	57.497	70.1039	23.0859	49.9711	99.5328	78.3356	89.9838	71.5618	86.7451	35.7635	69.7223
ENSGALG00000008257	-0.856933	0.0105854	395836	MERTK	395836 [Gene Symbol: MERTK] [Locus Tag: ] [Chromosome: 3] [Map Location: ] [Description: MER proto-oncogene, tyrosine kinase] [Gene Type: protein-coding]	red	3.96195	8.00465	9.06439	4.94512	11.5318	8.69048	6.14248	6.73181	19.5016	5.85784	8.66297	2.26309	2.43541	5.7672	4.49787	12.0821	9.55396	22.7691	4.01635	5.05743
ENSGALG00000008263	1.04453	0.0169836	396149	CNTN4	396149 [Gene Symbol: CNTN4] [Locus Tag: ] [Chromosome: 12] [Map Location: ] [Description: contactin 4] [Gene Type: protein-coding]	yellow	0.513948	0.30981	0.272127	0.397103	0.785863	0.392344	0.534858	0	0.852163	0.087077	0.105776	0	0.099222	0	0.067276	0.065525	0.046345	0.156317	0	0.15069
ENSGALG00000008272	-0.958771	0.00300273	415580	TMED3	415580 [Gene Symbol: TMED3] [Locus Tag: ] [Chromosome: 10] [Map Location: ] [Description: transmembrane p24 trafficking protein 3] [Gene Type: protein-coding]	red	21.7868	13.0168	23.4808	22.5417	19.5762	24.7696	19.1897	19.4128	27.6726	25.7273	19.0434	6.91554	18.5905	27.4878	20.4765	39.2795	21.939	24.086	29.5574	25.3171
ENSGALG00000008291	-1.31436	1.99e-06	415581	AP3S2	415581 [Gene Symbol: AP3S2] [Locus Tag: ] [Chromosome: 10] [Map Location: ] [Description: adaptor related protein complex 3 sigma 2 subunit] [Gene Type: protein-coding]	red	9.79615	10.9903	17.2595	21.5577	14.0875	11.8062	16.5537	10.7399	27.2669	28.3556	28.2286	14.0585	19.7286	21.6174	23.4567	13.2884	20.1991	27.7678	21.8671	13.3327
ENSGALG00000008302	-1.29861	1.61e-05	770162	CIB1	770162 [Gene Symbol: CIB1] [Locus Tag: ] [Chromosome: 10] [Map Location: ] [Description: calcium and integrin binding 1] [Gene Type: protein-coding]	red	73.9112	50.4654	71.5553	58.5631	47.5136	74.6277	54.7947	76.5274	83.7686	77.3592	62.4364	28.2501	75.9475	88.1101	57.2708	139.744	116.81	94.7985	85.5676	43.9315
ENSGALG00000008304	0.627174	0.0299359	423877	STN1	423877 [Gene Symbol: STN1] [Locus Tag: ] [Chromosome: 6] [Map Location: ] [Description: STN1, CST complex subunit] [Gene Type: protein-coding]	yellow	2.72701	2.56797	3.61171	1.47551	3.29417	3.52215	1.17095	2.00095	1.99402	1.07781	0.927543	0.522822	0.77432	1.51066	1.42762	1.37968	1.02414	1.33274	0.4373	1.02644
ENSGALG00000008308	2.21302	3.38e-05	416108	BHLHE40	416108 [Gene Symbol: BHLHE40] [Locus Tag: ] [Chromosome: 12] [Map Location: ] [Description: basic helix-loop-helix family member e40] [Gene Type: protein-coding]	yellow	15.2832	25.9056	15.2281	33.8093	31.6303	21.7572	10.0662	84.0891	34.4819	2.00677	2.41864	0.652064	1.71061	2.89773	1.83792	2.50984	9.20103	6.27128	1.95044	30.6715
ENSGALG00000008317	-1.65478	1.79e-07	417030	SDSL	-	red	4.36712	3.15003	7.10613	5.18528	4.01971	6.38896	8.56282	8.25177	7.93234	7.74938	10.6399	4.29113	5.0304	10.4665	11.9471	14.2507	9.9118	14.6768	13.0642	6.38069
ENSGALG00000008319	-1.0123	0.000765917	417031	PLBD2	417031 [Gene Symbol: PLBD2] [Locus Tag: ] [Chromosome: 15] [Map Location: ] [Description: phospholipase B domain containing 2] [Gene Type: protein-coding]	red	64.1217	58.0367	84.1965	88.2077	99.7449	90.1448	105.79	147.678	183.697	156.015	105.819	55.1892	121.563	78.8836	57.898	116.8	115.969	118.044	95.2469	75.2705
ENSGALG00000008325	0.781008	0.0041799	423190	CKAP5	423190 [Gene Symbol: CKAP5] [Locus Tag: ] [Chromosome: 5] [Map Location: ] [Description: cytoskeleton associated protein 5] [Gene Type: protein-coding]	yellow	4.13877	2.19662	7.26833	2.40475	5.93235	7.07768	6.64533	4.6186	5.65906	2.1864	1.9924	0.586677	0.897772	3.89465	1.30396	2.59229	2.02592	2.14908	0.331093	3.23138
ENSGALG00000008337	-0.70417	0.0215495	-	-	-	red	48.9141	54.0634	80.679	67.6405	72.8381	64.6821	51.9599	74.0647	72.6632	38.1365	36.2942	32.3917	38.6735	88.5745	85.193	72.3962	86.4517	114.716	51.9622	63.384
ENSGALG00000008340	-1.11011	0.000293707	429374	FES	429374 [Gene Symbol: FES] [Locus Tag: ] [Chromosome: 10] [Map Location: ] [Description: FES proto-oncogene, tyrosine kinase] [Gene Type: protein-coding]	red	3.58286	6.40947	7.2724	5.97972	6.70409	4.99669	5.01454	6.42932	10.3389	6.06023	6.53758	4.60042	4.59671	7.06174	4.79059	6.15742	6.88292	11.0244	6.16655	3.28853
ENSGALG00000008359	1.16709	0.00171823	421234	CD93	421234 [Gene Symbol: CD93] [Locus Tag: ] [Chromosome: 3] [Map Location: ] [Description: CD93 molecule] [Gene Type: protein-coding]	yellow	3.10448	1.04211	3.98198	2.38178	4.92074	3.10356	4.854	4.06357	8.08706	1.51078	1.51524	0.321277	0.891081	0.381186	0.25976	1.38667	0.61531	1.30485	0.411703	2.0047
ENSGALG00000008368	0.482126	0.0208635	416114	RAD18	-	yellow	4.26966	5.44671	8.63682	3.53053	6.48729	7.22813	6.49393	3.29484	8.56883	2.40017	3.48138	1.3751	1.43443	4.86583	3.11768	3.2928	2.34885	3.15529	0.387564	5.44862
ENSGALG00000008380	-0.954829	2.74e-05	423197	DGKZ	423197 [Gene Symbol: DGKZ] [Locus Tag: ] [Chromosome: 5] [Map Location: ] [Description: diacylglycerol kinase zeta] [Gene Type: protein-coding]	red	10.8042	7.69392	18.4415	13.2371	22.2054	14.8043	12.9661	11.729	25.107	18.1136	11.8254	8.69197	14.7991	22.1115	16.7524	22.3292	20.8974	21.0408	12.13	12.3397
ENSGALG00000008382	1.85577	1.13e-06	396368	GNAI1	396368 [Gene Symbol: GNAI1] [Locus Tag: ] [Chromosome: 1] [Map Location: ] [Description: G protein subunit alpha i1] [Gene Type: protein-coding]	yellow	5.95845	4.3678	3.67556	2.68373	4.50326	4.53762	2.31996	1.47429	2.29013	0.99345	0.076455	0.138501	0.721425	0.945927	0.218907	0.228168	0.082362	0.724307	0.068997	5.58733
ENSGALG00000008389	0.670775	0.00634269	772071	LOC772071	772071 [Gene Symbol: LOC772071] [Locus Tag: ] [Chromosome: 4] [Map Location: ] [Description: LOC772071] [Gene Type: protein-coding]	yellow	36.8586	40.1598	35.8065	26.0579	41.4613	37.6483	18.6835	17.3424	19.3783	11.7524	11.232	5.19955	9.7791	33.5794	18.6606	17.0163	12.3117	18.6676	5.38128	33.2252
ENSGALG00000008414	-0.538895	0.0491564	424949	DVL2	424949 [Gene Symbol: DVL2] [Locus Tag: ] [Chromosome: 9] [Map Location: ] [Description: dishevelled segment polarity protein 2] [Gene Type: protein-coding]	red	3.00124	3.80712	7.04623	6.1888	6.83496	4.3303	8.67911	4.82853	13.9588	11.6988	6.70992	2.24292	6.01657	4.3863	2.51293	7.06646	4.19182	4.55953	1.34413	4.6215
ENSGALG00000008418	-0.709006	0.00371596	423200	LARGE2	423200 [Gene Symbol: LARGE2] [Locus Tag: ] [Chromosome: 5] [Map Location: ] [Description: LARGE xylosyl- and glucuronyltransferase 2] [Gene Type: protein-coding]	red	3.28064	3.13861	9.79513	5.321	8.12681	9.53428	7.24349	7.31477	8.15778	5.38399	5.71422	3.09268	3.70368	5.75787	7.57458	7.55698	8.31464	10.0084	4.68621	3.45756
ENSGALG00000008421	-0.554066	0.0308128	423201	PEX16	423201 [Gene Symbol: PEX16] [Locus Tag: ] [Chromosome: 5] [Map Location: ] [Description: peroxisomal biogenesis factor 16] [Gene Type: protein-coding]	red	23.6137	21.5015	31.0825	23.3444	33.8743	24.2362	16.8475	15.7004	29.6135	15.162	12.8692	7.72288	10.0787	27.7289	23.0527	29.111	29.9237	32.1542	14.7866	20.9402
ENSGALG00000040553	-0.790532	3.47e-06	426008	SLC27A1	426008 [Gene Symbol: SLC27A1] [Locus Tag: ] [Chromosome: 30] [Map Location: ] [Description: solute carrier family 27 member 1] [Gene Type: protein-coding]	red	3.82806	3.83557	4.64989	4.0797	6.06616	5.21516	3.67066	3.48137	3.42974	4.17151	3.82077	2.3438	3.75013	5.93933	3.94736	5.23114	4.07004	5.61075	1.89796	2.51735
ENSGALG00000008447	-2.06653	1.62e-05	100857869	SH2D1A	100857869 [Gene Symbol: SH2D1A] [Locus Tag: ] [Chromosome: 4] [Map Location: ] [Description: SH2 domain containing 1A] [Gene Type: protein-coding]	red	0.291472	0.944601	0.671562	0.113788	1.27425	0.154134	0.25011	0.634071	0.692094	1.47492	0.420432	0.476755	0.269767	2.05715	1.25173	1.77935	1.12194	4.28662	0.494058	0.100657
ENSGALG00000008462	-0.931246	0.0457475	429642	CDK3	429642 [Gene Symbol: CDK3] [Locus Tag: ] [Chromosome: 18] [Map Location: ] [Description: cyclin dependent kinase 3] [Gene Type: protein-coding]	red	0.699864	0.772319	0.926915	0.374443	1.4839	1.35019	1.24536	1.90431	0.832883	0.264099	0.42082	0.845803	0.679562	1.28855	1.82527	0.778484	1.56164	1.67304	0.847291	0.948673
ENSGALG00000008480	-0.701445	0.000786254	424950	ABCF3	424950 [Gene Symbol: ABCF3] [Locus Tag: ] [Chromosome: 9] [Map Location: ] [Description: ATP binding cassette subfamily F member 3] [Gene Type: protein-coding]	red	13.3782	15.2069	24.1777	20.781	24.3839	19.2765	16.6013	19.4399	32.049	19.3056	16.0413	7.28001	14.4257	19.4501	14.7363	22.3338	22.928	22.4869	12.7148	17.3377
ENSGALG00000008493	-1.17956	9.3e-06	424094	METTL21A	424094 [Gene Symbol: METTL21A] [Locus Tag: ] [Chromosome: 7] [Map Location: ] [Description: methyltransferase like 21A] [Gene Type: protein-coding]	red	19.0087	29.6943	27.3259	32.4529	21.4236	19.0036	30.9694	21.3699	34.3069	54.3932	42.47	26.6693	28.356	31.5042	29.8747	23.8724	42.1856	29.4187	16.7565	20.4357
ENSGALG00000008438	-0.771529	7.24e-06	423203	SLC35C1	423203 [Gene Symbol: SLC35C1] [Locus Tag: ] [Chromosome: 5] [Map Location: ] [Description: solute carrier family 35 member C1] [Gene Type: protein-coding]	yellow	13.4941	0.433261	14.3312	7.18311	9.57248	8.02361	0.770805	1.4823	16.0344	13.4175	0.463361	4.40294	7.53182	12.2128	0.002311	17.5388	17.0928	19.7988	0.304102	10.9987
ENSGALG00000008503	-1.32292	3.96e-05	424952	ALG3	424952 [Gene Symbol: ALG3] [Locus Tag: ] [Chromosome: 9] [Map Location: ] [Description: ALG3, alpha-1,3- mannosyltransferase] [Gene Type: protein-coding]	red	8.37741	10.7661	13.3597	10.751	9.22404	9.77048	9.75428	15.4051	14.4823	11.188	11.4966	7.63885	12.4292	12.0151	8.24663	17.225	15.892	16.6972	17.9033	8.09884
ENSGALG00000008508	-0.804639	0.000655383	421248	PYGB	421248 [Gene Symbol: PYGB] [Locus Tag: ] [Chromosome: 3] [Map Location: ] [Description: glycogen phosphorylase B] [Gene Type: protein-coding]	red	2.95915	2.6707	3.22583	3.42901	3.87229	4.3045	2.40139	2.5469	6.86168	3.8021	3.34543	1.65595	2.02708	3.24602	3.12586	5.53879	4.36974	6.89728	2.5229	3.44543
ENSGALG00000008514	1.25302	0.000101012	423208	DLL4	423208 [Gene Symbol: DLL4] [Locus Tag: ] [Chromosome: 5] [Map Location: ] [Description: delta like canonical Notch ligand 4] [Gene Type: protein-coding]	yellow	5.05902	1.79691	3.80906	4.79845	10.5934	5.39079	3.49894	3.65601	5.80702	1.02678	0.640361	0.363713	0.185168	0.799878	0.482647	1.08231	0.844901	2.50504	0.157334	3.06103
ENSGALG00000008534	-0.842012	0.0369045	424954	POLR2H	424954 [Gene Symbol: POLR2H] [Locus Tag: ] [Chromosome: 9] [Map Location: ] [Description: RNA polymerase II subunit H] [Gene Type: protein-coding]	red	11.654	13.825	16.2215	13.7899	14.7336	11.8167	9.7736	6.89621	13.5575	5.01638	5.47659	2.56207	3.17398	16.3771	12.5937	19.3562	23.8508	21.9757	9.58665	9.69867
ENSGALG00000008536	-0.852735	0.00250662	421251	KLHDC3	421251 [Gene Symbol: KLHDC3] [Locus Tag: ] [Chromosome: 3] [Map Location: ] [Description: kelch domain containing 3] [Gene Type: protein-coding]	red	5.6346	4.01063	5.66387	3.98316	4.44316	5.20826	3.73109	3.88865	5.14011	4.18175	3.37877	1.89262	3.93192	4.56039	3.45971	5.20145	9.19336	5.04428	4.23604	2.81481
ENSGALG00000008537	-0.874236	0.00496742	396179	EPHB3	396179 [Gene Symbol: EPHB3] [Locus Tag: ] [Chromosome: 9] [Map Location: ] [Description: EPH receptor B3] [Gene Type: protein-coding]	red	1.41255	2.17702	3.26347	2.90295	2.75451	3.64464	2.36641	3.14864	5.62658	4.39994	1.97873	0.822119	1.89314	2.86554	2.09267	6.5202	3.91365	4.60307	2.0661	1.7541
ENSGALG00000008538	1.1339	0.00303815	425297	GINS1	425297 [Gene Symbol: GINS1] [Locus Tag: ] [Chromosome: 3] [Map Location: ] [Description: GINS complex subunit 1] [Gene Type: protein-coding]	yellow	3.83276	3.71738	10.3042	2.01821	5.69977	8.24363	4.54371	5.23678	9.8307	0	1.76105	0.697141	0.669102	4.15828	5.01724	1.65298	2.38939	2.06183	0.82967	1.81348
ENSGALG00000008546	0.906781	0.00609227	416130	FGD5	416130 [Gene Symbol: FGD5] [Locus Tag: ] [Chromosome: 12] [Map Location: ] [Description: FYVE, RhoGEF and PH domain containing 5] [Gene Type: protein-coding]	yellow	1.05121	0.835871	1.56084	1.11887	2.36875	1.30789	1.4314	0.647482	1.92888	0.377951	0.499163	0.140719	0.238803	0.44945	0.214188	0.609648	0.250402	0.952994	0.080985	0.814953
ENSGALG00000008561	0.491948	0.00339265	423889	SMNDC1	423889 [Gene Symbol: SMNDC1] [Locus Tag: ] [Chromosome: 6] [Map Location: ] [Description: survival motor neuron domain containing 1] [Gene Type: protein-coding]	yellow	25.8962	26.1925	31.6251	17.4522	37.1809	29.9408	21.1266	16.0867	18.3932	14.0575	11.889	4.38338	9.27496	23.6121	16.3028	15.005	12.1979	15.0128	4.87334	23.2316
ENSGALG00000008563	0.720974	0.012223	416708	ENTPD6	416708 [Gene Symbol: ENTPD6] [Locus Tag: ] [Chromosome: 3] [Map Location: ] [Description: ectonucleoside triphosphate diphosphohydrolase 6 (putative)] [Gene Type: protein-coding]	yellow	10.3616	8.54945	10.058	5.43222	12.0011	10.5768	5.44233	3.66657	5.19162	2.04097	2.25549	0.693944	1.29511	8.00899	6.0926	5.29165	2.96848	4.51558	1.29319	8.33989
ENSGALG00000008567	-0.583355	0.0367194	421254	PACS1	-	red	0.348444	0.558994	0.850569	1.52211	1.72933	0.890584	1.25351	0.210441	1.43461	1.53717	0.649374	0.638524	0.458251	1.22646	1.47732	0.696078	1.09598	0.607244	0.225367	0.43719
ENSGALG00000008569	0.826611	0.00151452	423211	CHP1	423211 [Gene Symbol: CHP1] [Locus Tag: ] [Chromosome: 5] [Map Location: ] [Description: calcineurin like EF-hand protein 1] [Gene Type: protein-coding]	yellow	151.847	118.587	147.092	91.2308	137.427	139.851	79.8043	68.1	59.22	31.7511	44.0261	12.0379	18.694	72.5168	62.3378	60.0511	43.954	67.336	18.8942	138.126
ENSGALG00000008584	1.46607	8.29e-09	423213	NUSAP1	-	yellow	5.79086	4.62595	11.8956	3.13721	7.09806	9.46094	10.6546	8.27654	6.41944	1.44194	2.01534	0.671734	0.789338	5.50136	3.45967	1.94968	1.78152	2.29021	0.239146	3.88004
ENSGALG00000008591	1.40659	0.0118717	428420	CACNB2	428420 [Gene Symbol: CACNB2] [Locus Tag: ] [Chromosome: 2] [Map Location: ] [Description: calcium voltage-gated channel auxiliary subunit beta 2] [Gene Type: protein-coding]	yellow	0.158018	0.543911	0.883341	0.370175	0.258988	0.367123	0.797132	0.552481	0.242354	0.139207	0.387593	0.019391	0.155419	0.093533	0.066911	0.050724	0.115069	0.096755	0.07126	0.513346
ENSGALG00000008597	-0.743898	0.042779	421256	MRPL2	421256 [Gene Symbol: MRPL2] [Locus Tag: ] [Chromosome: 3] [Map Location: ] [Description: mitochondrial ribosomal protein L2] [Gene Type: protein-coding]	red	52.2216	81.8568	98.3998	99.7179	65.9313	60.6801	93.8341	90.0671	151.027	85.9112	73.109	31.4253	59.7543	52.1343	78.8947	87.6135	87.6983	94.5549	103.691	88.1392
ENSGALG00000008606	0.435057	0.000223258	424102	NDUFS1	424102 [Gene Symbol: NDUFS1] [Locus Tag: ] [Chromosome: 7] [Map Location: ] [Description: NADH:ubiquinone oxidoreductase core subunit S1] [Gene Type: protein-coding]	yellow	133.302	97.532	175.939	98.583	143.636	141.234	124.124	105.304	140.206	76.9267	76.2587	24.6432	54.3825	93.2112	91.4172	74.0813	61.0134	67.9439	21.3755	110.964
ENSGALG00000008616	-0.83283	0.0138525	417256	DDR1	417256 [Gene Symbol: DDR1] [Locus Tag: ] [Chromosome: 17] [Map Location: ] [Description: discoidin domain receptor tyrosine kinase 1] [Gene Type: protein-coding]	red	1.33188	1.71827	2.60928	1.43624	3.43899	2.64488	1.42544	1.99983	3.25346	1.45124	1.27113	0.4776	1.00395	2.61509	1.17379	5.5012	2.40301	4.19852	1.35103	1.32663
ENSGALG00000008621	1.12716	0.0379786	374157	NRP2	374157 [Gene Symbol: NRP2] [Locus Tag: ] [Chromosome: 7] [Map Location: ] [Description: neuropilin 2] [Gene Type: protein-coding]	yellow	1.23907	0.686615	2.71641	1.78456	4.19856	3.92636	2.70638	1.73832	7.24448	0.637092	0.456694	0.038613	0.18125	0.347959	0.149748	1.68706	0.448946	0.9818	0.014595	0.768307
ENSGALG00000008625	-0.867908	0.000493299	417258	ANAPC2	417258 [Gene Symbol: ANAPC2] [Locus Tag: ] [Chromosome: 17] [Map Location: ] [Description: anaphase promoting complex subunit 2] [Gene Type: protein-coding]	red	4.01919	4.74705	9.00307	5.98653	6.33501	5.89497	7.06806	4.76055	16.5065	9.28645	5.95805	1.95891	5.23379	4.57051	3.61775	7.84316	8.15966	7.5398	4.75783	4.59141
ENSGALG00000008629	1.71756	7.36e-13	420516	MRC1	420516 [Gene Symbol: MRC1] [Locus Tag: ] [Chromosome: 2] [Map Location: ] [Description: mannose receptor C-type 1] [Gene Type: protein-coding]	yellow	31.0676	31.9814	26.1008	23.3009	43.5185	26.7901	17.8326	13.677	22.4196	4.42386	6.15122	1.7388	1.91969	7.40581	7.571	6.04105	2.29471	7.66275	2.05768	17.164
ENSGALG00000008635	-2.01916	0.0287865	417741	LOC417741	417741 [Gene Symbol: LOC417741] [Locus Tag: ] [Chromosome: 1] [Map Location: ] [Description: secreted frizzled-related protein 2-like] [Gene Type: protein-coding]	red	0.118903	0.106577	0.106545	0.443517	1.34867	0.205074	0.307239	1.25642	0	0.378231	0.427786	1.27209	0.535193	0.545299	0.778615	0	0.445199	3.36806	0.844148	0
ENSGALG00000008646	-1.40149	2.28e-05	770588	HRG	770588 [Gene Symbol: HRG] [Locus Tag: ] [Chromosome: 9] [Map Location: ] [Description: histidine rich glycoprotein] [Gene Type: protein-coding]	red	268.198	450.955	278.928	240.54	263.235	575.793	517.177	425.13	345.843	1212.07	867.171	198.36	823.52	720.178	346.805	611.99	607.416	593.11	228.384	222.754
ENSGALG00000008660	-2.28982	1.32e-10	416716	CST7	416716 [Gene Symbol: CST7] [Locus Tag: ] [Chromosome: 3] [Map Location: ] [Description: cystatin F] [Gene Type: protein-coding]	red	0.438019	0.697897	0.837904	0.646463	0.908756	0.761722	0.642697	0.563925	0.326255	2.27763	1.04894	1.0465	1.79574	4.99868	3.4101	2.73185	3.03125	6.62285	1.701	0.483949
ENSGALG00000008661	2.43274	3.06e-05	429089	CYR61	429089 [Gene Symbol: CYR61] [Locus Tag: ] [Chromosome: 8] [Map Location: ] [Description: cysteine rich angiogenic inducer 61] [Gene Type: protein-coding]	yellow	95.5731	71.8366	9.90198	53.853	44.3912	9.59899	2.84019	15.5851	19.9256	7.42885	2.38067	0.71042	3.91815	4.22732	3.9421	3.33234	4.3261	8.28445	1.05257	22.3789
ENSGALG00000008684	0.407253	0.0411109	395232	EIF4A2	395232 [Gene Symbol: EIF4A2] [Locus Tag: ] [Chromosome: 9] [Map Location: ] [Description: eukaryotic translation initiation factor 4A2] [Gene Type: protein-coding]	yellow	667.707	496.141	554.328	422.985	914.761	751.987	421.352	338.96	476.41	327.028	282.411	93.2338	205.156	511.624	335.578	374.679	329.671	369.129	100.716	605.166
ENSGALG00000008700	-0.732887	0.0092687	374191	PDCD4	374191 [Gene Symbol: PDCD4] [Locus Tag: ] [Chromosome: 6] [Map Location: ] [Description: programmed cell death 4] [Gene Type: protein-coding]	red	22.3353	16.257	24.5148	16.9383	19.0714	28.3479	23.7901	16.5408	10.7873	15.8607	13.7954	7.3171	12.0116	33.3685	28.2985	30.2646	27.1585	40.7422	12.1375	29.786
ENSGALG00000008704	3.71371	7.16e-06	420523	CUBN	420523 [Gene Symbol: CUBN] [Locus Tag: ] [Chromosome: 2] [Map Location: ] [Description: cubilin] [Gene Type: protein-coding]	yellow	0.098634	1.68581	0.153959	0.392492	0	0.055182	0.10321	0.401208	0	0	0	0	0	0.014458	0.025583	0	0	0	0	0.166902
ENSGALG00000008709	1.14774	0.0398315	429091	MCOLN3	429091 [Gene Symbol: MCOLN3] [Locus Tag: ] [Chromosome: 8] [Map Location: ] [Description: mucolipin 3] [Gene Type: protein-coding]	yellow	0.293847	0.290749	0.31659	0.205474	0.267965	0.256281	0.239963	0.242634	0.159761	0	0.136395	0.051132	0.074046	0.112431	0.130889	0.169522	0.053473	0.113703	0	0.574175
ENSGALG00000008735	-2.07326	3.13e-09	396056	BFSP1	396056 [Gene Symbol: BFSP1] [Locus Tag: ] [Chromosome: 3] [Map Location: ] [Description: beaded filament structural protein 1] [Gene Type: protein-coding]	red	0.218834	0.288247	0.219576	0.24257	0.404925	0.197116	0.487911	0.22288	0.596816	2.21698	0.730426	0.460606	0.954109	1.11676	0.566605	0.633462	0.751511	0.947426	0.419416	0.467823
ENSGALG00000008738	0.606039	0.0267982	424109	LOC424109	424109 [Gene Symbol: LOC424109] [Locus Tag: ] [Chromosome: 7] [Map Location: ] [Description: alpha-aspartyl dipeptidase] [Gene Type: protein-coding]	yellow	14.2193	10.7066	13.1544	7.10595	12.9539	17.8218	9.25958	6.45717	12.1296	6.11562	6.26754	0.872756	4.14429	11.7964	9.39966	8.60723	5.74695	5.83585	0.518293	7.93502
ENSGALG00000008739	0.976425	0.00399513	420526	MINDY3	420526 [Gene Symbol: MINDY3] [Locus Tag: ] [Chromosome: 2] [Map Location: ] [Description: MINDY lysine 48 deubiquitinase 3] [Gene Type: protein-coding]	yellow	11.1673	9.41058	9.87003	6.70586	40.1522	18.9099	7.40072	5.92166	17.1225	4.6808	4.25921	1.66122	2.65967	5.57342	4.39111	3.77672	2.634	5.99667	2.59002	9.38173
ENSGALG00000008744	1.06148	0.00184648	424959	MCF2L2	424959 [Gene Symbol: MCF2L2] [Locus Tag: ] [Chromosome: 9] [Map Location: ] [Description: MCF.2 cell line derived transforming sequence-like 2] [Gene Type: protein-coding]	yellow	0.425077	0.806075	0.464772	0.559272	1.17357	0.581661	0.57217	0.335748	0.654167	0.200569	0.1933	0.053543	0.12315	0.253372	0.076053	0.233482	0.077917	0.214329	0.065106	0.53137
ENSGALG00000008757	-0.986636	0.0389807	421266	CNRIP1	421266 [Gene Symbol: CNRIP1] [Locus Tag: ] [Chromosome: 3] [Map Location: ] [Description: cannabinoid receptor interacting protein 1] [Gene Type: protein-coding]	red	1.3219	1.5158	1.33189	0.93828	1.33864	0.880825	1.49501	1.19478	0.474089	2.38326	2.99892	1.32601	1.61554	2.93229	1.81258	0.848869	0.879316	2.44007	0.750684	2.20862
ENSGALG00000008759	-1.5746	4.58e-05	424961	LAMP3	-	red	0.172673	0.852281	0.538531	0.423793	0.668659	0.264987	0.307861	0.218721	0.603037	0.853702	1.11621	0.45396	0.78441	1.20231	0.663741	0.949965	0.271743	1.15323	0.310951	0.256827
ENSGALG00000008764	1.22262	5.24e-08	420528	FAM171A1	420528 [Gene Symbol: FAM171A1] [Locus Tag: ] [Chromosome: 2] [Map Location: ] [Description: family with sequence similarity 171, member A1] [Gene Type: protein-coding]	yellow	2.54737	2.30404	3.69762	2.5788	4.52802	4.12864	3.6071	2.43411	4.19203	0.976208	0.94425	0.466119	0.791079	0.897149	1.01685	1.26384	0.568573	1.09424	0.173646	2.22771
ENSGALG00000008765	0.686372	0.0390029	421267	C1D	421267 [Gene Symbol: C1D] [Locus Tag: ] [Chromosome: 3] [Map Location: ] [Description: C1D nuclear receptor corepressor] [Gene Type: protein-coding]	yellow	4.4312	4.84786	6.61475	6.89927	8.60483	3.68388	5.25454	4.99203	3.33211	3.11298	1.00124	0.993927	1.72373	7.12761	2.21658	3.08292	2.80513	4.80479	1.42681	5.85553
ENSGALG00000008794	-0.745403	0.0207227	420530	RPP38	420530 [Gene Symbol: RPP38] [Locus Tag: ] [Chromosome: 2] [Map Location: ] [Description: ribonuclease P/MRP subunit p38] [Gene Type: protein-coding]	red	2.05127	2.31329	3.62127	2.05429	2.96437	2.93539	3.68771	3.93071	3.54476	2.48447	2.11228	1.96947	1.40583	6.31808	4.50753	3.0676	4.66201	5.76808	1.60379	1.93304
ENSGALG00000008795	1.11198	0.0293489	423895	GPAM	423895 [Gene Symbol: GPAM] [Locus Tag: ] [Chromosome: 6] [Map Location: ] [Description: glycerol-3-phosphate acyltransferase, mitochondrial] [Gene Type: protein-coding]	yellow	49.7265	15.4072	42.7127	23.7214	99.4241	35.3982	19.9145	7.36505	26.8067	13.2855	28.2535	4.39163	4.04696	34.1113	19.0686	13.0698	2.13634	6.69229	0.698503	25.3721
ENSGALG00000008796	0.611069	0.0296387	424539	RPF1	424539 [Gene Symbol: RPF1] [Locus Tag: ] [Chromosome: 8] [Map Location: ] [Description: ribosome production factor 1 homolog] [Gene Type: protein-coding]	yellow	15.1248	19.4369	18.4572	10.7847	18.8789	13.5372	9.16204	7.25209	7.29475	8.46681	7.16418	3.15206	4.79747	19.5057	14.9529	6.31054	4.41677	8.03914	2.2919	14.3898
ENSGALG00000008803	1.10115	0.00348154	-	-	-	yellow	0.64092	0.498415	1.84554	0.475418	0.988347	1.42132	2.11297	1.30564	1.4958	0.451658	0.278613	0.075647	0.298584	1.91857	0.779283	0.586353	0.52242	0.482108	0.1538	0.523388
ENSGALG00000008850	1.00412	0.0230487	424543	TTLL7	424543 [Gene Symbol: TTLL7] [Locus Tag: ] [Chromosome: 8] [Map Location: ] [Description: tubulin tyrosine ligase like 7] [Gene Type: protein-coding]	yellow	0.30581	0.327957	0.482713	0.555498	0.845313	0.375537	0.210272	0.383079	0.048826	0.101194	0	0.073159	0	0.174258	0.283488	0.054485	0	0.0662	0	0.493902
ENSGALG00000008852	-0.997155	0.00117518	424966	DNAJC19	424966 [Gene Symbol: DNAJC19] [Locus Tag: ] [Chromosome: 9] [Map Location: ] [Description: DnaJ (Hsp40) homolog, subfamily C, member 19] [Gene Type: protein-coding]	red	51.894	45.7302	60.7313	54.9793	50.7577	34.8677	59.6909	45.6297	33.6366	106.309	84.0395	51.0323	70.0829	76.2505	78.4177	43.7117	39.0328	57.9255	31.5218	47.7882
ENSGALG00000008860	0.700427	0.00407993	422375	LONRF3	-	yellow	9.55492	8.9926	12.0856	13.6703	17.0352	8.73438	7.5852	4.77004	8.94766	4.79708	4.78535	2.19079	2.87661	11.6369	9.34329	5.01807	2.60678	3.74755	1.0087	7.67478
ENSGALG00000008861	-1.35756	0.000433692	417272	BSPRY	-	red	0.966408	1.32974	1.45521	2.6295	1.92036	0.853858	1.93583	1.55888	2.30619	1.87774	1.02837	0.57016	0.787004	3.69471	3.27438	2.52487	3.21887	5.18833	2.22344	1.90803
ENSGALG00000008865	-0.936416	0.000719653	417273	ALAD	-	red	19.0131	17.8995	27.435	27.5725	27.2677	18.7738	16.2072	18.1345	32.9121	17.4441	27.0315	8.85134	11.9314	27.4694	22.3112	38.696	28.1846	33.6249	24.5068	26.7754
ENSGALG00000008881	-0.827905	0.0117647	395110	RGS3	395110 [Gene Symbol: RGS3] [Locus Tag: ] [Chromosome: 17] [Map Location: ] [Description: regulator of G protein signaling 3] [Gene Type: protein-coding]	red	0.935457	2.0111	2.62561	2.09438	2.70953	1.57799	1.72393	1.04447	3.09287	1.83926	0.961842	0.962284	1.18858	2.09536	1.54318	2.77264	1.86133	3.20236	1.43416	1.29163
ENSGALG00000008890	1.40446	3.29e-05	424546	ADGRL4	-	yellow	3.0678	1.01703	2.08497	2.46176	5.72195	2.73798	2.30783	1.47373	3.44045	0.575075	0.587498	0.19823	0.534175	0.320336	0.257948	0.830779	0.553108	1.0714	0.080415	2.06192
ENSGALG00000008905	-0.720772	0.00592781	423898	HABP2	423898 [Gene Symbol: HABP2] [Locus Tag: ] [Chromosome: 6] [Map Location: ] [Description: hyaluronan binding protein 2] [Gene Type: protein-coding]	red	351.809	334.815	300.927	193.732	426.394	362.231	223.363	321.741	223.606	343.211	346.826	96.9523	234.397	756.86	463.857	583.411	401.813	414.708	88.725	339.23
ENSGALG00000008911	-1.61324	0.00831778	-	-	-	red	0.372362	0	0	0.138836	0.656105	0	0.564268	0.93271	1.13463	1.00168	0.715959	0.090819	0.48275	0.318161	0	0.563443	0.956842	2.0754	0.280306	0.392772
ENSGALG00000008912	-1.15686	0.00962729	420534	ABCB1LA	-	red	17.8754	14.4783	34.8683	5.4039	9.62478	22.1584	15.8963	8.57076	19.3245	18.4591	12.6427	9.363	9.90558	16.0739	27.2042	14.9465	37.608	18.6805	9.78557	7.22072
ENSGALG00000008920	-1.06102	0.000132196	417280	NDOR1	-	red	3.09332	1.61235	4.8433	2.7716	3.57869	3.2574	3.03483	4.40821	4.82768	3.5195	2.32774	1.65408	3.76013	4.78892	4.05812	6.39698	7.62656	5.60874	2.62887	1.95731
ENSGALG00000008926	1.33265	0.00120781	417756	CADPS2	417756 [Gene Symbol: CADPS2] [Locus Tag: ] [Chromosome: 1] [Map Location: ] [Description: calcium dependent secretion activator 2] [Gene Type: protein-coding]	yellow	0.532231	0.231866	0.197318	0.221094	0.29427	0.384125	0.027287	0.075474	0.414365	0.058898	0.02745	0	0	0.252467	0.042544	0.085079	0.050786	0.025864	0.028575	0.07181
ENSGALG00000008930	0.887198	0.0334498	421286	B3GNT2	421286 [Gene Symbol: B3GNT2] [Locus Tag: ] [Chromosome: 3] [Map Location: ] [Description: UDP-GlcNAc:betaGal beta-1,3-N-acetylglucosaminyltransferase 2] [Gene Type: protein-coding]	yellow	11.3241	12.8016	9.9127	14.9193	10.0392	17.1915	9.89316	24.1168	9.50738	5.29927	4.35182	2.42705	3.80028	5.487	5.6244	4.08474	5.89419	9.13712	1.20939	20.7984
ENSGALG00000008933	1.31445	2.16e-05	423901	CASP7	423901 [Gene Symbol: CASP7] [Locus Tag: ] [Chromosome: 6] [Map Location: ] [Description: caspase 7] [Gene Type: protein-coding]	yellow	26.1302	21.8438	27.2556	10.8661	50.0811	39.2022	17.0916	12.4189	11.1001	7.77042	7.14466	2.77262	4.99107	15.1942	15.2882	5.47064	2.8706	7.37824	4.37223	22.1766
ENSGALG00000008936	-0.856827	0.00183358	417281	ENTPD8L	-	red	52.0307	33.8522	66.8917	39.4841	65.5477	72.2107	51.0828	55.2611	82.0692	55.2151	51.3802	14.4125	34.0126	49.1137	34.7237	98.5809	81.0825	74.2943	25.0008	33.6991
ENSGALG00000008940	2.39501	0.0232112	423225	SPTBN5	423225 [Gene Symbol: SPTBN5] [Locus Tag: ] [Chromosome: 5] [Map Location: ] [Description: spectrin beta, non-erythrocytic 5] [Gene Type: protein-coding]	yellow	0.010114	0.278344	0.065158	0.079165	0.025257	0.34323	0.11636	2.59039	0	0.015738	0.089406	0.68093	0	0.026693	0.014316	0.021969	0.01097	0.024125	0.007726	2.03003
ENSGALG00000008946	0.695247	0.0152918	423903	NHLRC2	423903 [Gene Symbol: NHLRC2] [Locus Tag: ] [Chromosome: 6] [Map Location: ] [Description: NHL repeat containing 2] [Gene Type: protein-coding]	yellow	1.71143	1.16819	2.66206	1.06355	3.03882	2.88287	2.24764	1.34322	2.15783	0.584877	0.573692	0.503113	0.567375	1.73619	1.19148	0.565032	0.935684	0.814619	0.11536	1.60336
ENSGALG00000008949	1.39581	0.00230046	101750705	ADRB1	-	yellow	2.01199	2.52152	1.62514	1.66539	3.56473	2.48944	1.96298	4.25509	6.56383	0.789652	0.433481	0.36185	0.623844	0.745742	0.527531	1.0567	0.246375	0.512769	0.514967	0.876989
ENSGALG00000008950	1.17152	0.0160355	100859860	EHD4	100859860 [Gene Symbol: EHD4] [Locus Tag: ] [Chromosome: 5] [Map Location: ] [Description: EH domain containing 4] [Gene Type: protein-coding]	yellow	1.10065	0.789102	1.9566	0.659647	1.51262	1.5764	0.821703	1.04235	2.76467	0.166383	0.827726	0.08103	0.18324	0.443537	0.114549	0.722595	0.055708	0.313151	0.037507	1.63016
ENSGALG00000008963	0.760705	0.0100088	420536	DBF4	420536 [Gene Symbol: DBF4] [Locus Tag: ] [Chromosome: 2] [Map Location: ] [Description: DBF4 zinc finger] [Gene Type: protein-coding]	yellow	9.15308	8.37851	11.1181	5.80746	10.4147	10.0218	5.09207	2.10706	3.96618	3.08118	2.93577	1.59547	2.04528	9.82092	4.36383	4.44657	2.1369	2.93041	0.831859	6.91882
ENSGALG00000008997	0.909803	0.00807105	772063	STEAP4	772063 [Gene Symbol: STEAP4] [Locus Tag: ] [Chromosome: 2] [Map Location: ] [Description: STEAP4 metalloreductase] [Gene Type: protein-coding]	yellow	2.31716	2.69027	5.24509	3.0853	5.89256	5.65745	3.86638	1.55393	6.33089	2.71584	1.12976	0.288147	0.328188	1.22981	0.996434	1.77965	0.781484	1.35667	0.33151	1.98227
ENSGALG00000009016	0.774771	0.0125084	416738	SLX4IP	416738 [Gene Symbol: SLX4IP] [Locus Tag: ] [Chromosome: 3] [Map Location: ] [Description: SLX4 interacting protein] [Gene Type: protein-coding]	yellow	2.19294	1.67651	2.31814	1.61528	2.85506	2.56292	2.57835	2.64865	1.42601	1.4887	1.10816	0.390138	0.985084	1.15529	0.990656	0.609605	0.432839	0.928498	0.304617	1.3558
ENSGALG00000009023	0.390815	0.0491281	417762	ING3	417762 [Gene Symbol: ING3] [Locus Tag: ] [Chromosome: 1] [Map Location: ] [Description: inhibitor of growth family member 3] [Gene Type: protein-coding]	yellow	12.4035	9.2724	10.5168	7.22562	18.5653	17.4336	9.95017	9.93196	9.14437	7.19344	6.19129	3.20789	3.83279	9.63031	10.2144	6.34312	4.62316	5.87789	1.70366	8.91217
ENSGALG00000009032	2.64614	0.00157098	429092	PIF1	-	yellow	0.23355	0	0.479262	0.131948	0	0	0	0	0.381386	0	0	0	0	0	0.076267	0	0	0	0	0
ENSGALG00000009047	-0.581456	0.00963761	421299	YPEL5	421299 [Gene Symbol: YPEL5] [Locus Tag: ] [Chromosome: 3] [Map Location: ] [Description: yippee like 5] [Gene Type: protein-coding]	red	11.2505	12.5181	13.1815	8.27559	13.9946	10.5376	9.02686	6.03934	6.67958	10.3641	8.8329	4.71316	6.57456	17.4774	12.6094	10.8685	8.80882	15.2152	4.40609	11.0832
ENSGALG00000009068	-0.785208	0.015845	416743	ITPKC	416743 [Gene Symbol: ITPKC] [Locus Tag: ] [Chromosome: 3] [Map Location: ] [Description: inositol-trisphosphate 3-kinase C] [Gene Type: protein-coding]	red	2.73475	3.78771	3.78315	3.74686	4.36126	5.14583	3.36667	6.31651	9.09636	8.68896	8.22462	2.11476	9.97323	4.68664	1.3432	5.62312	2.25933	3.93896	2.6161	2.53864
ENSGALG00000009071	0.663815	4.16e-05	396232	HMGB3	-	yellow	61.601	61.2278	76.9596	45.8034	64.0713	80.7148	63.0631	60.4168	55.9302	31.446	29.3739	9.25514	20.9164	39.3576	30.2362	32.7432	30.121	33.4354	9.66761	53.0744
ENSGALG00000009086	0.659513	7.97e-05	421306	EHD3	421306 [Gene Symbol: EHD3] [Locus Tag: ] [Chromosome: 3] [Map Location: ] [Description: EH domain containing 3] [Gene Type: protein-coding]	yellow	71.7154	87.3856	85.1147	65.8785	115.956	93.3694	88.4753	77.2315	88.5915	55.8508	43.4485	14.5072	29.6253	35.8346	30.207	37.8074	25.7883	46.458	10.1733	56.6666
ENSGALG00000009154	-0.61489	0.0417353	422392	IDS	422392 [Gene Symbol: IDS] [Locus Tag: ] [Chromosome: 4] [Map Location: ] [Description: iduronate 2-sulfatase] [Gene Type: protein-coding]	red	5.81425	3.19203	8.85067	6.29129	9.27974	9.92675	4.93419	6.09705	4.03026	4.28493	3.837	3.23125	3.29742	11.7699	16.6749	7.75528	5.79622	8.83476	3.35331	7.38628
ENSGALG00000009157	2.05852	3.07e-10	424983	ECT2	424983 [Gene Symbol: ECT2] [Locus Tag: ] [Chromosome: 9] [Map Location: ] [Description: epithelial cell transforming 2] [Gene Type: protein-coding]	yellow	2.27707	1.62106	6.14168	0.814364	3.3209	4.5855	3.61759	2.32018	1.07648	0.176512	0.237708	0.12383	0.081672	1.95118	0.911993	0.214188	0.389624	0.470271	0.251096	1.27988
ENSGALG00000009173	1.38526	0.000683391	395994	GFRA1	395994 [Gene Symbol: GFRA1] [Locus Tag: ] [Chromosome: 6] [Map Location: ] [Description: GDNF family receptor alpha 1] [Gene Type: protein-coding]	yellow	2.29639	0.775775	1.2111	0.504716	2.77208	1.59934	1.62514	1.02091	3.65491	0.591633	0.867305	0	0.508595	0.355053	0.319306	0.55151	0.204221	0.749806	0.088061	0.619545
ENSGALG00000009195	0.488455	0.0213919	421314	MCM8	421314 [Gene Symbol: MCM8] [Locus Tag: ] [Chromosome: 3] [Map Location: ] [Description: minichromosome maintenance 8 homologous recombination repair factor] [Gene Type: protein-coding]	yellow	7.36034	5.36055	7.84648	4.53262	8.821	7.6023	7.88966	6.86418	7.44104	3.92722	3.4284	2.3809	2.56337	7.21673	5.38037	2.64845	1.91694	2.99219	0.82521	5.58476
ENSGALG00000009212	0.815613	0.0336639	422399	MND1	422399 [Gene Symbol: MND1] [Locus Tag: ] [Chromosome: 4] [Map Location: ] [Description: meiotic nuclear divisions 1] [Gene Type: protein-coding]	yellow	2.98097	4.10329	3.58915	3.22474	3.95566	2.67668	2.09291	2.5233	1.83101	0.380627	0	0.139622	0.335248	4.07569	1.30208	1.22062	1.13324	1.37921	0.32253	3.1093
ENSGALG00000009233	0.831458	0.00326947	421316	LIN9	421316 [Gene Symbol: LIN9] [Locus Tag: ] [Chromosome: 3] [Map Location: ] [Description: lin-9 DREAM MuvB core complex component] [Gene Type: protein-coding]	yellow	1.62444	1.73852	2.16573	1.1374	2.32192	2.72719	1.17139	0.817336	1.04581	0.627931	0.475196	0.14747	0.156294	0.649747	0.781499	0.499853	0.256363	0.709094	0.125737	1.23446
ENSGALG00000009234	-0.812642	0.00190397	416754	AMDHD2	416754 [Gene Symbol: AMDHD2] [Locus Tag: ] [Chromosome: 14] [Map Location: ] [Description: amidohydrolase domain containing 2] [Gene Type: protein-coding]	red	3.79623	4.76903	4.92313	3.14639	6.96469	4.09559	4.25156	5.04258	5.95029	3.10125	3.74857	1.79879	3.09986	5.41093	3.97003	6.63385	7.19053	8.7384	3.42448	2.87423
ENSGALG00000009248	2.17703	0.000791911	423917	HSPA12A	423917 [Gene Symbol: HSPA12A] [Locus Tag: ] [Chromosome: 6] [Map Location: ] [Description: heat shock protein family A (Hsp70) member 12A] [Gene Type: protein-coding]	yellow	0.199592	0.188975	0.323514	0.16124	0.370624	0.086972	0.283588	0.107007	0.50408	0	0	0	0.038952	0	0.038798	0.096562	0	0.103345	0	0.079491
ENSGALG00000009250	0.328029	0.0303322	100859627	HNRNPA3	100859627 [Gene Symbol: HNRNPA3] [Locus Tag: ] [Chromosome: 7] [Map Location: ] [Description: heterogeneous nuclear ribonucleoprotein A3 homolog 1-like] [Gene Type: protein-coding]	yellow	166.198	145.166	224.012	118.301	205.123	161.608	149.987	96.601	136.452	104.824	95.0536	37.731	65.3766	133.495	101.922	101.278	63.8185	101.753	26.1394	129.355
ENSGALG00000009280	-2.23147	0.0270633	422405	NPY2R	422405 [Gene Symbol: NPY2R] [Locus Tag: ] [Chromosome: 4] [Map Location: ] [Description: neuropeptide Y receptor Y2] [Gene Type: protein-coding]	red	0.022691	0.05262	0.052323	0.0788	0.057419	0.157753	0.102109	0.040108	0	0.590179	0.226904	0.045583	0.107609	0.182401	0.14056	0.154884	0.050712	0.549276	0.081094	0
ENSGALG00000009291	0.490139	0.0486252	421321	EPHX1	421321 [Gene Symbol: EPHX1] [Locus Tag: ] [Chromosome: 3] [Map Location: ] [Description: epoxide hydrolase 1] [Gene Type: protein-coding]	yellow	59.2414	57.0959	63.5393	46.3032	59.103	63.7934	39.1635	39.2896	29.8337	24.1534	31.2074	8.58686	20.3977	41.007	48.4807	32.2077	25.2573	25.7207	8.45025	58.1665
ENSGALG00000009292	-0.936822	0.000298539	428872	ACOT4	-	red	5.81535	5.09161	5.4538	5.13465	8.46226	4.88562	3.55559	2.71063	4.16036	5.80167	4.57934	1.51424	3.76838	8.46808	9.93655	11.076	7.73442	10.0324	3.09277	5.22293
ENSGALG00000009305	0.573723	0.0142511	396285	TM7SF2	396285 [Gene Symbol: TM7SF2] [Locus Tag: ] [Chromosome: 3] [Map Location: ] [Description: transmembrane 7 superfamily member 2] [Gene Type: protein-coding]	yellow	45.9985	31.6414	54.0588	29.9411	60.2568	66.4056	43.287	28.7521	27.2768	24.2106	24.9846	7.30467	17.7501	42.2138	30.0627	26.6991	13.0646	19.6011	5.6734	40.957
ENSGALG00000009320	1.17216	0.000849925	373977	PSEN1	373977 [Gene Symbol: PSEN1] [Locus Tag: ] [Chromosome: 5] [Map Location: ] [Description: presenilin 1] [Gene Type: protein-coding]	yellow	13.985	6.36221	18.5102	5.12347	16.6657	41.3095	20.2864	15.1297	23.6558	6.0556	5.47895	1.85649	2.66794	9.59117	5.17141	8.46609	5.66016	7.27569	0.511848	21.5712
ENSGALG00000009352	1.12152	0.000599779	395351	DPF3	395351 [Gene Symbol: DPF3] [Locus Tag: ] [Chromosome: 5] [Map Location: ] [Description: double PHD fingers 3] [Gene Type: protein-coding]	yellow	2.95345	1.34943	1.07321	1.95318	2.5413	3.54663	1.36225	0.742866	2.91093	0.343124	0.681553	0.163668	0.433141	0.620385	0.443061	0.431776	0.138994	0.340936	0.12288	0.889263
ENSGALG00000009355	-2.18123	0.00250206	424990	CLDN11	424990 [Gene Symbol: CLDN11] [Locus Tag: ] [Chromosome: 9] [Map Location: ] [Description: claudin 11] [Gene Type: protein-coding]	red	0.563411	0	0.060413	0.195096	0.369724	0.597604	0.231811	0.230085	1.15681	1.70878	0.046669	0.165825	1.25978	0.509008	0.20882	3.21656	0.920965	1.53424	1.07407	0.467033
ENSGALG00000009361	0.730527	0.0425571	422408	GUCY1B1	422408 [Gene Symbol: GUCY1B1] [Locus Tag: ] [Chromosome: 4] [Map Location: ] [Description: guanylate cyclase 1 soluble subunit beta 1] [Gene Type: protein-coding]	yellow	2.46511	1.73564	2.11277	2.20182	3.48986	2.72042	1.72356	0.976805	1.43181	1.4949	0.724561	0.662421	1.23295	2.76108	1.90143	0.682199	0.381112	1.40632	0.490713	3.18336
ENSGALG00000009378	1.35967	0.00118961	395469	PDGFC	395469 [Gene Symbol: PDGFC] [Locus Tag: ] [Chromosome: 4] [Map Location: ] [Description: platelet derived growth factor C] [Gene Type: protein-coding]	yellow	0.667002	0.828969	1.54272	0.833274	2.37212	1.30699	1.18017	0.476544	1.80148	0.442154	0.196543	0.080619	0.247699	0.341788	0.034889	0.296797	0.274164	0.780583	0.12856	0.85529
ENSGALG00000009433	0.975098	0.0394079	423931	BAG3	423931 [Gene Symbol: BAG3] [Locus Tag: ] [Chromosome: 6] [Map Location: ] [Description: BCL2 associated athanogene 3] [Gene Type: protein-coding]	yellow	10.5395	24.1567	7.9236	27.4884	13.7167	10.1825	7.34489	41.3142	15.0061	7.73864	10.0275	2.38815	6.7678	8.34268	3.93609	7.07921	3.70543	5.62135	2.12644	32.4424
ENSGALG00000009442	0.66354	0.00433026	428724	ETFDH	428724 [Gene Symbol: ETFDH] [Locus Tag: ] [Chromosome: 4] [Map Location: ] [Description: electron transfer flavoprotein dehydrogenase] [Gene Type: protein-coding]	yellow	55.4123	40.2001	53.0813	28.5929	41.7038	42.51	39.4438	35.6041	22.7082	18.9228	21.5128	6.18647	10.7102	36.2628	30.7911	23.4221	15.3467	24.2615	4.93904	38.9909
ENSGALG00000009445	0.646808	0.0325774	423932	INPP5F	423932 [Gene Symbol: INPP5F] [Locus Tag: ] [Chromosome: 6] [Map Location: ] [Description: inositol polyphosphate-5-phosphatase F] [Gene Type: protein-coding]	yellow	1.35182	0.770927	1.35207	1.34201	1.4388	1.55139	1.11587	2.5617	1.12896	0.698916	0.579578	0.336879	0.310267	0.975255	1.23108	0.492175	0.310022	0.599146	0.245867	2.02149
ENSGALG00000009450	0.78087	0.0384076	421340	DUSP10	421340 [Gene Symbol: DUSP10] [Locus Tag: ] [Chromosome: 3] [Map Location: ] [Description: dual specificity phosphatase 10] [Gene Type: protein-coding]	yellow	7.63177	14.1139	3.70532	7.45512	6.97897	6.77968	3.48416	8.29768	5.61122	3.66302	2.20217	1.01913	2.60377	3.87908	1.88564	3.01818	1.88472	4.1018	1.27884	6.31
ENSGALG00000009455	0.579553	0.000349628	423933	MCMBP	423933 [Gene Symbol: MCMBP] [Locus Tag: ] [Chromosome: 6] [Map Location: ] [Description: minichromosome maintenance complex binding protein] [Gene Type: protein-coding]	yellow	17.522	18.4339	18.9073	14.5827	24.1587	19.0609	12.3503	12.5217	16.6097	6.99485	8.61905	3.21714	6.0379	14.9914	10.219	10.4016	6.47025	6.77038	2.70697	16.5938
ENSGALG00000009470	1.05083	0.0164438	425002	SERPINI1	425002 [Gene Symbol: SERPINI1] [Locus Tag: ] [Chromosome: 9] [Map Location: ] [Description: serpin family I member 1] [Gene Type: protein-coding]	yellow	2.3253	1.69537	1.63689	0.720146	0.844835	1.63138	1.27941	0.992742	0.608623	0	0.491804	0.110334	0.282678	2.15016	1.08907	0.268617	0.342233	0.481306	0	1.65708
ENSGALG00000009479	1.74732	0.00534627	420559	SAMD9L	420559 [Gene Symbol: SAMD9L] [Locus Tag: ] [Chromosome: 2] [Map Location: ] [Description: sterile alpha motif domain containing 9 like] [Gene Type: protein-coding]	yellow	1.95322	0.868865	2.79707	0.811497	21.5516	11.8164	5.41684	5.85789	11.0287	1.83038	1.29066	0.586627	0.589991	1.69809	0.843335	0.662821	0.445493	2.31761	0.305856	0.818278
ENSGALG00000009485	1.03383	3.62e-05	417780	IMMP2L	417780 [Gene Symbol: IMMP2L] [Locus Tag: ] [Chromosome: 1] [Map Location: ] [Description: inner mitochondrial membrane peptidase subunit 2] [Gene Type: protein-coding]	yellow	15.3332	11.8955	10.7041	9.9327	13.0411	12.8338	10.878	4.997	11.2396	0	3.57129	0.435905	6.67018	6.83557	6.51444	2.47641	1.10928	5.34742	1.85887	10.8886
ENSGALG00000009494	0.688908	0.0245042	417784	THAP5	417784 [Gene Symbol: THAP5] [Locus Tag: ] [Chromosome: 1] [Map Location: ] [Description: THAP domain containing 5] [Gene Type: protein-coding]	yellow	12.6117	15.246	13.5044	11.0276	11.6833	12.2383	6.64293	6.83348	5.22129	4.93548	3.98649	2.27359	3.51376	16.8917	7.33358	7.33487	3.87838	5.52741	1.5708	17.0511
ENSGALG00000009500	0.769648	0.000351424	420560	VPS50	420560 [Gene Symbol: VPS50] [Locus Tag: ] [Chromosome: 2] [Map Location: ] [Description: VPS50, EARP/GARPII complex subunit] [Gene Type: protein-coding]	yellow	8.29684	6.99291	8.84624	4.35059	14.434	10.4971	5.48272	3.547	5.03952	4.13183	2.03824	0.943089	2.18859	6.65254	4.09102	3.78667	1.95081	3.29982	0.819421	6.43079
ENSGALG00000009502	0.495603	0.0482136	423936	ATE1	423936 [Gene Symbol: ATE1] [Locus Tag: ] [Chromosome: 6] [Map Location: ] [Description: arginyltransferase 1] [Gene Type: protein-coding]	yellow	8.72718	8.34687	10.9176	5.64961	10.2609	14.0672	7.02179	5.15935	10.6481	4.73412	4.36657	1.34892	2.63333	8.27508	3.12056	6.31251	3.60318	4.85476	0.782827	7.64998
ENSGALG00000009507	0.997188	0.0383438	423270	PLEKHH1	423270 [Gene Symbol: PLEKHH1] [Locus Tag: ] [Chromosome: 5] [Map Location: ] [Description: pleckstrin homology, MyTH4 and FERM domain containing H1] [Gene Type: protein-coding]	yellow	0.093057	0.107898	0.725704	0.066723	0.277623	0.497528	0.187085	0.19102	0.442102	0	0.022933	0.010809	0	0	0.045883	0.125607	0	0.029143	0	0.083538
ENSGALG00000009519	1.71605	0.00471818	423272	ARG2	-	yellow	7.20673	7.62208	5.9021	30.141	13.0979	5.91494	21.3946	17.5879	18.8929	0.281841	1.88471	2.99984	7.82245	7.9942	0.871594	1.21608	6.881	2.19956	0.245278	17.1954
ENSGALG00000009525	0.600829	0.00282808	374037	HAT1	-	yellow	8.76921	8.01704	10.9807	4.56057	12.1657	13.5215	8.03844	5.3646	7.52192	4.14139	5.01355	1.36871	2.44696	11.1143	6.16111	4.21625	3.14812	4.49897	0.621012	7.19254
ENSGALG00000009549	0.575888	0.00422811	425012	KPNA4	425012 [Gene Symbol: KPNA4] [Locus Tag: ] [Chromosome: 9] [Map Location: ] [Description: karyopherin subunit alpha 4] [Gene Type: protein-coding]	yellow	50.4745	41.8279	53.2019	34.4162	71.8422	49.8926	35.7055	28.3615	25.1515	25.6376	25.0461	7.82357	18.3297	44.5361	24.4673	22.4402	14.9492	23.7337	7.50848	44.3755
ENSGALG00000009553	1.25385	1.42e-06	395189	SMC4	395189 [Gene Symbol: SMC4] [Locus Tag: ] [Chromosome: 9] [Map Location: ] [Description: structural maintenance of chromosomes 4] [Gene Type: protein-coding]	yellow	25.3354	21.1535	34.6464	21.9873	24.2512	39.154	35.5652	23.3337	31.0938	9.57062	13.9064	3.97462	4.25034	14.7847	13.024	5.71715	3.95748	7.96029	2.12018	14.4351
ENSGALG00000009559	0.995692	0.000276158	425014	IFT80	425014 [Gene Symbol: IFT80] [Locus Tag: ] [Chromosome: 9] [Map Location: ] [Description: intraflagellar transport 80] [Gene Type: protein-coding]	yellow	53.5664	58.4027	50.0808	51.9239	100.53	80.893	48.8989	49.8787	25.8396	22.2819	30.1589	8.26363	17.7408	62.4189	35.3133	16.7553	15.5579	28.5264	3.88901	49.9043
ENSGALG00000009595	0.742455	0.0187749	417797	TWF1	417797 [Gene Symbol: TWF1] [Locus Tag: ] [Chromosome: 1] [Map Location: ] [Description: twinfilin actin binding protein 1] [Gene Type: protein-coding]	yellow	14.4137	15.2649	12.4958	9.28487	14.76	14.0854	7.77118	6.84112	3.92169	5.51604	3.92399	1.9407	2.62705	10.0915	7.17749	5.02328	2.76557	5.0982	2.77087	13.4363
ENSGALG00000009601	0.87783	0.00250206	417799	NELL2	417799 [Gene Symbol: NELL2] [Locus Tag: ] [Chromosome: 1] [Map Location: ] [Description: neural EGFL like 2] [Gene Type: protein-coding]	yellow	27.9792	22.4976	19.7819	11.8378	30.7265	33.9446	24.884	21.6632	28.1593	10.6598	10.0073	1.2979	6.63833	22.7525	7.44799	15.3338	7.69796	14.0296	1.48998	20.5582
ENSGALG00000009612	0.96318	0.0187049	421352	TGFB2	421352 [Gene Symbol: TGFB2] [Locus Tag: ] [Chromosome: 3] [Map Location: ] [Description: transforming growth factor beta 2] [Gene Type: protein-coding]	yellow	2.88667	1.70054	1.14584	2.03384	2.81036	1.55977	1.40862	0.542674	1.10963	1.02878	0.386525	0.259443	0.623416	0.532177	0.697707	0.695826	0.234983	0.664121	0.289144	1.27729
ENSGALG00000009626	1.74217	0.000399077	373987	THBS1	373987 [Gene Symbol: THBS1] [Locus Tag: ] [Chromosome: 5] [Map Location: ] [Description: thrombospondin 1] [Gene Type: protein-coding]	yellow	14.577	25.8707	3.94757	10.515	8.68541	6.91242	4.43136	2.00909	5.84006	4.12997	1.40879	0.434777	4.07002	1.83915	0.703931	2.36573	1.08643	1.89127	0.230845	5.04005
ENSGALG00000009627	0.602123	0.00993394	421355	GPATCH2	421355 [Gene Symbol: GPATCH2] [Locus Tag: ] [Chromosome: 3] [Map Location: ] [Description: G-patch domain containing 2] [Gene Type: protein-coding]	yellow	3.22031	3.16818	3.17197	1.81403	4.02648	3.13844	2.19024	1.93447	1.59967	1.66568	1.38197	0.511778	0.961202	2.1936	1.57945	1.01345	0.815216	1.27203	0.45273	2.83316
ENSGALG00000009633	0.906312	0.0186236	423287	KATNBL1	423287 [Gene Symbol: KATNBL1] [Locus Tag: ] [Chromosome: 5] [Map Location: ] [Description: katanin regulatory subunit B1 like 1] [Gene Type: protein-coding]	yellow	1.51643	0.86799	1.82719	1.43424	3.61296	1.88445	1.0273	1.09151	0.325894	0.950021	0.804066	0.364769	0.794748	2.34812	1.38779	0.54115	0.455619	0.886667	0.277874	1.86562
ENSGALG00000009668	0.560896	0.00310082	422431	HPF1	422431 [Gene Symbol: HPF1] [Locus Tag: ] [Chromosome: 4] [Map Location: ] [Description: histone PARylation factor 1] [Gene Type: protein-coding]	yellow	15.9961	17.8288	24.5525	13.8916	17.4379	18.3412	15.8329	12.8523	16.4553	6.3492	9.13936	1.69264	4.54815	14.0505	9.97005	10.885	6.38782	9.66796	3.17871	14.5502
ENSGALG00000009670	0.624205	0.0434055	420567	SGCE	420567 [Gene Symbol: SGCE] [Locus Tag: ] [Chromosome: 2] [Map Location: ] [Description: sarcoglycan epsilon] [Gene Type: protein-coding]	yellow	3.21546	2.66773	3.55428	1.86893	6.18084	2.63673	3.5232	1.36553	4.80446	3.98501	1.44929	0.119523	2.05741	2.11281	0.675867	1.18892	0.704313	1.54512	0	2.5
ENSGALG00000009690	2.02695	9e-13	395357	CENPF	395357 [Gene Symbol: CENPF] [Locus Tag: ] [Chromosome: 3] [Map Location: ] [Description: centromere protein F] [Gene Type: protein-coding]	yellow	1.90798	1.8417	5.18585	1.40587	3.29545	3.52722	3.74236	2.40391	1.62361	0.306071	0.540144	0.199928	0.248799	2.40799	0.788457	0.63784	0.501603	0.601366	0.085753	1.79334
ENSGALG00000035842	-0.760514	0.0133003	419704	SLC37A2	-	yellow	1.59385	2.52169	0.991421	3.8491	2.47459	1.89837	1.96035	0.759781	2.30705	1.49167	1.13954	0.438284	0.820885	3.19973	1.71568	3.55471	2.86694	3.93541	0.791243	1.59329
ENSGALG00000009705	2.73623	0.00147973	396111	RYR3	396111 [Gene Symbol: RYR3] [Locus Tag: ] [Chromosome: 5] [Map Location: ] [Description: ryanodine receptor 3] [Gene Type: protein-coding]	yellow	0	0.15747	0.032407	0.007166	0.01044	0.061849	0.028783	0.039019	0.007781	0	0	0.002274	0	0	0	0	0	0	0	0
ENSGALG00000028225	-0.737692	8.46e-05	419236	SLC17A9	-	yellow	7.31603	6.55132	7.13549	6.2078	11.5187	6.7735	4.72299	3.61765	8.87573	8.13209	4.66393	3.46328	5.3837	10.2817	7.42728	10.3642	6.76959	10.2618	3.91441	8.19084
ENSGALG00000009731	0.822449	0.00940154	423289	ARHGAP11A	423289 [Gene Symbol: ARHGAP11A] [Locus Tag: ] [Chromosome: 5] [Map Location: ] [Description: Rho GTPase activating protein 11A] [Gene Type: protein-coding]	yellow	12.3421	19.3689	15.2125	9.42122	21.5538	14.403	10.8593	7.53076	7.67499	6.4036	4.92748	2.99083	3.06092	14.4424	10.5627	3.28009	2.81912	3.75098	1.82565	11.6492
ENSGALG00000009792	-0.936736	0.000265879	422442	LOC422442	422442 [Gene Symbol: LOC422442] [Locus Tag: ] [Chromosome: 4] [Map Location: ] [Description: uncharacterized LOC422442] [Gene Type: protein-coding]	red	4.58445	7.73534	5.07318	6.61763	6.14778	4.08038	4.98055	4.39492	4.26375	5.33054	3.98003	2.08269	3.49912	8.048	3.28478	9.27126	7.61356	11.0961	1.63824	4.53406
ENSGALG00000009795	0.48687	0.0168074	417818	MON2	417818 [Gene Symbol: MON2] [Locus Tag: ] [Chromosome: 1] [Map Location: ] [Description: MON2 homolog, regulator of endosome-to-Golgi trafficking] [Gene Type: protein-coding]	yellow	11.2465	6.34811	11.8832	7.55024	16.2411	12.1795	6.99145	6.23711	7.64289	7.21174	4.88932	2.04286	4.09958	10.703	6.42985	6.30002	3.27977	5.87567	1.40769	9.89011
ENSGALG00000009801	0.537003	0.0383491	423293	C5H15orf41	423293 [Gene Symbol: C5H15orf41] [Locus Tag: ] [Chromosome: 5] [Map Location: ] [Description: chromosome 5 C15orf41 homolog] [Gene Type: protein-coding]	yellow	9.97179	5.56876	9.11666	4.19447	8.97758	10.429	5.07579	5.42938	3.24458	3.86695	4.44014	1.39494	2.73302	4.48244	5.79477	4.54136	2.27672	4.90785	1.09835	6.83117
ENSGALG00000009803	-1.0541	0.0011389	770916	MGST2	770916 [Gene Symbol: MGST2] [Locus Tag: ] [Chromosome: 4] [Map Location: ] [Description: microsomal glutathione S-transferase 2] [Gene Type: protein-coding]	red	1.64489	2.56877	0	0	1.19949	0	0	0	0	1.54765	1.11869	0	0	1.92469	0.818403	2.84529	2.99955	1.90313	0	1.84836
ENSGALG00000009814	0.871713	0.003273	421367	NSL1	421367 [Gene Symbol: NSL1] [Locus Tag: ] [Chromosome: 3] [Map Location: ] [Description: NSL1, MIS12 kinetochore complex component] [Gene Type: protein-coding]	yellow	6.05339	3.78133	8.7992	3.18513	11.0908	11.4972	6.47604	8.22983	8.65497	1.47991	1.94203	0.431716	1.50483	3.33342	2.1658	3.57549	2.06093	1.75106	0.548929	3.9848
ENSGALG00000009828	0.534688	0.0245074	421372	PPP2R5A	421372 [Gene Symbol: PPP2R5A] [Locus Tag: ] [Chromosome: 3] [Map Location: ] [Description: protein phosphatase 2 regulatory subunit B'alpha] [Gene Type: protein-coding]	yellow	84.6318	63.9704	70.3007	53.4171	82.8432	69.2092	56.6736	45.5219	41.7546	38.2141	41.4956	12.7802	23.7919	73.8644	56.6621	31.3907	23.7399	49.0425	10.9628	96.0583
ENSGALG00000009837	1.05912	0.0278171	421373	DTL	421373 [Gene Symbol: DTL] [Locus Tag: ] [Chromosome: 3] [Map Location: ] [Description: denticleless E3 ubiquitin protein ligase homolog] [Gene Type: protein-coding]	yellow	1.4209	1.19908	2.40176	0.435773	1.26102	1.83734	1.11224	0.918535	1.42399	0.371838	1.42335	0.218148	0.122202	0.489409	0.606338	0.371247	0.326999	0.278418	0	0.556661
ENSGALG00000009846	1.16211	6.09e-06	424165	BBS5	424165 [Gene Symbol: BBS5] [Locus Tag: ] [Chromosome: 7] [Map Location: ] [Description: Bardet-Biedl syndrome 5] [Gene Type: protein-coding]	yellow	2.69996	3.89342	4.11089	1.79989	3.7845	3.98534	2.57237	1.66359	1.04204	1.03429	0.70823	0.472936	0.392009	1.51298	2.50566	0.884306	0.362769	1.35552	0.44625	3.52749
ENSGALG00000009850	1.21141	0.000216646	423300	NOVA1	423300 [Gene Symbol: NOVA1] [Locus Tag: ] [Chromosome: 5] [Map Location: ] [Description: uncharacterized LOC423300] [Gene Type: protein-coding]	yellow	2.36305	1.54812	1.43844	2.5217	3.82245	2.48759	1.67138	1.46108	2.59422	1.02431	1.11683	0.520703	0.87369	0.681431	0.524462	0.363746	0.21401	0.433747	0.222246	1.22886
ENSGALG00000009854	2.07946	4.82e-11	421376	NEK2	421376 [Gene Symbol: NEK2] [Locus Tag: ] [Chromosome: 3] [Map Location: ] [Description: NIMA related kinase 2] [Gene Type: protein-coding]	yellow	5.11141	4.62326	12.4682	2.42423	4.01018	6.79868	9.84835	8.13762	7.45241	0.439311	0.704572	0.848587	0.857179	5.8873	2.42537	0.768172	1.68487	1.43639	0.415357	3.37219
ENSGALG00000009859	1.08542	0.00893395	417830	TBC1D30	417830 [Gene Symbol: TBC1D30] [Locus Tag: ] [Chromosome: 1] [Map Location: ] [Description: TBC1 domain family member 30] [Gene Type: protein-coding]	yellow	4.10018	1.92789	6.65886	3.0603	5.86988	5.97275	3.90182	2.65238	4.4355	1.44644	1.1971	0.370635	0.873486	3.00331	1.09614	2.92604	0.866908	2.37089	0.035444	4.46528
ENSGALG00000009864	-1.14864	0.00403872	374055	TRAF5	374055 [Gene Symbol: TRAF5] [Locus Tag: ] [Chromosome: 3] [Map Location: ] [Description: TNF receptor associated factor 5] [Gene Type: protein-coding]	red	0.257683	0.656618	0.548089	0.291543	0.825262	0.293132	0.343295	0.325512	0.333468	0.61386	0.409233	0.299836	0.311802	1.43975	0.695265	0.722223	0.605871	1.20145	0.233316	0.254746
ENSGALG00000009875	1.45771	0.0349535	395851	HMGA2	395851 [Gene Symbol: HMGA2] [Locus Tag: ] [Chromosome: 1] [Map Location: ] [Description: high mobility group AT-hook 2] [Gene Type: protein-coding]	yellow	0	0	3.1795	0	0	0.599799	1.85018	0	0	0	0	0	0	0	0	0	0	0	0	0
ENSGALG00000009880	1.32885	0.00114621	422454	INPP4B	422454 [Gene Symbol: INPP4B] [Locus Tag: ] [Chromosome: 4] [Map Location: ] [Description: inositol polyphosphate-4-phosphatase type II B] [Gene Type: protein-coding]	yellow	0.596228	0.053381	0.556329	0.040984	0.21548	0.425106	0.237525	0.087439	0.358825	0	0.112139	0	0	0	0.044801	0.099861	0	0.034281	0	0.038831
ENSGALG00000009915	0.75287	0.00178801	771345	EML4	771345 [Gene Symbol: EML4] [Locus Tag: ] [Chromosome: 3] [Map Location: ] [Description: echinoderm microtubule associated protein like 4] [Gene Type: protein-coding]	yellow	5.32829	5.00607	6.84028	3.75149	8.10257	7.97619	7.82424	3.51874	6.69134	3.58849	2.69113	0.752489	1.95193	4.07386	1.82545	3.41565	2.00177	2.48645	0.310942	4.50674
ENSGALG00000009926	0.853827	0.00015166	421396	HAAO	421396 [Gene Symbol: HAAO] [Locus Tag: ] [Chromosome: 3] [Map Location: ] [Description: 3-hydroxyanthranilate 3,4-dioxygenase] [Gene Type: protein-coding]	yellow	193.982	171.984	133.994	108.637	202.977	159.089	149.734	81.2218	125.76	66.4849	89.318	29.1302	26.6627	173.585	171.664	51.8617	40.1257	65.2984	24.0724	142.211
ENSGALG00000009927	0.708932	0.0320721	417840	RAP1B	417840 [Gene Symbol: RAP1B] [Locus Tag: ] [Chromosome: 1] [Map Location: ] [Description: RAP1B, member of RAS oncogene family] [Gene Type: protein-coding]	yellow	31.9034	29.4953	26.1601	18.3129	33.4633	29.9515	18.4675	14.4259	6.43824	13.8442	10.6446	4.08824	7.40854	19.3118	13.2945	8.92963	5.83953	16.1987	4.85548	25.0597
ENSGALG00000009936	0.71201	0.0495079	423309	AP4S1	-	yellow	1.70914	1.36223	1.38763	0.469316	0.350864	2.26748	1.68346	1.18338	0.378454	0.472645	0.268858	0.349439	0.505367	1.61549	1.18898	0.489277	0.277934	0.796687	0.237212	0.557473
ENSGALG00000009943	-0.687294	0.0219149	112530395	FAM117A	112530395 [Gene Symbol: FAM117A] [Locus Tag: ] [Chromosome: 27] [Map Location: ] [Description: family with sequence similarity 117 member A] [Gene Type: protein-coding]	red	1.95271	2.55768	3.14769	2.14842	3.09447	2.53647	3.70807	3.48368	3.74048	4.03825	3.34482	2.76251	4.34053	2.20893	1.84717	2.77434	2.70482	1.44472	1.43259	1.13381
ENSGALG00000009958	0.833349	0.0460758	421402	ABCG8	-	yellow	2.76265	2.01601	6.32711	1.4206	8.6088	5.88993	3.32773	1.52963	6.48507	3.50647	3.82309	0.334107	0.876784	1.34073	1.99474	0.828662	1.55844	1.29832	0.513485	1.89403
ENSGALG00000009963	-2.49817	0.00120039	396218	LYZ	396218 [Gene Symbol: LYZ] [Locus Tag: ] [Chromosome: 1] [Map Location: ] [Description: lysozyme (renal amyloidosis)] [Gene Type: protein-coding]	red	0.412288	1.26015	0	0	0	0	0	0.416935	0	0	0	1.35124	0.087177	0	0	1.63922	1.54298	2.43685	0	0
ENSGALG00000009966	1.07602	0.0101117	417845	FRS2	417845 [Gene Symbol: FRS2] [Locus Tag: ] [Chromosome: 1] [Map Location: ] [Description: fibroblast growth factor receptor substrate 2] [Gene Type: protein-coding]	yellow	1.18455	0.580882	1.19848	0.490727	1.85872	1.77027	0.974252	1.02499	0.708	0.379253	0.261564	0.182573	0.371592	0.493591	0.544441	0.343498	0.182362	0.256086	0.072521	0.589729
ENSGALG00000009967	0.498541	0.0189579	421403	LRPPRC	421403 [Gene Symbol: LRPPRC] [Locus Tag: ] [Chromosome: 3] [Map Location: ] [Description: leucine rich pentatricopeptide repeat containing] [Gene Type: protein-coding]	yellow	51.7954	37.4142	53.9209	31.3522	43.0248	55.5777	35.8317	28.6049	26.2492	21.7246	22.1315	7.35101	19.435	35.4107	28.5547	27.7084	16.9669	25.8314	5.6433	44.1008
ENSGALG00000009971	1.60385	4.59e-08	424563	CDC20	424563 [Gene Symbol: CDC20] [Locus Tag: ] [Chromosome: 8] [Map Location: ] [Description: cell division cycle 20] [Gene Type: protein-coding]	yellow	10.3218	7.49236	21.6622	6.2067	9.933	12.2734	13.6723	11.3516	12.2212	0.418342	1.26855	0.805463	0.974868	8.57111	4.2141	4.67165	2.61977	4.31884	0.805976	8.1948
ENSGALG00000009990	0.724116	0.0272367	421408	SRBD1	421408 [Gene Symbol: SRBD1] [Locus Tag: ] [Chromosome: 3] [Map Location: ] [Description: S1 RNA binding domain 1] [Gene Type: protein-coding]	yellow	3.18219	1.87971	2.70971	0.316738	2.84142	3.10491	1.53671	1.16358	1.41575	0.631974	0.65221	0.033052	0.184225	1.65653	0.545968	1.34438	0.438348	1.66547	0.071341	1.9822
ENSGALG00000009992	0.951136	0.00175628	428883	ARHGAP5	428883 [Gene Symbol: ARHGAP5] [Locus Tag: ] [Chromosome: 5] [Map Location: ] [Description: Rho GTPase activating protein 5] [Gene Type: protein-coding]	yellow	4.03014	2.43275	6.32807	2.27988	6.71588	7.15519	3.94624	2.66258	3.36419	2.26693	1.88127	0.497767	1.43444	2.75592	1.0369	2.79543	1.43594	1.47082	0.189631	3.38911
ENSGALG00000009995	2.44295	0.000252701	423314	AKAP6	-	yellow	0.122215	0.113309	0.222194	0.134539	0.504208	0.374188	0.126423	0.141544	0.187789	0.065014	0.050469	0	0	0.080492	0.046835	0.023851	0	0.019983	0	0.162265
ENSGALG00000034772	-0.715732	0.0015765	426354	SLC27A5	426354 [Gene Symbol: SLC27A5] [Locus Tag: ] [Chromosome: 31] [Map Location: ] [Description: solute carrier family 27 member 5] [Gene Type: protein-coding]	yellow	96.16	91.3166	138.326	58.3753	70.326	107.498	64.3922	77.3935	81.5599	83.7861	89.2503	23.038	73.2361	111.534	78.6984	93.6311	111.256	133.893	83.9875	66.1213
ENSGALG00000010010	0.946293	0.0138821	395114	RHOQ	-	yellow	8.4696	4.25432	8.23996	4.17632	7.54096	9.50295	5.38879	3.90825	2.85622	1.5011	3.19846	0.589117	1.1088	2.33499	1.0674	3.54678	1.22843	1.8872	0.303492	8.88226
ENSGALG00000010013	1.05023	0.00921007	373908	EDNRA	373908 [Gene Symbol: EDNRA] [Locus Tag: ] [Chromosome: 4] [Map Location: ] [Description: endothelin receptor type A] [Gene Type: protein-coding]	yellow	9.43241	5.73915	3.88505	3.6144	5.84611	4.7041	2.93326	1.89494	1.41827	1.85971	1.40733	0.533056	1.34217	3.36108	2.1374	1.44332	0.658271	2.87989	0.701492	3.2958
ENSGALG00000010016	0.69556	0.0349643	428570	SOCS5	428570 [Gene Symbol: SOCS5] [Locus Tag: ] [Chromosome: 3] [Map Location: ] [Description: suppressor of cytokine signaling 5] [Gene Type: protein-coding]	yellow	3.46345	2.56061	3.14614	2.16523	4.87004	2.75953	1.87242	1.40998	1.46956	1.32007	1.42929	0.319632	0.733041	2.05849	0.911527	1.57381	0.840062	1.26987	0.440381	2.7118
ENSGALG00000010022	0.476329	0.0457602	422470	PRMT9	422470 [Gene Symbol: PRMT9] [Locus Tag: ] [Chromosome: 4] [Map Location: ] [Description: protein arginine methyltransferase 9] [Gene Type: protein-coding]	yellow	10.57	8.43846	8.3686	7.76543	13.9932	11.9528	7.08149	6.23384	4.80969	4.00575	3.79358	2.01234	2.49085	10.6642	8.75348	6.06561	4.22021	6.39389	1.3898	10.2629
ENSGALG00000010023	0.89637	0.00348015	395855	CALM2	-	yellow	240.226	206.011	226.695	134.949	263.649	219.17	136.548	126.426	62.8668	62.4806	57.3412	18.337	35.164	165.326	89.2718	72.9045	46.4116	129.544	40.8399	193.99
ENSGALG00000010026	0.72515	0.00824317	396019	PPP1CB	396019 [Gene Symbol: PPP1CB] [Locus Tag: ] [Chromosome: 3] [Map Location: ] [Description: protein phosphatase 1 catalytic subunit beta] [Gene Type: protein-coding]	yellow	31.953	25.1185	40.6553	16.5649	40.9932	33.3999	26.0768	22.5517	27.8646	18.6704	15.6803	2.91559	5.8584	17.212	6.12237	18.5781	11.472	14.7785	1.20743	22.4857
ENSGALG00000010035	-0.814656	0.00603678	374131	NR3C2	374131 [Gene Symbol: NR3C2] [Locus Tag: ] [Chromosome: 4] [Map Location: ] [Description: nuclear receptor subfamily 3 group C member 2] [Gene Type: protein-coding]	red	2.89087	2.48944	2.84014	1.43571	2.49299	1.74894	2.49087	1.31028	1.16492	3.02078	2.05319	2.24746	2.32192	5.42908	2.31916	2.05642	2.32527	3.5004	0.779427	2.39998
ENSGALG00000010036	3.28894	4.85e-06	421416	FOSL2	421416 [Gene Symbol: FOSL2] [Locus Tag: ] [Chromosome: 3] [Map Location: ] [Description: FOS like 2, AP-1 transcription factor subunit] [Gene Type: protein-coding]	yellow	1.80948	2.61845	0.471548	2.64951	4.61291	3.24742	1.68271	4.89888	8.11305	0.337517	0.255965	0.131562	0	0	0	0.324795	0.197859	0.149835	0	3.80778
ENSGALG00000010049	1.38221	7.18e-06	417853	PTPRB	-	yellow	1.34814	0.652159	2.1001	2.13995	4.55029	2.50096	2.3526	0.846806	4.31776	0.353776	0.490042	0.101677	0.183697	0.194704	0.288031	0.890301	0.211128	0.455419	0	0.833171
ENSGALG00000010068	-2.26283	2.13e-07	421423	KCNK17	-	red	0.227312	0.127134	0.280585	0.151887	0.38057	0.150743	0.391075	0.140393	0	0.660155	0.30938	0.26279	0.31252	0.820999	0.415409	0.675189	0.552787	0.876045	0.22244	0.232349
ENSGALG00000010078	1.24984	0.0383904	428573	GLP1R	428573 [Gene Symbol: GLP1R] [Locus Tag: ] [Chromosome: 3] [Map Location: ] [Description: glucagon like peptide 1 receptor] [Gene Type: protein-coding]	yellow	0.246428	0.351249	0.181413	0.110791	0.598006	0.468748	0.312616	0.28304	0.118832	0.062961	0.032628	0.156717	0.05151	0.185478	0.075337	0.051676	0.058414	0.096437	0.033431	0.368867
ENSGALG00000010083	-1.009	0.00079545	424572	ST3GAL3	424572 [Gene Symbol: ST3GAL3] [Locus Tag: ] [Chromosome: 8] [Map Location: ] [Description: ST3 beta-galactoside alpha-2,3-sialyltransferase 3] [Gene Type: protein-coding]	red	2.974	3.11838	5.58614	4.55853	5.31221	5.89797	4.03048	5.80124	5.62737	3.81832	3.96986	1.09291	2.65454	6.7027	4.56338	9.34967	5.14487	11.0943	3.31693	3.77459
ENSGALG00000010087	-0.802241	0.00320585	424573	IPO13	424573 [Gene Symbol: IPO13] [Locus Tag: ] [Chromosome: 8] [Map Location: ] [Description: importin 13] [Gene Type: protein-coding]	red	3.39563	2.28713	3.71715	2.58887	4.90742	3.78864	2.24954	1.6637	4.49228	1.78052	2.05282	1.08309	1.68005	3.42959	2.0179	4.90338	5.65081	3.5983	2.45554	2.28466
ENSGALG00000010089	-0.686022	0.0467313	424574	DPH2	424574 [Gene Symbol: DPH2] [Locus Tag: ] [Chromosome: 8] [Map Location: ] [Description: DPH2 homolog] [Gene Type: protein-coding]	red	0.950751	0.705945	2.87779	1.21144	1.5743	1.30627	1.71603	1.93022	3.27869	2.09565	1.6195	0.560251	0.77452	1.40219	1.74645	1.67271	1.98446	2.03863	1.29226	1.39722
ENSGALG00000010091	-0.788055	0.0235058	424575	ATP6V0B	424575 [Gene Symbol: ATP6V0B] [Locus Tag: ] [Chromosome: 8] [Map Location: ] [Description: ATPase H+ transporting V0 subunit b] [Gene Type: protein-coding]	red	36.7075	41.2394	42.068	39.3207	37.0277	32.9393	27.773	25.6865	48.034	18.0519	16.7553	9.72107	17.4178	35.6424	38.5035	50.3892	55.3656	64.7097	27.9809	34.3933
ENSGALG00000010094	-0.771287	0.00767461	396122	B4GALT2	396122 [Gene Symbol: B4GALT2] [Locus Tag: ] [Chromosome: 8] [Map Location: ] [Description: beta-1,4-galactosyltransferase 2] [Gene Type: protein-coding]	red	7.15824	6.22154	10.0704	6.43086	12.2223	9.3966	6.90888	7.96945	15.658	11.9969	5.40512	1.65772	4.96985	9.54674	4.13764	14.0549	10.6111	12.6938	6.45601	6.35439
ENSGALG00000010097	0.595835	0.0297878	422480	GATB	422480 [Gene Symbol: GATB] [Locus Tag: ] [Chromosome: 4] [Map Location: ] [Description: glutamyl-tRNA amidotransferase subunit B] [Gene Type: protein-coding]	yellow	6.66048	6.82576	12.0053	4.10688	9.69891	12.0542	8.74871	8.51863	10.2404	4.83973	5.16766	1.41079	2.86061	5.93012	4.17157	4.85557	3.44479	3.91393	0.193886	6.7275
ENSGALG00000010103	-0.967185	0.000570412	422481	FBXW7	-	red	1.25649	1.81307	2.84207	1.61181	1.8766	2.36873	2.54999	1.34976	2.84866	3.36887	2.05162	1.78996	1.61119	2.20356	1.63226	2.75618	2.35094	2.56644	1.28601	1.47879
ENSGALG00000010106	-0.879876	0.00171823	424579	ERI3	-	red	7.74685	6.17499	13.0621	10.748	11.9876	9.20287	8.09698	5.96641	17.094	9.60355	9.35726	2.96223	6.66549	10.6778	9.40141	17.1006	12.7167	16.6614	8.74633	9.10144
ENSGALG00000005460	-0.70391	0.00995539	419231	SLCO4A1	419231 [Gene Symbol: SLCO4A1] [Locus Tag: ] [Chromosome: 20] [Map Location: ] [Description: solute carrier organic anion transporter family member 4A1] [Gene Type: protein-coding]	red	31.071	22.0704	35.2764	18.8705	37.9754	29.9238	25.7544	28.2681	9.94909	20.7321	22.1495	20.1815	14.6355	37.8406	30.9155	17.8471	33.1913	38.5991	17.6368	25.1974
ENSGALG00000010120	1.84233	3.96e-08	424583	KIF2C	424583 [Gene Symbol: KIF2C] [Locus Tag: ] [Chromosome: 8] [Map Location: ] [Description: kinesin family member 2C] [Gene Type: protein-coding]	yellow	3.1573	1.11061	9.66233	1.42186	3.04587	5.33221	8.13227	4.54518	4.59967	0.137395	0.74651	0.270028	0.07948	2.65982	1.16044	0.534327	0.682452	0.34432	0.066501	1.53328
ENSGALG00000010133	-0.946676	0.0443122	374187	PTCH2	-	red	0	0.07577	0.196538	0.174281	0.092282	0.187404	0.22612	0.241767	0.174986	0.191352	0.123214	0.098892	0.066373	0.112087	0.031788	0.112152	0.091164	0.180691	0.130066	0.046654
ENSGALG00000010139	-3.98282	3.08e-05	771648	SSTR1	771648 [Gene Symbol: SSTR1] [Locus Tag: ] [Chromosome: 5] [Map Location: ] [Description: somatostatin receptor 1] [Gene Type: protein-coding]	red	0	0.054038	0.775392	0.163766	0.313184	0.353943	0.357568	0.623722	1.06832	10.9771	10.5796	0.702821	7.25422	3.52046	1.77515	12.0377	2.84187	0.111395	1.06041	1.60493
ENSGALG00000010156	-0.668553	0.0420485	427348	DOCK8	427348 [Gene Symbol: DOCK8] [Locus Tag: ] [Chromosome: Z] [Map Location: ] [Description: dedicator of cytokinesis 8] [Gene Type: protein-coding]	red	0.263191	0.499288	1.13251	0.379445	1.92814	0.609327	0.9207	0.45507	1.0814	0.419875	0.71826	0.320958	0.181878	1.31298	0.717732	1.48421	0.446075	1.68247	0.072543	0.648272
ENSGALG00000010170	1.77644	0.000410457	-	-	-	yellow	1.07777	1.36124	1.32519	0.851771	1.0396	0.965376	0.309	0.647082	0.418872	0.101136	0.079545	0.087721	0.064806	0.19198	0.672092	0.200311	0.139375	0.226731	0.048412	0.782579
ENSGALG00000003604	-0.68118	0.0133309	417569	SLC46A1	417569 [Gene Symbol: SLC46A1] [Locus Tag: ] [Chromosome: 19] [Map Location: ] [Description: solute carrier family 46 member 1] [Gene Type: protein-coding]	red	3.58994	2.09319	6.02991	1.73999	4.69954	4.57094	2.86257	3.41598	2.84305	3.25051	3.30979	1.395	1.64327	4.23688	4.93661	4.86176	3.40005	6.36121	1.7569	3.46428
ENSGALG00000010175	0.873714	0.0215275	396188	HSP90AB1	396188 [Gene Symbol: HSP90AB1] [Locus Tag: ] [Chromosome: 3] [Map Location: ] [Description: heat shock protein 90 alpha family class B member 1] [Gene Type: protein-coding]	yellow	29.5178	36.5692	28.8721	23.9716	25.2112	12.1784	19.6294	7.57565	14.5837	6.4763	12.2939	2.38822	4.75641	16.0132	11.282	8.01591	7.31335	4.7576	2.57455	10.9892
ENSGALG00000010178	0.786868	0.000120407	427350	PUM3	427350 [Gene Symbol: PUM3] [Locus Tag: ] [Chromosome: Z] [Map Location: ] [Description: pumilio RNA binding family member 3] [Gene Type: protein-coding]	yellow	19.2139	20.2136	21.0475	11.6995	24.4509	17.2301	11.8866	9.26957	10.9112	8.14859	7.88568	2.49513	4.50014	16.9437	11.0632	7.95789	5.21053	7.34077	1.78385	16.3204
ENSGALG00000010179	0.861183	0.00785747	427351	RFX3	427351 [Gene Symbol: RFX3] [Locus Tag: ] [Chromosome: Z] [Map Location: ] [Description: regulatory factor X3] [Gene Type: protein-coding]	yellow	0.698379	0.39968	0.964052	1.06067	0.924196	1.85142	1.07621	1.4065	1.06496	0.3642	0.17465	0.264096	0.282314	0.744727	0.339507	0.320328	0.066212	0.213005	0.126284	0.636532
ENSGALG00000002621	-0.636243	0.0287865	427091	SLC25A42	427091 [Gene Symbol: SLC25A42] [Locus Tag: ] [Chromosome: 28] [Map Location: ] [Description: solute carrier family 25 member 42] [Gene Type: protein-coding]	red	3.63022	3.71597	8.39102	3.17396	6.63512	5.09994	4.19846	2.72997	3.70685	3.10043	3.45151	1.98367	3.05328	6.14395	2.96259	4.87305	7.44993	5.61589	1.53744	3.25404
ENSGALG00000019290	-0.60209	0.0377191	418147	SLC6A12	418147 [Gene Symbol: SLC6A12] [Locus Tag: ] [Chromosome: 1] [Map Location: ] [Description: solute carrier family 6 member 12] [Gene Type: protein-coding]	yellow	4.99833	3.14047	11.7156	3.51049	6.86861	10.8697	7.1055	5.83972	6.61716	5.6471	6.37592	1.56419	2.40883	8.25327	16.2042	11.0535	5.03233	13.6858	2.0383	3.49189
ENSGALG00000010195	1.43509	6.64e-06	422497	PLK4	-	yellow	3.06747	1.81136	7.98689	1.76605	3.40033	5.35541	6.32891	4.59133	5.2178	0.393087	0.940326	0.435122	0.33707	1.54942	1.79137	1.09578	0.377093	0.897049	0	1.21637
ENSGALG00000010200	-0.681435	0.026575	427868	TRHDE	427868 [Gene Symbol: TRHDE] [Locus Tag: ] [Chromosome: 1] [Map Location: ] [Description: thyrotropin releasing hormone degrading enzyme] [Gene Type: protein-coding]	red	2.59531	1.38652	6.10372	2.07252	3.86737	4.25173	4.54307	3.22437	1.8499	7.64206	5.09974	1.20012	2.13326	4.7385	2.04339	3.61132	2.58538	3.0411	0.722093	3.76662
ENSGALG00000010211	0.754169	0.0427695	423345	ALDH6A1	-	yellow	84.3161	40.0659	132.25	51.3406	124.699	98.5922	77.6937	78.7776	114.703	35.1983	37.2958	4.72783	20.6531	53.6725	19.7757	62.8422	44.8882	49.4568	5.12093	88.1855
ENSGALG00000010224	-0.945345	0.00620045	417862	GLIPR1L	417862 [Gene Symbol: GLIPR1L] [Locus Tag: ] [Chromosome: 1] [Map Location: ] [Description: GLI pathogenesis-related 1-like] [Gene Type: protein-coding]	red	11.0354	7.11186	7.57436	6.46351	13.2189	13.1081	5.84736	4.62672	11.8183	11.501	6.50788	4.92279	9.09786	27.1956	11.8733	12.3922	7.15726	27.3361	5.77457	4.68586
ENSGALG00000010225	-1.05455	0.0001226	423347	ACSS1L	423347 [Gene Symbol: ACSS1L] [Locus Tag: ] [Chromosome: 5] [Map Location: ] [Description: acyl-CoA synthetase short-chain family member 1-like] [Gene Type: protein-coding]	red	14.8312	23.3515	22.4509	6.83294	15.8205	30.7049	22.7646	24.0305	23.6385	27.641	18.1508	13.277	27.619	21.9099	25.7208	32.8667	50.7499	28.6706	10.5098	12.9775
ENSGALG00000010282	-0.402864	0.0274384	-	-	-	red	3.728	2.78045	3.95605	4.23848	5.04854	5.26435	2.53857	2.07799	6.50686	4.18294	3.03848	1.13417	2.84714	3.2328	4.7578	4.59649	2.44207	5.05317	1.41851	2.68665
ENSGALG00000010294	-1.28449	0.000464161	423358	RPS6KL1	423358 [Gene Symbol: RPS6KL1] [Locus Tag: ] [Chromosome: 5] [Map Location: ] [Description: ribosomal protein S6 kinase like 1] [Gene Type: protein-coding]	red	2.22982	2.42505	2.31807	1.99379	5.38908	3.19157	2.80444	2.46659	4.83359	3.06655	2.04352	0.714921	1.94842	1.96376	2.38827	9.80257	5.38499	8.33796	3.17137	2.79126
ENSGALG00000010303	-0.706399	0.00428457	421447	EPHX1L	421447 [Gene Symbol: EPHX1L] [Locus Tag: ] [Chromosome: 3] [Map Location: ] [Description: epoxide hydrolase 1-like] [Gene Type: protein-coding]	red	221.587	193.054	272.36	170.198	205.186	231.786	165.051	123.596	145.987	147.537	205.655	56.6591	125.185	265.999	345.96	309.422	259.315	278.205	104.76	213.468
ENSGALG00000010317	-0.520016	0.00785747	395102	POLH	395102 [Gene Symbol: POLH] [Locus Tag: ] [Chromosome: 3] [Map Location: ] [Description: DNA polymerase eta] [Gene Type: protein-coding]	red	8.96834	9.14517	11.9237	11.1691	14.7186	11.6701	9.25806	9.78142	15.614	10.7526	7.26813	5.78296	6.82676	13.8703	10.4663	9.45849	8.41786	12.5398	6.21219	8.63089
ENSGALG00000010323	-1.59183	8.18e-05	423364	BATF	-	red	0.549792	1.70622	1.05249	1.02283	1.53697	0.874496	0.792193	1.36328	1.86223	2.7641	1.07726	1.77802	1.52808	1.59342	1.19377	1.29483	1.05854	2.58113	1.2506	0.152912
ENSGALG00000010326	-0.799084	0.0184272	423365	FLVCR2	-	red	0.41092	0.890709	0.399671	0.757528	1.27766	0.798862	0.38605	0.908258	0.848167	0.71089	0.800597	0.45474	0.342256	1.09686	0.50112	0.760318	0.497577	1.28277	0.671255	0.693064
ENSGALG00000010337	-3.19836	0.00983554	395382	GPR149	395382 [Gene Symbol: GPR149] [Locus Tag: ] [Chromosome: 9] [Map Location: ] [Description: G protein-coupled receptor 149] [Gene Type: protein-coding]	red	0.025572	0	0	0.015301	0	0	0	0	0.041286	0	0.015882	0.068469	0	0.130401	0.049269	0.031252	0.035149	0.170669	0.038921	0
ENSGALG00000010343	-0.850094	0.00562071	424607	TSPAN16	424607 [Gene Symbol: TSPAN16] [Locus Tag: ] [Chromosome: 8] [Map Location: ] [Description: tetraspanin 16] [Gene Type: protein-coding]	red	10.9711	11.5506	8.50682	10.4827	13.2981	18.575	9.00564	10.2627	13.5663	15.8241	9.37539	3.91463	6.73935	21.857	7.98198	19.4077	20.8328	28.0668	6.80295	10.4116
ENSGALG00000010346	0.698646	0.00854023	396438	TGFB3	-	yellow	13.4197	14.0352	9.81003	13.012	17.4401	10.9918	9.32546	7.27061	16.5485	5.76686	4.15276	0.739411	3.99272	5.68201	3.19644	9.5216	3.63534	6.83072	1.11343	8.32957
ENSGALG00000010349	-0.865199	0.000119059	421452	POLR1C	421452 [Gene Symbol: POLR1C] [Locus Tag: ] [Chromosome: 3] [Map Location: ] [Description: RNA polymerase I and III subunit C] [Gene Type: protein-coding]	red	13.4842	15.4833	18.6761	16.5231	20.781	12.7562	11.9099	11.1585	20.4236	21.5594	19.7671	11.6175	16.5088	20.5272	16.4	15.8204	12.7444	15.1372	8.93171	15.4194
ENSGALG00000010351	-0.677502	0.0398315	429097	POMGNT1	429097 [Gene Symbol: POMGNT1] [Locus Tag: ] [Chromosome: 8] [Map Location: ] [Description: protein O-linked mannose N-acetylglucosaminyltransferase 1 (beta 1,2-)] [Gene Type: protein-coding]	red	3.86006	2.45372	5.16746	3.14745	6.05659	6.04763	3.16841	3.67802	6.45967	2.5906	2.57039	0.975562	1.79502	4.38987	2.48772	7.58736	6.80505	6.74317	2.26994	3.29801
ENSGALG00000010356	0.636352	0.0128161	424611	RAD54L	424611 [Gene Symbol: RAD54L] [Locus Tag: ] [Chromosome: 8] [Map Location: ] [Description: RAD54-like (S. cerevisiae)] [Gene Type: protein-coding]	yellow	1.68742	1.62064	3.21133	1.19849	2.62913	3.27437	2.39581	0.967285	2.21562	0.732982	0.806691	0.308701	0.377017	1.7454	1.66047	0.804697	0.504433	1.13707	0.207715	1.24765
ENSGALG00000010372	-0.360261	0.0267591	423370	ANGEL1	423370 [Gene Symbol: ANGEL1] [Locus Tag: ] [Chromosome: 5] [Map Location: ] [Description: angel homolog 1] [Gene Type: protein-coding]	red	7.77334	7.03917	12.1357	8.27707	11.0533	12.1137	9.6353	9.35621	14.4067	6.83282	8.01438	2.66992	5.30849	7.06479	5.35841	11.7038	8.06411	9.89617	3.45576	7.54657
ENSGALG00000010406	-0.824289	0.0231854	423372	TMEM63C	-	red	0.463895	0.326107	0.770214	0.416296	0.88148	0.376568	0.456649	0.514488	0.817283	0.604012	0.366755	0.118884	0.457217	0.639142	0.278242	0.958044	0.617854	0.947436	0.401441	0.414267
ENSGALG00000010411	0.568474	0.0298191	396303	RNF13	396303 [Gene Symbol: RNF13] [Locus Tag: ] [Chromosome: 9] [Map Location: ] [Description: ring finger protein 13] [Gene Type: protein-coding]	yellow	81.4797	66.0149	70.6634	47.2628	83.0472	76.8293	52.0692	41.1595	13.0922	22.697	35.1833	10.4673	27.6159	56.2009	35.521	29.5034	19.6882	34.7318	10.2833	72.7288
ENSGALG00000010433	-0.783522	0.00397006	424614	FAAH	424614 [Gene Symbol: FAAH] [Locus Tag: ] [Chromosome: 8] [Map Location: ] [Description: fatty acid amide hydrolase] [Gene Type: protein-coding]	red	28.8575	34.035	47.1599	46.9902	44.0485	30.5074	26.2253	20.5457	34.5801	23.6122	45.6155	8.84517	20.8293	65.7873	50.4496	69.3462	43.1821	58.3419	19.3463	45.3922
ENSGALG00000010457	-1.91375	0.0179377	-	-	-	red	0.60963	0.301725	0.466274	0.307839	0	0.473965	0	0.309169	0	0.415122	0.811614	0.196001	0.416693	0.702023	0.494183	0.298554	0.562743	0.735553	0.402147	0
ENSGALG00000010459	-0.516432	0.0253215	423377	VIPAS39	423377 [Gene Symbol: VIPAS39] [Locus Tag: ] [Chromosome: 5] [Map Location: ] [Description: VPS33B interacting protein, apical-basolateral polarity regulator, spe-39 homolog] [Gene Type: protein-coding]	red	9.89033	10.222	14.7432	10.6603	18.7472	9.98938	8.92521	7.17918	7.10269	10.4369	5.30447	7.49495	8.93538	15.4899	10.4003	8.82318	7.84798	8.51263	3.72668	7.43377
ENSGALG00000010469	-2.8215	1.83e-05	424618	CYP4B7	424618 [Gene Symbol: CYP4B7] [Locus Tag: ] [Chromosome: 8] [Map Location: ] [Description: cytochrome P450, family 4, subfamily B, polypeptide 7] [Gene Type: protein-coding]	red	63.2338	30.1296	94.7859	28.7818	19.1372	70.2935	73.5403	42.2742	31.6475	59.5237	27.7201	52.3831	74.2492	47.8064	69.0716	74.4462	524.088	247.394	183.112	12.4504
ENSGALG00000010471	0.613095	0.0118317	423970	PPP2R2D	-	yellow	14.8303	15.7129	14.0943	9.68573	19.4887	16.2293	10.4505	9.84124	6.60871	6.21122	7.7122	2.91026	3.78136	11.3428	6.53904	6.34505	4.56871	6.82858	2.00307	15.6069
ENSGALG00000010473	-1.43116	0.00226921	424619	PDZK1IP1	-	red	3.94872	4.37144	1.94152	4.64384	4.00177	4.98264	11.7944	9.10334	9.67767	15.9446	6.70804	5.82435	9.86019	11.6965	4.42071	11.5611	10.6941	14.3218	7.63732	2.34952
ENSGALG00000010478	1.16427	0.00345534	424621	STIL	424621 [Gene Symbol: STIL] [Locus Tag: ] [Chromosome: 8] [Map Location: ] [Description: SCL/TAL1 interrupting locus] [Gene Type: protein-coding]	yellow	0.287004	0.387812	1.43337	0.21767	0.961558	0.562283	0.809102	0.615718	0.50503	0.223593	0.160598	0.089587	0.062278	0.570542	0.391139	0.204812	0.159554	0.231005	0.030603	0.403123
ENSGALG00000010481	0.689526	0.022744	429100	CMPK1	429100 [Gene Symbol: CMPK1] [Locus Tag: ] [Chromosome: 8] [Map Location: ] [Description: cytidine/uridine monophosphate kinase 1] [Gene Type: protein-coding]	yellow	53.88	44.8848	45.4393	25.9505	48.1348	38.1315	26.7986	14.1077	22.1751	18.4916	16.6765	4.59953	10.9431	27.6808	15.3044	22.6617	10.8087	19.4834	7.26276	40.9905
ENSGALG00000010542	0.543809	0.017436	422530	PAPSS1	422530 [Gene Symbol: PAPSS1] [Locus Tag: ] [Chromosome: 4] [Map Location: ] [Description: 3'-phosphoadenosine 5'-phosphosulfate synthase 1] [Gene Type: protein-coding]	yellow	6.74197	6.49666	5.75222	4.03272	7.16844	6.09557	5.6797	3.05974	7.02309	3.55641	2.55613	0.841375	1.67351	2.90908	1.47661	3.72226	1.45525	2.93432	1.22376	5.28812
ENSGALG00000010543	0.487176	0.00579554	424633	EPS15	424633 [Gene Symbol: EPS15] [Locus Tag: ] [Chromosome: 8] [Map Location: ] [Description: epidermal growth factor receptor pathway substrate 15] [Gene Type: protein-coding]	yellow	12.3894	9.706	12.0663	6.88297	15.7685	12.8324	10.0698	8.59988	8.87666	7.54962	5.98757	2.38497	4.64986	6.18744	3.94727	5.89782	3.91826	6.25883	1.21983	10.1806
ENSGALG00000010551	0.899426	0.0334333	428577	CDC42EP3	428577 [Gene Symbol: CDC42EP3] [Locus Tag: ] [Chromosome: 3] [Map Location: ] [Description: CDC42 effector protein 3] [Gene Type: protein-coding]	yellow	6.02666	7.23944	2.96674	6.27574	9.60491	5.48922	2.9472	1.68686	3.60995	3.33168	1.44816	0.716622	1.5087	4.33046	2.94963	1.13933	0.570732	3.21013	0.806255	4.9729
ENSGALG00000010570	1.00267	1.89e-05	424638	BTF3L4	424638 [Gene Symbol: BTF3L4] [Locus Tag: ] [Chromosome: 8] [Map Location: ] [Description: basic transcription factor 3 like 4] [Gene Type: protein-coding]	yellow	65.6251	48.4078	49.3676	33.8897	53.3358	70.8124	34.0324	29.8873	34.0667	18.4834	13.1192	5.44474	11.4542	34.9656	25.2412	19.1896	15.7836	25.8061	5.15456	55.3886
ENSGALG00000010575	0.521781	0.018759	422537	INTS12	422537 [Gene Symbol: INTS12] [Locus Tag: ] [Chromosome: 4] [Map Location: ] [Description: integrator complex subunit 12] [Gene Type: protein-coding]	yellow	6.0433	6.94467	5.90908	4.00871	6.60959	4.91488	4.17046	3.2628	3.81712	2.1339	2.01221	1.34155	2.21805	4.85427	4.19837	2.6991	2.28702	2.78184	1.24234	5.46349
ENSGALG00000010577	1.71669	0.0144463	428744	ARHGEF38	428744 [Gene Symbol: ARHGEF38] [Locus Tag: ] [Chromosome: 4] [Map Location: ] [Description: Rho guanine nucleotide exchange factor 38] [Gene Type: protein-coding]	yellow	0.130246	0.089256	0.263627	0.059808	0.10067	0.332128	1.07866	0.210503	0.434496	0	0	0.039355	0.070182	0	0	0	0	0.14083	0	0.143599
ENSGALG00000010589	1.06592	0.0285464	428901	FLRT2	428901 [Gene Symbol: FLRT2] [Locus Tag: ] [Chromosome: 5] [Map Location: ] [Description: fibronectin leucine rich transmembrane protein 2] [Gene Type: protein-coding]	yellow	0.902047	0.414188	1.4225	1.15599	1.53355	1.64533	1.49688	0.492603	1.95509	0.3768	0.676762	0.187557	0.414119	0.892965	0.454221	0.592303	0.11481	0.29215	0.092776	0.568904
ENSGALG00000010592	1.01017	0.00908993	422540	TET2	422540 [Gene Symbol: TET2] [Locus Tag: ] [Chromosome: 4] [Map Location: ] [Description: tet methylcytosine dioxygenase 2] [Gene Type: protein-coding]	yellow	1.21214	0.748417	3.8765	0.899713	2.30105	2.2859	2.18866	2.41739	3.37847	0.906891	0.875232	0.435605	0.844286	0.401606	0.487945	0.645377	0.405425	0.648123	0.05327	1.01186
ENSGALG00000010593	1.4178	0.00507764	423394	GALC	423394 [Gene Symbol: GALC] [Locus Tag: ] [Chromosome: 5] [Map Location: ] [Description: galactosylceramidase] [Gene Type: protein-coding]	yellow	0.205923	0.1024	0.512408	0	1.59073	1.67745	0.566162	0.666166	1.17911	0	0	0	0.101844	0	0.042862	0	0	0.105908	0.029215	0.460924
ENSGALG00000010594	0.556683	0.027095	421472	FEZ2	421472 [Gene Symbol: FEZ2] [Locus Tag: ] [Chromosome: 3] [Map Location: ] [Description: fasciculation and elongation protein zeta 2] [Gene Type: protein-coding]	yellow	8.83498	5.77724	6.10633	4.07929	7.56417	6.86706	4.29537	3.53578	3.86574	3.88861	3.13739	0.876213	2.78653	5.31102	4.13816	3.4564	1.9426	3.79464	1.45323	7.04735
ENSGALG00000038582	-0.579168	0.0159407	770250	SLC36A1	770250 [Gene Symbol: SLC36A1] [Locus Tag: ] [Chromosome: 13] [Map Location: ] [Description: solute carrier family 36 member 1] [Gene Type: protein-coding]	yellow	3.28509	2.21725	3.50445	2.39476	4.48429	3.31723	3.4108	3.51787	4.76624	4.04693	1.86428	1.40137	2.38758	3.50725	2.31743	3.76639	4.32553	4.49745	1.99153	2.23971
ENSGALG00000010623	1.32223	0.00036004	424640	ORC1	424640 [Gene Symbol: ORC1] [Locus Tag: ] [Chromosome: 8] [Map Location: ] [Description: origin recognition complex subunit 1] [Gene Type: protein-coding]	yellow	1.7012	1.14857	2.14251	0.327993	2.96846	2.88425	1.82979	1.55086	2.52087	0.317852	0.614707	0.123139	0	0.725271	0.496717	0.235209	0.112832	0.025786	0	0.376187
ENSGALG00000010652	0.591237	0.020649	396550	SCP2	396550 [Gene Symbol: SCP2] [Locus Tag: ] [Chromosome: 8] [Map Location: ] [Description: sterol carrier protein 2] [Gene Type: protein-coding]	yellow	783.406	630.312	684.153	496.775	688.362	595.292	571.559	389.673	340.016	431.296	358.281	115.63	278.918	306.841	295.835	253.225	172.652	269.749	103.751	659.186
ENSGALG00000010658	0.754869	0.00918472	428749	RWDD4	-	yellow	29.4538	21.7994	20.8945	14.893	24.0735	24.4878	16.6164	12.8795	7.65982	8.76994	8.29673	2.75327	7.29497	19.7051	14.6811	8.73678	5.01779	9.5998	2.49123	21.939
ENSGALG00000010665	1.02359	0.00119821	423402	FOXN3	423402 [Gene Symbol: FOXN3] [Locus Tag: ] [Chromosome: 5] [Map Location: ] [Description: forkhead box N3] [Gene Type: protein-coding]	yellow	2.78173	1.77802	3.5785	1.73576	3.96302	4.15838	3.15257	2.18235	4.27987	1.72427	0.964712	0.370303	0.494866	1.17198	0.424847	0.738591	0.414071	1.00482	0.068327	1.97742
ENSGALG00000010674	0.973141	0.0188736	422556	DCTD	422556 [Gene Symbol: DCTD] [Locus Tag: ] [Chromosome: 4] [Map Location: ] [Description: dCMP deaminase] [Gene Type: protein-coding]	yellow	19.1677	8.68338	14.6634	8.31262	12.6587	26.2916	8.71675	10.7778	3.74487	3.87583	1.11119	1.32142	3.4604	17.8546	15.5274	5.55097	3.61983	8.60673	2.85967	10.773
ENSGALG00000010680	0.704677	0.00185375	423407	TTC7B	423407 [Gene Symbol: TTC7B] [Locus Tag: ] [Chromosome: 5] [Map Location: ] [Description: tetratricopeptide repeat domain 7B] [Gene Type: protein-coding]	yellow	2.32047	1.79674	1.93192	1.61549	2.69423	2.37008	1.37574	1.38191	1.60956	0.754018	0.568215	0.303231	0.520202	0.596052	0.748206	0.894304	0.481451	0.847406	0.369478	1.8738
ENSGALG00000010681	0.803356	0.0139689	424649	CPT2	424649 [Gene Symbol: CPT2] [Locus Tag: ] [Chromosome: 8] [Map Location: ] [Description: carnitine palmitoyltransferase 2] [Gene Type: protein-coding]	yellow	59.2728	56.8338	64.0545	38.5635	50.06	54.5257	30.6567	24.0686	15.2658	15.8871	16.9352	5.02634	11.784	30.8305	47.1	22.4917	13.1795	26.0408	9.14076	53.7885
ENSGALG00000010697	-0.917529	0.000166222	396331	SEMA4D	396331 [Gene Symbol: SEMA4D] [Locus Tag: ] [Chromosome: Z] [Map Location: ] [Description: semaphorin 4D] [Gene Type: protein-coding]	red	2.9478	0.752082	1.7913	0.773848	1.79053	2.79486	1.87103	4.14758	0.97684	2.54678	1.86156	1.03499	1.00666	2.08621	4.42799	2.0792	1.70244	5.2275	0.356997	0.944884
ENSGALG00000010719	1.64	0.00242866	428750	NEIL3	428750 [Gene Symbol: NEIL3] [Locus Tag: ] [Chromosome: 4] [Map Location: ] [Description: nei like DNA glycosylase 3] [Gene Type: protein-coding]	yellow	0.473069	0.346482	1.92208	0.058278	0.586084	0.755547	2.22954	0.530617	0.439729	0.054178	0	0.023378	0	0.159375	0.464895	0.048781	0.110261	0.080333	0	0.35357
ENSGALG00000010733	0.706501	0.00344953	421499	CEP170	421499 [Gene Symbol: CEP170] [Locus Tag: ] [Chromosome: 3] [Map Location: ] [Description: centrosomal protein 170] [Gene Type: protein-coding]	yellow	0.830255	0.576473	1.01842	0.607268	1.6483	1.28287	1.06205	0.788	0.917801	0.48998	0.35098	0.139088	0.351713	0.707533	0.360949	0.471697	0.334158	0.521894	0.068995	0.775247
ENSGALG00000010740	-0.97518	0.000271982	424653	YIPF2	424653 [Gene Symbol: YIPF2] [Locus Tag: ] [Chromosome: 8] [Map Location: ] [Description: Yip1 domain family member 2] [Gene Type: protein-coding]	red	33.8173	29.6326	42.2086	33.0586	33.7815	32.349	23.7627	27.1759	35.463	22.4611	27.0511	8.05941	19.4274	37.8276	29.8942	68.681	50.179	55.0901	24.8308	27.4852
ENSGALG00000010743	-0.643482	0.014918	424655	LRRC42	424655 [Gene Symbol: LRRC42] [Locus Tag: ] [Chromosome: 8] [Map Location: ] [Description: leucine rich repeat containing 42] [Gene Type: protein-coding]	red	3.09226	6.82871	4.27717	5.2647	5.84449	3.78661	3.12076	2.46887	5.8167	4.87457	4.02264	1.98476	2.88655	8.60498	4.60144	6.95366	3.99195	5.09287	1.27116	4.59096
ENSGALG00000010744	1.24731	3.41e-07	422561	GALNT7	422561 [Gene Symbol: GALNT7] [Locus Tag: ] [Chromosome: 4] [Map Location: ] [Description: polypeptide N-acetylgalactosaminyltransferase 7] [Gene Type: protein-coding]	yellow	4.6967	3.53263	6.19	5.37187	11.5826	10.3295	3.18266	3.74262	5.4906	0.937291	1.13899	0.49947	0.77241	1.8479	0.93207	2.1816	0.782756	1.96109	0.475241	4.44752
ENSGALG00000010745	0.836388	0.000752555	396482	HMGB2	396482 [Gene Symbol: HMGB2] [Locus Tag: ] [Chromosome: 4] [Map Location: ] [Description: high mobility group box 2] [Gene Type: protein-coding]	yellow	29.9743	34.6974	46.4677	22.3572	30.4612	33.8056	39.0949	33.6204	36.0864	11.5147	11.2219	5.04166	5.59195	20.5899	15.5795	11.0731	12.4522	20.2961	8.14461	22.375
ENSGALG00000010748	2.24838	4.33e-06	421505	EXO1	421505 [Gene Symbol: EXO1] [Locus Tag: ] [Chromosome: 3] [Map Location: ] [Description: exonuclease 1] [Gene Type: protein-coding]	yellow	1.23076	0.49112	1.68633	0.19	0.655306	1.10006	0.322912	0.417763	0.374233	0	0.077626	0.041571	0	0.346136	0.6007	0.060982	0.081533	0	0	0.396282
ENSGALG00000010752	-1.91923	0.0175552	424658	CDCP2	424658 [Gene Symbol: CDCP2] [Locus Tag: ] [Chromosome: 8] [Map Location: ] [Description: CUB domain containing protein 2] [Gene Type: protein-coding]	red	0.359112	0.084322	0.701846	1.67367	1.45643	0.036924	0.19142	0.190163	0.296285	1.44725	1.20536	1.53073	0.463724	0.870339	0.415685	0.51149	0	0.121194	1.03695	0.099435
ENSGALG00000010763	0.943397	0.00409808	423414	TRIP11	423414 [Gene Symbol: TRIP11] [Locus Tag: ] [Chromosome: 5] [Map Location: ] [Description: thyroid hormone receptor interactor 11] [Gene Type: protein-coding]	yellow	9.65711	6.29823	10.5616	5.08562	17.9241	9.66202	5.59119	3.02044	6.18972	5.19404	4.45874	0.880052	2.29857	8.25	2.16071	3.99228	1.71203	2.43318	0.474574	9.24479
ENSGALG00000010766	0.660085	0.0105513	378424	ATXN3	378424 [Gene Symbol: ATXN3] [Locus Tag: ] [Chromosome: 5] [Map Location: ] [Description: ataxin 3] [Gene Type: protein-coding]	yellow	6.58241	4.80392	10.2533	3.6365	9.5405	10.3535	6.3701	6.55378	6.67526	3.13613	1.36917	1.89278	1.85584	3.96774	2.7901	4.33477	1.7769	3.28501	0.42049	5.20582
ENSGALG00000010769	0.885073	0.0287789	422567	HPGD	422567 [Gene Symbol: HPGD] [Locus Tag: ] [Chromosome: 4] [Map Location: ] [Description: 15-hydroxyprostaglandin dehydrogenase] [Gene Type: protein-coding]	yellow	181.707	160.53	171.265	95.1591	285.275	224.985	195.447	149.961	42.8241	91.3108	99.8837	57.3758	120.95	94.7359	71.8641	34.6325	37.3931	60.1546	24.4345	265.489
ENSGALG00000010770	-1.28119	8.32e-05	420588	SCIN	420588 [Gene Symbol: SCIN] [Locus Tag: ] [Chromosome: 2] [Map Location: ] [Description: scinderin] [Gene Type: protein-coding]	red	0.849457	2.73249	2.09016	0.914246	2.12107	0.721826	2.4649	1.05821	2.07587	3.2166	2.66028	1.0712	1.5271	5.23808	2.79228	2.95836	2.16106	6.56661	1.02503	1.572
ENSGALG00000010785	-0.738391	0.00256502	429108	ACOT11	429108 [Gene Symbol: ACOT11] [Locus Tag: ] [Chromosome: 8] [Map Location: ] [Description: acyl-CoA thioesterase 11] [Gene Type: protein-coding]	red	16.3747	14.1298	24.3334	20.7432	18.8204	21.4098	22.3284	21.4333	22.3557	15.2956	20.0221	9.03504	15.5669	13.1653	19.0773	22.5474	25.3647	22.1963	15.3283	19.1721
ENSGALG00000010804	0.723756	0.006418	420593	ANKMY2	420593 [Gene Symbol: ANKMY2] [Locus Tag: ] [Chromosome: 2] [Map Location: ] [Description: ankyrin repeat and MYND domain containing 2] [Gene Type: protein-coding]	yellow	11.9459	10.5397	10.5831	5.66111	16.8858	12.6049	7.95963	5.51594	5.55027	5.97085	5.29945	1.77062	3.35422	8.09388	5.26283	3.90618	2.3858	4.97901	1.94648	11.6946
ENSGALG00000010837	0.693928	0.0109325	422572	ASB5	422572 [Gene Symbol: ASB5] [Locus Tag: ] [Chromosome: 4] [Map Location: ] [Description: ankyrin repeat and SOCS box containing 5] [Gene Type: protein-coding]	yellow	16.4281	14.4362	13.4699	7.30376	28.8707	15.9646	9.20457	6.64369	10.939	5.3702	7.48983	1.63695	2.26799	8.83149	3.5285	6.44205	2.675	6.92157	1.56742	13.391
ENSGALG00000010850	-0.954571	0.00645544	429111	C8A	429111 [Gene Symbol: C8A] [Locus Tag: ] [Chromosome: 8] [Map Location: ] [Description: complement C8 alpha chain] [Gene Type: protein-coding]	red	173.731	189.468	214.582	99.5258	173.951	365.365	140.561	371.085	148.389	386.551	266.812	61.9506	188.039	402.521	233.67	307.147	337.124	420.862	147.044	340.101
ENSGALG00000010857	1.10138	0.0120856	374083	DAB1	374083 [Gene Symbol: DAB1] [Locus Tag: ] [Chromosome: 8] [Map Location: ] [Description: DAB1, reelin adaptor protein] [Gene Type: protein-coding]	yellow	0.419697	0.493052	1.12637	0.213877	1.02248	0.874266	0.560028	0.539087	1.46284	0.289968	0.065739	0.098748	0.111814	0.350239	0.110061	0.150249	0.048455	0.449316	0.156919	1.54472
ENSGALG00000010864	3.128	2.01e-08	408036	EREG	408036 [Gene Symbol: EREG] [Locus Tag: ] [Chromosome: 4] [Map Location: ] [Description: epiregulin] [Gene Type: protein-coding]	yellow	56.1875	56.3236	9.2793	72.6769	70.4898	64.8172	9.64116	54.2212	67.8688	0	1.36114	0.088889	1.75624	3.52333	1.09187	3.04441	3.82432	12.7712	1.33741	40.013
ENSGALG00000010866	2.78962	6.6e-09	428752	AREG	428752 [Gene Symbol: AREG] [Locus Tag: ] [Chromosome: 4] [Map Location: ] [Description: amphiregulin] [Gene Type: protein-coding]	yellow	15.6701	9.59887	1.86438	11.23	14.6766	24.548	3.23031	7.10929	18.7935	0.734244	0.293905	0.231587	0.42023	0.909521	0.412927	1.11513	1.48334	2.90779	0.228362	6.29916
ENSGALG00000010870	1.42001	0.00111895	424673	JUN	424673 [Gene Symbol: JUN] [Locus Tag: ] [Chromosome: 8] [Map Location: ] [Description: Jun proto-oncogene, AP-1 transcription factor subunit] [Gene Type: protein-coding]	yellow	118.062	161.311	38.0983	148.648	113.675	34.2642	41.2583	199.083	115.35	46.4347	35.623	11.3891	27.8902	28.7361	16.9963	19.9388	16.9863	35.0085	7.53135	69.3268
ENSGALG00000010884	0.621303	0.0432042	423429	DDX24	423429 [Gene Symbol: DDX24] [Locus Tag: ] [Chromosome: 5] [Map Location: ] [Description: DEAD-box helicase 24] [Gene Type: protein-coding]	yellow	6.50332	7.97013	11.9673	4.45294	12.342	7.06848	4.3433	3.01076	6.1745	5.08833	4.32536	0.982366	3.46954	7.25111	2.59261	4.39636	2.39659	2.8241	0.916343	7.96616
ENSGALG00000010889	1.02841	0.00520193	424675	HOOK1	424675 [Gene Symbol: HOOK1] [Locus Tag: ] [Chromosome: 8] [Map Location: ] [Description: hook microtubule tethering protein 1] [Gene Type: protein-coding]	yellow	6.19241	4.78906	8.10839	3.19815	11.5185	3.6793	3.02029	2.25225	2.87461	3.76612	1.77986	0.241006	0.995887	6.12967	0.570227	2.03955	0.647541	0.870129	0.171486	6.51653
ENSGALG00000010900	1.61338	7.67e-08	424172	SPC25	424172 [Gene Symbol: SPC25] [Locus Tag: ] [Chromosome: 7] [Map Location: ] [Description: SPC25, NDC80 kinetochore complex component] [Gene Type: protein-coding]	yellow	8.47631	6.53483	14.5425	3.73882	7.46135	10.4736	13.7259	7.62339	6.9203	2.57346	2.94153	1.37758	1.29815	8.28845	3.56965	1.43373	0.820927	2.12046	0.241973	5.11741
ENSGALG00000010902	1.70853	0.0296016	771503	CERS6	-	yellow	0.576515	0.182009	1.03754	0.329649	0.135703	0.688589	0.26595	0.56865	0.230656	0	0.16389	0	0.048755	0.496633	0.134686	0.045567	0.027101	0.134088	0.025196	0.300736
ENSGALG00000010935	3.04681	0.010982	772163	PTPRQ	-	yellow	0	0	0	0	0.02127	0.073323	0	0	0	0	0	0	0	0	0	0	0	0	0	0
ENSGALG00000010954	0.587645	0.0187749	420616	MALSU1	420616 [Gene Symbol: MALSU1] [Locus Tag: ] [Chromosome: 2] [Map Location: ] [Description: mitochondrial assembly of ribosomal large subunit 1] [Gene Type: protein-coding]	yellow	27.9515	36.2747	31.5941	23.6395	27.5863	23.6732	21.777	13.3353	23.6461	10.9363	12.3429	3.42832	9.98391	27.4956	22.0897	16.291	14.4392	14.2222	3.43398	27.7984
ENSGALG00000010957	0.687931	0.00063871	424685	USP1	424685 [Gene Symbol: USP1] [Locus Tag: ] [Chromosome: 8] [Map Location: ] [Description: ubiquitin specific peptidase 1] [Gene Type: protein-coding]	yellow	12.7139	12.7486	17.8466	7.81978	17.2673	16.6834	14.7433	6.86234	11.7165	7.4375	6.50731	2.70268	5.6743	9.79427	7.2223	5.09306	3.31132	5.45479	2.10336	9.43835
ENSGALG00000010961	1.12077	2.23e-14	420617	IGF2BP3	420617 [Gene Symbol: IGF2BP3] [Locus Tag: ] [Chromosome: 2] [Map Location: ] [Description: insulin like growth factor 2 mRNA binding protein 3] [Gene Type: protein-coding]	yellow	16.5427	15.6636	19.3168	12.9609	36.4755	27.8416	12.7175	12.7117	13.3849	7.83974	6.06905	3.29294	4.41597	9.82023	6.5849	6.5277	5.18601	6.86051	2.12264	12.2498
ENSGALG00000010975	1.17854	0.000552625	417880	TMTC2	417880 [Gene Symbol: TMTC2] [Locus Tag: ] [Chromosome: 1] [Map Location: ] [Description: transmembrane and tetratricopeptide repeat containing 2] [Gene Type: protein-coding]	yellow	1.52128	1.16351	1.65097	0.709029	2.30922	1.80762	1.61631	1.27792	2.158	0.471921	0.228112	0.093009	0.196101	0.221462	0.362436	0.607198	0.474815	0.599838	0	1.07189
[truncated: 2,300 more rows]
