# Supplementary material for: Transcriptomic and metabolomic characterization of post-hatch metabolic reprogramming during hepatic development in the chicken
Source: BMC Genomics. 2021 May 24;22:380. doi: 10.1186/s12864-021-07724-w (PMC8147372; doi:10.1186/s12864-021-07724-w)
Supplement: Supplementary file 4 — Additional file 4. [file 12864_2021_7724_MOESM4_ESM.xlsx]

## Sheet: S4_metabolome
Binbase_name	t.statistic	log2 fold change (Positive = up at D4, Negative = up at D20)	Adjusted p-value	PubChem_ID	KEGG_ID	1650_D4	1651_D4	1776_D4	1653_D4	1654_D4	1655_D4	1742_D20	1743_D20	1733_D20	1734_D20	1735_D20	1736_D20	1656_D4	1657_D4	1671_D4	1672_D4	1673_D4	1744_D20	1745_D20	1746_D20	1747_D20	1748_D20	1749_D20
tocopherol_alpha-	18.001	4.17	3.32e-09	638015	C00376	112402	153933	96137	52996	126893	105426	8390	3945	8685	9877	5608	6441	94810	94328	76456	103431	154369	1234	2896	8643	4618	3353	7285
2-hydroxybutanoic_acid	8.3631	3.064	0.024513	440864	C05984	9620	9645	4876	126630	82976	197127	8853	6613	6679	8837	9111	7566	16387	138724	5662	18691	90662	9334	2929	10180	7986	7328	6025
oleic_acid	7.3104	2.87	0.0074949	445639	C00712	13016	204006	187486	7062	223100	169642	2247	3782	2494	3175	8573	70270	8367	224439	170129	18459	235753	9885	52353	5654	5926	3285	50445
palmitoleic_acid	6.1611	2.6232	4.04e-08	445638	C08362	56177	79295	71080	25186	72666	60649	6114	6322	6565	4495	12370	7910	48259	57498	47499	45010	72307	23964	7664	16846	7389	7295	5613
lactamide	5.3994	2.4328	0.083089	94220		2727	8669	52621	52463	2153	5891	1510	5108	2088	5271	2723	5072	2757	46310	3424	5811	2275	4783	2537	1815	2064	2178	2249
217651	3.8873	1.9588	0.007937			13087	13930	4431	3704	15307	8506	2757	3008	4837	2030	1964	2724	6850	1912	31885	13419	2927	3112	2401	2362	2499	2263	2585
O-phosphoserine	3.3705	1.753	0.002449	57689797	C01005	5678	2626	15351	7276	2531	11418	1397	2333	2120	2173	1097	2450	3959	6264	1505	6110	7994	2630	1388	1798	2029	1691	1781
1805	3.1404	1.6509	0.0003331			33114	27124	43800	17673	11689	35471	2682	8121	10706	10856	5259	12919	26000	16147	19235	23244	15329	15298	11157	1779	5766	3574	5268
phosphoenolpyruvate	2.9033	1.5377	0.0010818	58114173	C00074	71822	91505	64147	32041	18223	104971	5524	21989	21417	30091	13225	28171	71870	41007	42874	33298	32607	18139	22522	33570	15574	8425	8439
uric_acid	2.9013	1.5367	2.91e-05	1175	C00366	333648	272199	506002	394364	174390	345002	134891	106699	205742	251553	151836	139495	340902	342902	370673	431307	415199	102471	49632	100694	53286	75174	104952
62	2.876	1.5241	0.017159			35698	86932	157977	192779	23457	69954	25004	16009	19854	30274	60671	28143	25980	177272	38981	64156	28142	73195	12945	17769	21171	20324	16529
34126	2.8051	1.4881	0.0015305			24297	19837	7259	38328	12478	18017	7291	8601	6596	7142	3557	10533	14048	20783	16404	11287	53730	6835	6279	7798	8015	11921	7395
tocopherol_gamma-	2.7592	1.4642	0.0016741	92729	C02483	6176	5804	4580	6136	6426	6299	2477	1333	2299	3633	2142	2695	4965	8817	937	3598	6288	893	1003	2904	1579	1246	1529
uracil	2.6808	1.4226	6.55e-05	1174	C00106	123575	127552	146976	116175	108159	112855	40138	79094	43064	54193	49418	65735	97296	145001	173128	167775	141955	13142	70012	39075	59647	28306	52492
3-phosphoglycerate	2.6462	1.4039	0.016155	724	C00597	264228	332239	384409	147794	78366	394230	2909	101144	88145	146900	48072	157704	263700	207305	173388	193855	117583	116332	119144	135882	35279	46412	56250
327162	2.6307	1.3954	0.0049529			16234	25234	47573	48577	47809	40504	2163	41924	3984	19060	33696	19775	19844	48745	21697	36555	28184	19078	3456	1607	4611	4988	3635
3183	2.3768	1.2491	0.030762			140668	105337	131220	49461	28135	110632	22816	32491	22942	28636	37169	26131	49590	9881	103320	86373	78804	12617	14334	30420	123853	33175	25472
pseudo_uridine	2.2184	1.1495	0.0020146	15047	C02067	8674	4703	21053	10788	4892	9056	3105	2862	6589	6934	7404	4062	5185	10261	14847	9044	9891	4033	3743	2921	4238	2646	4766
42445	2.1548	1.1075	0.0010855			18343	21393	4664	11561	18482	12821	7327	3701	9822	5004	8578	7230	12290	10512	15628	17616	11528	3900	7697	6980	8113	4669	5370
160961	2.1403	1.0978	0.010121			245053	289723	193696	253824	210382	250331	23627	228418	23142	295396	193273	276537	247321	243588	289981	293141	268256	260093	21514	23460	26778	24970	22484
47	2.132	1.0922	0.094329			34293	72457	147293	184309	23397	64960	12371	63562	21683	77799	55538	70634	25348	200818	38081	66234	29641	64956	14450	18070	12905	21224	20581
208646	2.129	1.0902	0.098806			34848	73614	147293	184309	24605	72934	5937	63562	21683	79424	54203	70907	26264	200818	38081	64623	26623	64753	13794	17424	23347	20956	22097
maltose	2.0444	1.0317	0.023931	439186	C00208	296495	225807	390795	110893	159036	305613	38720	196090	180201	84535	118193	194480	170573	254586	424266	252336	57439	172486	120086	95153	93307	66138	53538
1-monopalmitin	1.9154	0.93764	0.00031195	14900	C01885	6216	9068	10935	5671	8334	6203	5251	3327	3377	6174	4391	4946	5394	12699	8279	7744	6819	4306	4293	1698	4065	4232	3697
lysine	1.8394	0.87926	0.00032607	5962	C00047	138412	161493	183701	181844	112108	130280	89694	96280	33571	88434	104403	117068	111635	174616	159790	184186	133732	80810	63624	117180	69667	63962	66797
ethanolamine	1.8188	0.86296	0.0016007	700	C00189	233341	334224	209016	427157	188928	213152	101886	137285	142427	153624	167993	152059	112736	267911	274840	272239	305673	153526	103760	107530	173673	160453	148767
threonine	1.8038	0.85107	3.14e-05	6288	C00188	645681	438284	565722	983155	642851	722440	345681	418647	484657	356001	318658	345685	692287	549390	562315	825459	845689	291941	354146	400376	349330	374335	480174
209176	1.787	0.83753	0.0091488			144907	200980	229039	258771	201331	203340	147905	206165	86381	194230	57642	191441	118548	250056	222541	204367	220588	168384	32377	61823	109480	58352	62114
23635	1.7592	0.81496	0.059048			42123	85748	95401	116465	27106	73502	17095	62931	19446	74571	57464	80082	24621	127937	51834	72079	42033	73407	12076	14294	20003	20309	18885
proline	1.7377	0.79717	0.037564	145742	C00148	565427	254924	336183	937847	963548	499539	379844	276660	407770	217068	161902	214655	936085	566593	305616	389546	865697	231476	578718	471538	370663	411014	435314
myo-inositol	1.7195	0.78197	0.015113	892	C00137	5257146	6500933	5332544	5224960	3256575	4959541	5064722	5021601	802023	1257405	4788602	2550066	4810245	5942047	5484559	2618190	3450457	2586929	1256088	4560124	1692548	2267940	1674110
31223	1.7109	0.77478	0.021749			109607	187338	90274	122501	65550	148736	43453	79849	36263	167917	84718	84787	58117	90453	140292	137728	72650	109749	25799	23259	30982	45194	47989
linoleic_acid	1.6602	0.73138	0.0034163	5280450	C01595	27045	24090	24474	14616	24302	23996	13586	23732	18522	22368	19992	13560	25016	17863	29566	35894	46724	8624	15285	13296	14320	13669	15957
109401	1.6588	0.73013	0.0015305			9371	7655	7980	11164	9989	9940	4194	5903	5284	6466	5223	5618	5144	6605	10212	15323	10684	4392	4683	7063	5042	7857	6715
41808	1.6437	0.71692	0.015113			2128	7482	2044	3315	2025	2613	1423	1941	1929	2251	1679	2552	2371	3499	3509	3236	3321	3634	1732	1206	2126	1644	1473
126342	1.6394	0.71315	0.045205			7849	8901	8801	21398	14638	12140	465	14423	181	16890	19632	17602	12058	14117	6457	16159	10024	18525	258	0	134	0	88
121002	1.6234	0.69905	0.014682			2987	9185	6099	4001	2998	2827	1902	2690	3332	2785	2139	3583	3009	5582	4772	3920	4656	4793	2433	2188	3228	2463	2087
palmitic_acid	1.6115	0.68841	0.00012895	985	C00249	323491	465364	320539	234126	397112	396639	237064	241581	234398	326542	262757	272357	360930	346220	482583	428806	436993	262917	190388	240166	194993	187153	187997
31408	1.6108	0.68777	0.040564			65939	154319	111698	123563	46478	105401	43645	88037	33235	89433	67918	121013	55405	165441	69348	93567	88452	122069	26199	30180	41285	35548	32603
18488	1.6078	0.68506	0.062833			5967	6348	8011	6992	1946	8509	869	1019	1262	6250	6951	4683	2036	3556	4726	3003	3000	9566	1655	907	1178	1203	1161
41682	1.6021	0.67993	0.040634			26269	35576	24031	19356	33315	35471	18288	29254	19779	26234	3702	3610	32246	35215	30495	38660	27649	25927	17169	18914	20157	21983	25334
dodecanol	1.5972	0.67558	0.0015846	8193	C02277	2447	4976	2821	2429	2245	3181	1973	1577	1882	2053	1436	2117	2663	2928	3700	2168	1893	1885	1488	1779	1861	1798	1632
myristic_acid	1.5963	0.67474	0.00099299	11005	C06424	9950	10871	9169	6154	10576	10505	7856	5651	7867	5595	5775	6949	10339	8329	12943	10928	13595	6248	3109	8434	7174	5308	7503
88043	1.5906	0.66956	0.0358			2448	4338	1210	1497	3879	2815	2391	1597	2200	1708	1004	2200	2116	2803	3405	3396	1958	1062	676	1666	2109	1735	2135
cysteine	1.5781	0.65819	0.014339	5862	C00097	89929	50799	107123	110538	128815	94631	62252	72059	89975	36935	39817	49059	90608	103646	124998	152273	169201	44308	88624	74224	93835	96097	97944
210658	1.5759	0.65616	0.046271			63128	150800	106163	117895	45785	98730	42177	86523	32133	94363	66120	126121	53619	158614	73701	97363	85534	117384	25603	30607	39191	35690	31876
124903	1.5517	0.63388	0.071296			50662	80407	123362	165803	45596	80016	51186	25928	47253	85640	58000	78322	47090	128414	58289	76587	54896	70834	36836	43401	51897	46552	44696
ornithine__arginine	1.5405	0.62339	0.076705			78467	69769	55741	209806	146767	46235	46119	38927	76764	38946	55970	55145	80620	81005	97243	81899	148458	56068	60476	50685	120056	108884	68109
conduritol-beta-epoxide	1.5121	0.59654	0.02459	9989541		105685	92201	163120	74408	65093	74534	68142	124277	67467	77034	74433	85991	121857	65243	106740	139318	102992	57208	40144	85574	43323	28764	49320
2039	1.5068	0.59145	0.037714			5707	8252	8138	6913	8928	5485	2250	6110	7489	5268	7893	6993	7605	11895	13777	13475	14582	6057	6928	6275	6391	5259	8932
13146	0.66124	-0.59675	0.040068			462	1926	2002	1760	1889	2027	2285	2882	2040	2880	4114	3396	1977	1352	1850	2062	2073	2742	2600	1318	3332	2483	1901
42914	0.65904	-0.60156	0.077162			8796	6885	9754	3748	8902	9428	21343	7575	7279	24527	11565	18477	8431	4496	12884	12623	13692	19105	8831	11823	8494	10984	14929
levoglucosan	0.65101	-0.61924	0.0080554	2724705		2101	3089	1570	1779	1789	2434	2929	3130	3524	2817	1637	3159	2881	1647	2253	3278	1984	4133	3831	5328	3629	4724	2725
beta-glycerolphosphate	0.64603	-0.63033	0.0079777	2526	C02979	7369	5648	8794	3945	5626	3381	8740	9068	9618	10549	6808	11025	6398	8079	7527	2764	4295	9982	8386	9175	9592	6706	8130
42424	0.64572	-0.63101	0.021745			3957	2157	4643	5078	4576	6847	6181	7514	2621	8097	8060	9692	4763	3447	6531	6201	6095	10022	8421	8050	8728	6667	7675
98	0.64205	-0.63924	0.06135			18705	13161	21933	24341	20755	21610	54046	29226	21088	33954	26653	53130	19581	12742	19951	25103	27063	35751	33983	9218	32041	31095	22019
1725	0.63398	-0.6575	0.017159			10518	4747	5229	4416	9197	8933	8625	15625	13301	16265	5643	12899	8835	4846	4658	7456	9722	10260	7469	7916	16655	9914	10604
110359	0.63259	-0.66067	0.010331			11615	10320	14133	10350	13107	11124	18771	12756	16713	18387	25942	20956	12040	8858	9043	9362	8813	15975	18789	17294	17921	5848	15461
131471	0.62545	-0.67703	0.0016007			2858	1959	3120	2586	3330	2885	4536	5546	7129	5593	6508	3344	5211	3100	2983	3949	3058	5017	7079	4173	4568	3222	4400
pyrophosphate	0.62419	-0.67995	0.010165	1023	C00013	48377	61451	43871	36274	28776	57804	81522	70540	41337	110611	50008	92285	42287	34242	34660	41145	37002	108325	58924	44355	43989	64702	47648
7053	0.60752	-0.719	0.011712			2295	756	3954	2955	2241	2688	3896	4239	5180	4218	4628	6414	3114	3154	2972	4475	3758	5520	5641	3490	5141	5121	4624
324263	0.60187	-0.73247	0.00099299			13262	9196	13334	23735	20393	13318	31151	16701	25986	23933	23872	24580	16686	12800	13208	20775	22187	24188	30102	23933	37767	32211	29826
5837	0.59626	-0.74598	0.017602			5851	4837	5400	2329	4131	6171	7530	7679	3938	10978	10159	16063	6920	4257	3400	4414	5283	10862	5846	5614	7078	4192	7016
84383	0.59543	-0.74801	0.032203			23096	31402	37062	56703	27217	34845	67213	51186	50420	98487	57654	72412	29206	5709	39584	41849	43021	67926	37498	37267	43549	42810	50913
171285	0.59024	-0.76063	0.0015659	64960	C07326	3296	4483	3417	1687	4130	3356	6378	4656	5317	7093	3967	6047	3708	1707	3741	3509	4494	7341	4894	6619	4887	5598	6564
mannose	0.57537	-0.79743	0.0039112	18950	C00159	265876	182975	185157	85888	139531	282691	305409	408377	416293	307376	409397	274206	216600	158136	201365	209697	81972	273956	299028	347001	240577	170725	358406
glycerol-alpha-phosphate	0.57128	-0.80773	0.00059587	754	C03189	920775	1048366	762745	358696	606715	834348	1290746	1230851	1560796	1417781	1174253	1363577	861515	657746	1003690	735855	541066	1299230	1237000	1291119	1362415	1187787	1494240
168764	0.56754	-0.8172	0.00082156			14228	21537	10929	8403	8619	9449	15455	16508	24952	25887	13995	13785	8459	10711	8405	12626	8759	23608	21835	12234	18190	27269	21027
210272	0.56091	-0.83416	0.053481			5214	20082	19521	6225	11671	31509	20633	31399	18278	43602	41156	45874	13577	15400	15436	13123	5033	34864	11717	18072	13325	11565	14456
239314	0.55018	-0.86202	2.27e-05			10179	12732	9226	10208	9738	11353	23459	17470	23190	26486	11984	23865	10120	10139	11660	13465	11816	19496	18223	13641	22065	22477	16843
gluconic_acid_lactone	0.54917	-0.86469	0.0042982	7027	C00198	3114	1921	2094	683	1905	2535	3254	3707	4134	3672	4905	3125	2155	1566	1753	2123	795	3040	2813	4232	2925	1807	3395
alpha-ketoglutarate	0.53655	-0.8982	0.008025	51	C00026	1043	2012	3163	4794	863	1829	3941	2066	3604	4900	1734	4207	875	1006	991	1266	1961	4825	2466	2688	3874	3239	2719
5483	0.53544	-0.90121	0.074351			3107	3404	2012	13645	3851	4731	4245	13784	4156	17148	12342	15537	11398	3498	2961	4838	4705	15335	3186	4086	12746	12012	3899
5990	0.53325	-0.90713	2.87e-06			11913	7795	10862	13644	13445	12632	19789	16324	23587	18853	18212	21014	12025	11316	9408	13399	13494	20929	27161	17116	31861	24526	26444
5471	0.5326	-0.90887	0.022317			14474	59394	12432	18159	2557	42270	43135	31140	42263	35463	34349	46337	12169	16486	14332	36551	26560	41416	47758	41740	40243	65413	53838
2,5-dihydroxypyrazine_NIST	0.526	-0.92686	6.06e-05	23368901		61373	51427	53137	56241	77983	59964	191235	95558	148871	126953	69972	99081	67749	45444	91851	59404	79563	92255	119667	135074	101414	120276	159992
6104	0.52575	-0.92756	0.076705			10953	2377	22502	10776	10841	13300	33814	11025	33757	7824	15501	13975	10337	14558	7059	16579	10220	5188	30372	20517	39090	26787	30862
215648	0.51902	-0.94615	3.22e-05			3150	3312	3035	4666	3580	5316	9633	8181	6823	11302	6864	9232	3412	3094	4272	3880	5295	8446	5717	6288	4744	5097	8079
glucose	0.50603	-0.98269	0.0011472	64689	C00221	2788476	1486752	2079798	685273	2323062	2460701	4819015	3252962	4032595	4106983	4048294	4580857	2696978	1691699	1558670	1912800	988133	3575204	3062214	3833250	3017111	2698952	3537987
lauric_acid	0.50189	-0.99457	0.041894	3893	C02679	6500	5057	4525	2557	8901	5283	11833	6603	13068	11110	1752	9071	4622	6954	10704	5463	9340	10090	15079	17965	19062	16190	20126
42913	0.48141	-1.0547	0.00024106			4121	5032	5498	9173	4792	4138	12779	13826	11212	18261	10561	13488	4140	2714	6187	6075	7901	13963	7085	7966	7950	6932	11422
2193	0.4652	-1.1041	0.0065915			4260	3842	901	1029	3390	3317	6542	6653	6600	10204	5139	6298	3284	748	3677	3712	4893	6474	4454	7591	4446	6786	6323
41989	0.46407	-1.1076	0.072139			1918	4103	4027	8852	1767	3175	923	11038	8739	17010	16376	10312	1808	5779	2150	4186	2931	8165	3428	4940	4734	4313	5687
102850	0.46383	-1.1083	1.39e-05			2533	2876	2229	2239	2819	1708	6278	4630	4689	3361	3460	2974	1887	1926	1966	1768	3342	4082	7604	5625	6343	4617	5825
uridine	0.45528	-1.1352	3.36e-05	6029	C00299	23427	38085	49398	19296	38269	37030	61708	65897	73558	86248	95980	101175	36191	51023	46706	22935	38246	81033	73766	96338	68137	68237	87826
106693	0.43992	-1.1847	0.027611			1044	307	1828	3183	773	2440	14081	3800	10736	5191	4779	4005	3677	756	1704	8470	15633	12208	5631	1318	17031	13018	6935
fructose	0.43304	-1.2074	0.0017786	439709	C02336	18281	13888	20844	7739	15685	20016	18955	34809	37971	35499	55137	33807	15225	14121	10760	13495	4130	28774	26215	55967	22612	11286	27390
19901	0.43076	-1.215	0.023155			9870	10164	1431	1458	12398	9376	43376	16085	31366	31113	18589	25493	19311	1366	18763	10333	19716	10939	22336	24152	9261	22290	34178
21811	0.4236	-1.2392	9.41e-06			5908	2163	5358	2750	4973	2943	11024	5248	8814	9367	8319	12504	4273	3744	3574	3105	3004	7072	11101	10160	8819	8024	7185
6646	0.41429	-1.2713	0.007981			14730	3042	8526	2761	11103	5515	30610	13426	3581	11068	14246	12258	11045	4316	5220	5545	2787	6137	18393	23229	20229	20565	22668
62304	0.41125	-1.2819	0.00059587			14546	5628	4803	6167	10703	6882	18312	10845	17853	9853	11829	8833	7562	3085	6598	4771	3428	9259	30625	15421	19678	18455	25791
xanthine	0.40587	-1.3009	0.01245	1188	C00385	1927	5949	17788	2280	60002	8112	63744	41508	56892	31320	80119	74738	12386	65658	25276	12283	1640	43036	40863	23823	45034	29314	42931
dehydroascorbic_acid	0.40548	-1.3023	0.030762	440667	C05422	68885	72395	5801	2825	87424	73383	325519	116041	223827	246979	141494	173432	136569	5731	134474	71162	173000	80214	170371	228208	129263	151297	250854
glucose-1-phosphate	0.40427	-1.3066	0.0002198	65533	C00103	7552	8338	7372	3469	5080	10942	13926	26820	13580	28635	14459	19658	13791	4993	8568	12672	7508	29666	13796	29442	16686	26552	10413
103843	0.40381	-1.3083	0.0032106			803	1071	4910	5710	4282	6330	9269	12499	9949	15411	6634	8391	1353	2966	3525	3709	2355	5527	7340	4246	6181	5133	9415
2438	0.40359	-1.309	0.0032106			2974	3348	4465	1769	4055	2070	7583	6917	5457	4946	7056	9564	2866	1030	3049	378	3023	5172	5293	8761	5722	6005	5984
glutamine	0.40177	-1.3156	0.023853	5961	C00064	123500	129907	30572	38015	191902	76201	109834	108921	204776	45370	260310	179307	88528	15796	166085	68731	159067	161204	230888	259286	541164	537977	316021
UDP-glucuronic_acid	0.39876	-1.3264	0.0099236	17473	C00167	21207	11253	5333	10448	1114	11148	48253	21588	42604	24338	31638	20908	13017	6153	10281	15748	9098	5965	20207	28614	20217	18717	31019
3258	0.39794	-1.3294	0.038683			5938	5325	3713	7158	4984	5475	21937	5619	19429	6621	2255	5688	4784	6623	6368	6465	5591	5294	15442	21803	26526	19798	20718
171286	0.39665	-1.3341	0.0023596			4953	3215	5149	2192	3337	4606	17032	9158	13308	9325	3457	17731	2782	3538	1884	32113	1556	16795	11528	14156	21523	23879	21774
fucose	0.39172	-1.3521	7.54e-07	439650	C02095	4997	9068	7129	6651	11530	10849	27369	22786	22732	29632	18081	21114	10746	7533	8449	9307	12082	22061	19544	26122	18512	21634	24284
84110	0.38406	-1.3806	0.00010254			2065	1594	2533	3332	2882	1481	4657	3337	9792	3457	7335	6228	3390	2712	2537	3207	3707	5130	12993	5295	10728	7395	7277
46122	0.3768	-1.4081	0.00053849			1465	1053	2311	2689	1652	825	5446	2324	2711	4515	1518	9301	1327	1441	1435	1408	1371	6362	3988	4139	3946	2530	2372
41689	0.37593	-1.4115	1.06e-06			5353	6394	4852	4232	6038	5892	23999	11316	14893	12226	15652	21248	6298	3296	5998	6710	6187	18528	9292	17944	10539	11378	10725
ribulose-5-phosphate	0.37528	-1.414	0.017159	439184	C00199	11183	7780	2457	667	4388	15092	24760	12352	26896	31808	45049	28459	16641	6430	10041	12481	747	11447	20514	19890	15220	8208	10938
41683	0.36214	-1.4654	0.0011701			2652	468	1493	383	2297	1029	6120	2175	4935	1654	2601	2013	2414	684	703	932	942	2075	3934	4895	3854	3816	4093
84216	0.3568	-1.4868	0.0029918			3258	6772	2610	3116	11884	8301	21646	30699	15856	44296	39344	41390	13813	5648	10558	18832	10722	36032	9618	10864	17490	13158	11636
6405	0.34837	-1.5213	0.050894			2538	2495	51	106	3161	2583	20471	9265	10697	22766	8247	15018	7824	120	5783	4642	7382	6030	3656	6076	2517	1635	8501
317145	0.34528	-1.5342	0.00062302			3681	4747	2318	3448	15276	7232	21895	22387	32309	25299	33860	24331	8900	8504	8804	19101	10583	22135	16858	18909	17945	27975	28647
methanolphosphate	0.34002	-1.5563	0.00024106	13130		4133	2922	4597	1404	1021	1982	7815	17004	11705	6167	8125	12158	4634	3012	3623	5957	5366	15467	9876	9077	9330	8152	9129
5263	0.33236	-1.5892	1.37e-05			2535	1276	2143	796	1928	1958	6543	4476	5814	5105	4706	5443	2439	1391	1617	2024	892	4927	3898	5210	5408	5152	5678
threonic_acid	0.32987	-1.6	3.65e-05	5460407	C01620	4672	8843	7940	15498	5359	10332	15616	30212	25599	41778	35951	32922	4003	9302	4937	6953	7266	26574	14010	15486	14976	11989	16339
ascorbic_acid	0.32724	-1.6116	0.00068934	54670067	C00072	7414	3757	5455	836	2527	5945	13521	7987	10993	10997	10995	11794	1855	4046	4244	1575	1482	8700	7589	23479	7782	7070	9560
ribonic_acid	0.3238	-1.6268	0.00015847	5460677	C01685	3617	4238	1293	1654	5917	4410	13177	11447	11920	19418	8219	12622	4080	1442	6309	4791	3720	10578	7884	12560	8215	11501	12180
sorbitol	0.31624	-1.6609	0.005147	5780	C00794	16957	1672	12881	1525	21875	12744	68544	53522	38625	12106	45227	51913	12130	7561	16571	17363	10448	42681	26204	36209	28175	10470	40731
adenine	0.29723	-1.7504	8.09e-08	190	C00147	5098	4051	3113	3847	7526	4460	15732	13086	13825	17567	19326	12700	6498	5029	4012	5668	3092	18839	18218	15834	18456	14327	14390
45378	0.28624	-1.8047	1.37e-07			8730	10175	4438	5783	10553	10381	30403	20609	33170	24325	18031	23954	8775	8571	8134	4313	7941	28773	31330	40774	26706	16822	39695
adenosine	0.2824	-1.8242	0.0024276	60961	C00212	8922	5893	7349	7270	9271	8272	18293	19360	23553	29653	13970	9477	7615	9320	8065	8056	7484	20938	8357	46694	11225	97844	38717
aspartic_acid	0.275	-1.8625	0.00068934	5960	C00049	206814	141754	110131	273688	1057644	322213	1849495	1458854	2106814	1841251	1901479	1850226	1098128	352488	409752	980492	883213	1636736	2027645	1597597	2476531	2485393	1920619
guanosine	0.26773	-1.9012	0.0043033	6802	C00387	194	359	2594	483	704	298	1835	1270	6016	2720	6073	7055	723	2369	3017	1121	334	5059	1925	528	9030	4739	3445
134405	0.25288	-1.9835	1.39e-09			10525	7794	7916	6973	8575	5988	39196	17816	30980	29243	28138	43492	11443	5964	9797	11272	8024	28964	41832	39748	36474	43637	27167
creatinine	0.24751	-2.0144	0.0021831	588	C00791	12529	10616	15658	23000	15021	6131	90313	65688	72414	74876	39676	31513	33123	13526	49015	35023	36976	19481	429650	44090	68056	103658	65182
hypoxanthine	0.24671	-2.0191	0.0011648	790	C00262	1619	4446	8146	2736	52630	5318	37396	55558	47223	23395	63905	72877	7886	40684	8858	5865	1298	49150	98828	19275	51729	47906	49553
26062	0.2316	-2.1103	0.015113			3414	4368	196	537	3520	5849	4155	10445	868	4976	3224	3360	2942	1191	921	3173	982	7290	10642	40771	5059	18226	18602
citric_acid	0.20436	-2.2908	1.68e-05	311	C00158	2721	7144	6329	12261	6099	5691	18627	18728	18261	110668	14761	34082	5688	2423	5134	6478	9305	41735	19674	16000	30973	27748	18533
fructose-6-phosphate	0.19404	-2.3656	2.49e-07	440641	C05345	7800	8931	8186	2870	5743	10501	27856	36379	66097	28972	41584	22111	7723	5265	8920	5480	3006	36459	34994	56942	29731	17545	19760
131109	0.17731	-2.4957	1.23e-07			1820	1028	814	934	1909	1910	8727	3820	8594	5152	4582	5219	1920	683	1692	1364	2167	6301	13623	9091	9707	9598	15510
4543	0.16208	-2.6252	2.02e-05			5602	3339	4167	1334	2191	4051	4354	4446	19054	23530	24216	25189	1883	2982	2944	3185	2620	20932	29850	8516	26416	13683	30662
84922	0.15607	-2.6798	8.91e-08	6131	C00055	9344	11828	7130	5549	14798	20600	68898	58695	87597	37069	68864	38143	17933	13084	6550	4997	10636	51807	91597	70582	98828	65170	118667
inosine	0.13315	-2.9089	0.0002074	6021	C00294	2732	4053	13485	3494	35173	5781	58066	90535	117790	46353	94930	149360	8724	31307	23309	7514	859	82387	163695	60838	106584	62033	85241
84682	0.12826	-2.9629	1.09e-08			892	544	434	485	780	1728	5506	6632	4885	3369	6371	3598	1182	564	537	490	1099	4459	6627	6362	6874	5559	14053
5-methoxytryptamine	0.1196	-3.0637	3.23e-06	1833	C05659	1373	1438	2343	1088	1215	329	4162	14654	19484	4254	4582	12001	373	1494	260	819	544	10636	6170	4736	8601	6743	6829
4609	0.11883	-3.0731	5.69e-10			918	965	1047	383	1252	584	6262	7628	9541	2270	6106	7058	1070	665	746	712	979	7098	6219	9147	9629	8240	6374
18225	0.11664	-3.0998	3.05e-05			13373	4939	37355	16604	54509	9272	116970	167111	119457	114535	133764	105596	3737	12670	7012	6065	3476	133507	102455	119959	161525	122418	183376
133605	0.11123	-3.1684	9.55e-07			3464	6816	6605	2422	5133	5502	42486	40579	37826	52482	38755	53138	845	4056	4227	4776	4513	47197	28804	33194	32943	32120	34787
hexose-6-phosphate	0.087957	-3.5071	9.12e-07	208	C02965	2820	2121	514	470	1349	3872	12384	19965	37059	14332	26571	12579	3132	1005	1500	1724	659	20139	23917	24864	21178	13243	11480
succinic_acid	0.082416	-3.6009	4.09e-09	1110	C00042	10492	14356	6839	7197	7614	7476	190092	49363	133989	67985	35661	193074	4316	7707	4988	6845	7698	109773	67426	77414	83813	72156	51353
glucose-6-phosphate	0.075568	-3.7261	4.07e-05	5958	C00092	10241	9480	8101	1400	7445	17750	83222	92657	190677	90701	126777	72081	16193	5668	463	7480	1914	119708	112422	149051	92731	61344	52092
fumaric_acid	0.027981	-5.1594	1.81e-09	444972	C00122	8499	7005	4558	8305	11621	12600	415096	44820	395740	461900	90926	385094	10649	4923	5939	3154	11991	285307	317795	147331	329088	375052	231258
malic_acid	0.020733	-5.5919	3.53e-12	525	C00711	6211	9501	5527	10315	8991	12367	580654	337962	620357	772190	153602	548159	13514	4274	3764	16014	10003	433138	477525	197795	407296	483401	274939
