# Supplementary material for: Transcriptomic and metabolomic characterization of post-hatch metabolic reprogramming during hepatic development in the chicken
Source: BMC Genomics. 2021 May 24;22:380. doi: 10.1186/s12864-021-07724-w (PMC8147372; doi:10.1186/s12864-021-07724-w)
Supplement: Supplementary file 5 — Additional file 5. [file 12864_2021_7724_MOESM5_ESM.xlsx]

## Sheet: Sheet1
Gene symbol	Gene name	Expression	Pathway
AACS	acetoacetyl-CoA synthetase	D4	Valine, leucine, & isoleucine degradation
ACAD9	acyl-CoA dehydrogenase family member 9	D4	Fatty acid degradation (mitochondria)
ACOT12	acyl-CoA thioesterase 12	D4	Fatty acid degradation (acetyl-coA)
ACSL3	acyl-CoA synthetase long chain family member 3	D4	Activation of fatty acids
ACSL4	acyl-CoA synthetase long chain family member 4	D4	Activation of fatty acids
ADSSL1	adenylosuccinate synthetase like 1	D4	Alanine, aspartate, & glutamate metabolism; Purine metabolism
AKR1B10L2	aldo-keto reductase family 1 member B10	D4	Glycerolipid metabolism; Fructose & mannose metabolism
ALDH5A1	aldehyde dehydrogenase 5 family member A1	D4	Alanine, aspartate, & glutamate metabolism
ALDH6A1	aldehyde dehydrogenase 6 family member A1	D4	Valine, leucine, & isoleucine degradation
AMD1	adenosylmethionine decarboxylase 1	D4	Cysteine & methionine metabolism; Arginine & proline metabolism
ARG2	arginase 2	D4	Polyamine synthesis
AUH	AU RNA binding methylglutaconyl-CoA hydratase	D4	Valine, leucine, & isoleucine degradation
BCAT1	branched chain amino acid transaminase 1	D4	Valine, leucine, & isoleucine degradation; Cysteine & methionine metabolism
BCKDHB	branched chain keto acid dehydrogenase E1 subunit beta	D4	Valine, leucine, & isoleucine degradation
BPGM	bisphosphoglycerate mutase	D4	Glycolysis/Gluconeogenesis; Glycine, serine, & threonine metabolism
CHDH	choline dehydrogenase	D4	Glycine, serine, & threonine metabolism; Polyamine synthesis
CPT2	carnitine palmitoyltransferase 2	D4	Fatty acid transport (mitochondria); Fatty acid degradation
CPT2	carnitine palmitoyltransferase 2	D4	Fatty acid degradation (mitochondria)
DHTKD1	dehydrogenase E1 and transketolase domain containing 1	D4	Lysine degradation
DLD	dihydrolipoamide dehydrogenase	D4	Glycolysis/Gluconeogenesis; TCA cycle; Lysine degradation
DMGDH	dimethylglycine dehydrogenase	D4	Arginine & proline metabolism; Polyamine synthesis
ELOVL7	ELOVL fatty acid elongase 7	D4	Fatty acid elongation; Fatty acid synthesis
FH	fumarate hydratase	D4	TCA cycle
FLT1	fms related receptor tyrosine kinase 1	D4	Angiogenesis
GATM	glycine amidinotransferase	D4	Glycine, serine, & threonine metabolism; Arginine & proline metabolism
GLS	glutaminase	D4	Glutamine & glutamate metabolism; Arginine biosynthesis
GPAM	glycerol-3-phosphate acyltransferase, mitochondrial	D4	Glycerolipid metabolism
HACD2	3-hydroxyacyl-CoA dehydratase 2	D4	Fatty acid elongation; Fatty acid synthesis
HACD3	3-hydroxyacyl-CoA dehydratase 3	D4	Fatty acid elongation; Fatty acid synthesis
HIBADH	3-hydroxyisobutyrate dehydrogenase	D4	Valine, leucine, & isoleucine degradation
HIF1A	hypoxia inducible factor 1, alpha subunit	D4	Hypoxia response
IDH3A	isocitrate dehydrogenase 3 (NAD+) alpha	D4	TCA cycle
KDR	kinase insert domain receptor	D4	Angiogenesis
LDHA	lactate dehydrogenase A	D4	Glycolysis/Gluconeogenesis; Cysteine & methionine metabolism
LIPC	lipase C, hepatic type	D4	Glycerolipid metabolism; Cholesterol metabolism
LIPG	lipase G, endothelial type	D4	Glycerolipid metabolism; Cholesterol metabolism
LOC418544	cystathionine beta-synthase like	D4	Glycine, serine, & threonine metabolism; Cysteine & methionine metabolism
LPIN1	lipin 1	D4	Glycerolipid metabolism
ODC1	ornithine decarboxylase 1	D4	Polyamine synthesis
PDHA1	pyruvate dehydrogenase E1 subunit alpha 1	D4	Glycolysis/Gluconeogenesis; TCA cycle
PDK1	pyruvate dehydrogenase kinase 1	D4	Regulation of PDHA1
PDP1	pyruvate dehyrogenase phosphatase catalytic subunit 1	D4	Regulation of PDHA1
PDP2	pyruvate dehyrogenase phosphatase catalytic subunit 2	D4	Regulation of PDHA1
PFKFB4L	6-phosphofructo-2-kinase/fructose-2,6-biphosphatase 4 like	D4	Fructose & mannose metabolism
PFKP	phosphofructokinase, platelet	D4	Glycolysis
PLOD2	procollagen-lysine,2-oxoglutarate 5-dioxygenase 2	D4	Lysine degradation
PLPP1	phospholipid phosphatase 1	D4	Glycerolipid metabolism
PRPS2	phosphoribosyl pyrophosphate synthetase 2	D4	Pentose phosphate pathway
SLC16A3	solute carrier family 16 member 3	D4	Monocarboxylate transport (lactate, pyruvate, BC oxo acids derived from BCAA) - bidirectional
SLC5A12	solute carrier family 5 member 12	D4	Monocarboxylate transport (lactate, pyruvate) - uptake
TKTL1	transketolase like 1	D4	Pentose phosphate pathway
ACAD11	acyl-CoA dehydrogenase family member 11	D20	Lipid metabolism
ACOT11	acyl-CoA thioesterase 11	D20	Fatty acid synthesis
ACOT4	acyl-CoA thioesterase 4	D20	Fatty acid elongation; Fatty acid synthesis
ACOT8	acyl-CoA thioesterase 8	D20	Fatty acid degradation; Bile acid metabolism
ACSS1L	acyl-CoA synthetase short-chain family member 1B	D20	Glycolysis/Gluconeogenesis; Pyruvate metabolism
ACSS2	acyl-CoA synthetase short chain family member 2	D20	Glycolysis/Gluconeogenesis; Pyruvate metabolism
AGPAT4	1-acylglycerol-3-phosphate O-acyltransferase 4	D20	Glycerolipid metabolism
AGXT	alanine-glyoxylate and serine-pyruvate aminotransferase	D20	Alanine, aspartate, & glutamate metabolism; Glycine, serine, & threonine metabolism
AGXT	alanine--glyoxylate and serine--pyruvate aminotransferase	D20	Glycine, serine, & threonine metabolism; Alanine, aspartate, & glutamate metabolism
AHCYL1	adenosylhomocysteinase like 1	D20	Cysteine & methionine metabolism
AKR1B10L1	aldo-keto reductase family 1, member B10 (aldose reductase)	D20	Glycerolipid metabolism; Fructose & mannose metabolism
ALAS2	5'-aminolevulinate synthase 2	D20	Glycine, serine, & threonine metabolism
AOC3	amine oxidase copper containing 3	D20	Glycine, serine, & threonine metabolism
AWAT1	acyl-CoA wax alcohol acyltransferase 1	D20	Glycerolipid metabolism
AZIN2	antizyme inhibitor 2	D20	Arginine & proline metabolism
AZIN2	antizyme inhibitor 2	D20	Arginine & proline metabolism
CCBL1	kynurenine aminotransferase 1	D20	Cysteine & methionine metabolism
CS	citrate synthase	D20	TCA cycle
DECR2	2,4-dienoyl-CoA reductase 2	D20	Fatty acid degradation (peroxisome)
DGAT2	diacylglycerol O-acyltransferase 2	D20	Glycerolipid metabolism
DGKA	diacylglycerol kinase alpha	D20	Glycerolipid metabolism
DGKZ	diacylglycerol kinase zeta	D20	Glycerolipid metabolism
ECI1	enoyl-CoA delta isomerase 1	D20	Fatty acid degradation
EHHADH	enoyl-CoA hydratase and 3-hydroxyacyl CoA dehydrogenase	D20	Fatty acid degradation; Valine, leucine, & isoleucine degradation
G6PC	glucose-6-phosphatase	D20	Gluconeogenesis
G6PC3	glucose-6-phosphatase catalytic subunit 3	D20	Gluconeogenesis
GCAT	glycine C-acetyltransferase	D20	Glycine, serine, & threonine metabolism
GCK	glucokinase	D20	Glycolysis
GLUL	glutamate-ammonia ligase	D20	Glutamine & glutamate metabolism; Arginine biosynthesis
GLYCTK	glycerate kinase	D20	Pentose phosphate pathway; Glycerolipid metabolism; Glycine, serine, & threonine
GNMT	glycine N-methyltransferase	D20	Methyl group metabolism
GPAT2	glycerol-3-phosphate acyltransferase 2, mitochondrial	D20	Glycerolipid metabolism
GPAT4	glycerol-3-phosphate acyltransferase 4	D20	Glycerolipid metabolism
HK3	hexokinase 3	D20	Glycolysis
HSD17B10	hydroxysteroid 17-beta dehydrogenase 10	D20	Valine, leucine and isoleucine degradation
HYKK	hydroxylysine kinase	D20	Lysine degradation
L3HYPDH	trans-L-3-hydroxyproline dehydratase	D20	Arginine & proline metabolism
LOC425607	glycosyltransferase 25 domain containing 1-like	D20	Lysine degradation
MCAT	malonyl-CoA-acyl carrier protein transacylase	D20	Fatty acid synthesis
MECR	mitochondrial trans-2-enoyl-CoA reductase	D20	Fatty acid elongation; Fatty acid synthesis
OGDH	oxoglutarate dehydrogenase	D20	TCA cycle
P4HA2	prolyl 4-hydroxylase subunit alpha 2	D20	Collagen synthesis
PFKFB2	6-phosphofructo-2-kinase/fructose-2,6-biphosphatase 2	D20	Fructose & mannose metabolism
PFKFB4	6-phosphofructo-2-kinase/fructose-2,6-biphosphatase 4	D20	Fructose & mannose metabolism
PFKL	phosphofructokinase, liver	D20	Glycolysis
PFKM	phosphofructokinase, muscle	D20	Glycolysis
PGLS	6-phosphogluconolactonase	D20	Pentose phosphate pathway (oxidative phase)
PHGDH	phosphoglycerate dehydrogenase	D20	Serine biosynthesis
PIPOX	pipecolic acid and sarcosine oxidase	D20	Glycine, serine, & threonine metabolism; Lysine degradation
PYCR1	pyrroline-5-carboxylate reductase 1	D20	Arginine & proline metabolism
PYCRL	pyrroline-5-carboxylate reductase-like	D20	Arginine & proline metabolism
PYGB	glycogen phosphorylase, brain	D20	Glycogenolysis
PYGL	glycogen phosphorylase, liver	D20	Glycogenolysis
RPEL1	ribulose-5-phosphate-3-epimerase like 1	D20	Pentose phosphate pathway (non-oxidative phase)
SARDH	sarcosine dehydrogenase	D20	Glycine, serine, & threonine metabolism
SDHC	succinate dehydrogenase complex subunit C	D20	TCA cycle
SDSL	serine dehydratase like	D20	Glycine, serine, & threonine metabolism; Cysteine & methionine metabolism
THEM4	thioesterase superfamily member 4	D20	Fatty acid elongation
TKFC	triokinase and FMN cyclase	D20	Glycerolipid metabolism; Fructose & mannose metabolism
ACACA	acetyl-CoA carboxylase alpha	Not differentially expressed	Fatty acid synthesis
GAPDH	glyceraldehyde-3-phosphate dehydrogenase	Not differentially expressed	Glycolysis/Gluconeogenesis
IDH1	isocitrate dehydrogenase (NADP+) 1	Not differentially expressed	TCA cycle
IDH2	isocitrate dehydrogenase (NADP+) 2	Not differentially expressed	TCA cycle
PKLR	pyruvate kinase, liver and RBC	Not differentially expressed	Glycolysis/Gluconeogenesis
